# Supplementary material for: Obesity and Roux-en-Y gastric bypass drive changes in miR-31 and miR-215 expression in the human rectal mucosa
Source: Int J Obes (Lond). 2021 Oct 29;46(2):333–41. doi: 10.1038/s41366-021-01005-y (PMC8794786; doi:10.1038/s41366-021-01005-y)
Supplement: Supplementary file 2 — Supplementary table 1 [file 41366_2021_1005_MOESM2_ESM.xlsx]

## Sheet: raw_counts
Table S1: Raw miRNA counts of individual of pre- and post-RYGB patients and non-obese Controls. Patient IDs ending with an 'I' correspond to the pre-RYGB group; patient IDs ending with an 'F' correspond to the post-RYGB group; patient IDs ending with an 'C' or 'DISC' correspond to the non-obese Control group.
miRNA	36I	24I	40I	18I	35I	33I	43I	10I	28I	30I	32I	34I	27F	30F	36F	24F	37F	38F	40F	33F	34F	35F	19F	3F	7F	62C	60C	42C	51C	57C	58C	59C	56C	48C	DISC47
hsa-let-7i-5p	7426	8960	17072	52587	9166	13315	14489	9602	8588	11912	12615	54072	17953	17785	12602	21643	17901	17255	7031	31310	11334	14510	6470	6419	13057	5134	5241	14084	13146	9720	8863	11954	5465	10247	3336	14350.4
hsa-let-7g-5p	8124	4896	18074	26487	6723	8727	10722	4438	9637	6189	8915	28536	17228	15823	19523	33234	17049	17490	8455	35822	11145	11507	5039	6554	10283	3765	5703	14206	14032	10117	8054	23507	6754	9377	3970	12860.1
hsa-mir-192-5p	2801	6594	20210	52446	8018	15955	18792	8397	5082	6939	23266	44596	17387	10325	10310	37595	9754	11154	3365	8024	10639	7050	9762	5040	11819	2111	4952	8830	13669	10037	5275	12878	6347	3300	5329	12515.7
hsa-mir-26a-5p	4487	3454	19102	19011	8244	7456	9338	3866	6858	5007	10347	26114	13940	12811	14263	29433	13304	12762	4535	18073	9233	8520	4744	5297	12295	2991	3580	6616	7391	9360	5397	12044	3448	6336	3741	9811.37
hsa-mir-200b-3p	4909	2984	10221	10337	6756	7344	5619	2868	6130	5396	6166	11433	14235	14452	20785	51246	11409	12685	4812	13148	7523	5832	6653	5956	10462	1899	5144	11892	12424	10206	6703	17148	7425	3642	4299	9718.37
hsa-mir-378a-3p	3763	5027	9518	15348	8452	8976	7977	4825	5480	7077	6509	18419	17185	8615	10100	35952	9501	17541	5401	11467	9394	8007	3877	6174	12447	3620	8484	11789	9941	8745	7957	9497	4363	3362	3029	9366.26
hsa-let-7b-5p	6385	6542	8053	10493	7425	8326	9908	6758	4008	8242	9157	25446	10332	9853	6900	10311	8000	11928	5748	9125	4549	9241	3075	4748	12995	7517	5774	8980	5345	7864	6127	8791	5010	3520	3809	8008.14
hsa-mir-200c-3p	5424	3939	6842	6988	4874	6387	4384	4373	4559	5727	5566	12771	8728	8773	12961	24627	7768	9105	5103	10903	7514	5147	4125	4453	7858	3187	7839	8729	6467	10130	5132	9685	6745	3432	3712	7255.91
hsa-let-7a-5p	4470	2240	9997	8596	4003	3604	5905	2034	4246	2573	4118	11955	7422	9846	11050	13913	6822	7114	4145	13735	4760	5334	2378	3052	6490	3780	3009	6210	5982	6094	3357	16687	2955	6556	2459	6196.89
hsa-mir-30d-5p	2124	3696	5142	10211	3985	4349	5282	3671	2241	4922	3892	14584	6948	11432	5360	17095	7158	12304	1762	8406	5716	5944	2227	1932	4457	1022	2138	5174	6139	3975	2976	10311	2964	1620	1504	5504.66
hsa-mir-375	3730	2784	4532	6098	4367	7661	7772	3380	3375	5620	2867	17747	6417	6445	9104	10691	4348	8614	2624	5401	4459	3283	3733	2883	5839	3220	5858	7134	4277	5127	2929	9238	2691	2625	1949	5394.91
hsa-mir-148a-3p	1341	1912	7609	37314	2806	8386	12364	3846	1483	5771	8983	20294	6366	3992	2491	5088	3551	2868	1096	2728	5614	3100	5532	2296	6304	1160	1397	2911	3814	2890	1067	2850	1113	4791	3404	5386.63
hsa-mir-194-5p	714	3123	10100	16103	1289	9225	8222	4851	956	5750	11386	15720	5117	3183	3836	9966	3299	3962	642	2470	2220	1328	2289	892	2486	351	1086	1603	2133	2398	1020	3278	1701	553	1326	4130.8
hsa-mir-143-3p	481	2726	6629	18030	6563	4310	5005	3018	972	2989	6335	19935	5502	1932	2629	3744	3187	6919	699	4462	1772	4087	2626	691	9530	667	274	1674	1009	959	1534	2849	243	646	1028	3875.89
hsa-let-7f-5p	1472	1325	6384	12520	1824	3117	4195	1107	1716	1478	4132	8428	3150	3051	4734	6346	2578	2200	1181	5446	2204	1577	1806	767	2020	645	720	2392	2983	1849	1028	6770	1006	2901	920	3027.77
hsa-mir-27b-3p	400	1351	2963	6914	3155	3021	3412	1974	1194	2218	3048	13852	3980	1441	1637	1853	2588	5082	706	2297	1001	2080	1064	650	3857	422	437	1640	1048	1347	2291	1596	353	429	788	2345.4
hsa-mir-191-5p	1244	689	2749	2449	1470	1739	1724	1032	1363	1524	1818	4508	4342	2547	4388	8237	3261	3197	1405	4864	2450	1801	1471	1522	2462	771	1464	2461	1967	2450	1379	3299	1721	1310	865	2341.23
hsa-mir-10a-5p	695	914	2384	6418	2507	1697	2438	1532	1030	1049	2987	7417	3853	2661	2829	5639	1997	2111	375	2372	1720	1103	1657	607	3118	330	534	1566	2193	1343	977	1892	756	1111	1679	2099.74
hsa-mir-92a-3p	2180	1503	2381	2033	1261	1491	1461	1261	1339	1810	1531	4398	2019	2028	2749	3243	2402	2694	1529	5121	2561	1786	910	1283	2183	2649	1694	1989	970	1601	1101	4203	1198	2591	777	2055.14
hsa-mir-3182	1038	1291	3063	8768	1692	1149	1871	3386	1042	2728	2697	5885	1764	808	4083	1951	2927	1690	1219	1504	3251	1041	1435	1047	1750	500	949	548	646	978	482	1535	820	2793	2052	2010.94
hsa-mir-181a-5p	606	1142	2547	1956	1060	1542	2481	1967	926	2612	2588	10294	1964	1706	1519	1996	2409	2309	799	2435	1567	1807	773	1141	1530	1067	1038	2023	950	1513	905	1281	490	791	534	1779.09
hsa-mir-423-3p	1373	858	2424	2194	1153	1397	1365	839	1128	1544	1173	3867	2421	1099	2930	3805	2629	3228	1612	3374	1633	2143	920	1177	1435	1507	1911	1597	590	2289	1159	1798	1402	1166	559	1762.83
hsa-mir-21-5p	406	689	3816	6847	1122	3270	3034	1069	444	1866	4018	5322	2050	1194	1830	4358	1636	902	236	1728	1304	549	1745	439	1415	433	415	1133	962	1046	476	1295	871	1241	503	1704.69
hsa-mir-26b-5p	523	498	2242	5154	850	1175	2647	944	908	1149	2106	5327	2278	1834	2028	2978	1660	1561	438	2148	1255	961	829	721	1633	237	538	1151	1040	1019	488	2333	487	1483	907	1529.43
hsa-mir-145-5p	167	1393	1365	3412	2164	1875	2742	1896	292	2298	2410	11086	1692	1204	626	872	1449	5349	192	836	455	2268	600	204	2278	107	134	729	376	433	740	1276	141	55	273	1525.4
hsa-mir-125a-5p	1367	769	2607	1053	1719	986	1173	1079	898	1300	1116	4334	1830	1977	2749	1660	1992	2461	1096	3092	956	1616	674	874	2292	848	712	1277	874	1591	861	1780	584	487	977	1476.03
hsa-mir-146a-5p	422	529	836	3614	854	1618	1356	943	560	817	1450	4397	4714	1173	1692	2321	3295	1697	506	3145	1780	1124	625	364	1300	702	279	1086	1070	1175	459	707	363	1348	767	1402.51
hsa-mir-200a-3p	394	678	1939	4037	600	1951	1494	738	506	1375	1757	2766	1723	1599	2096	6357	1169	1404	231	754	887	415	1181	650	599	173	600	1136	1432	1065	482	2096	942	277	524	1315.06
hsa-mir-151a-3p	370	546	1354	3887	1034	1232	1264	947	634	950	1186	2797	2015	1622	963	2743	1156	1314	358	1149	1167	980	1044	581	2161	327	457	1150	1720	913	543	852	351	966	668	1182.89
hsa-mir-215-5p	113	973	5314	12271	134	2725	2690	966	101	1156	4261	4942	379	160	443	1415	215	135	54	164	211	79	461	101	224	74	144	94	154	109	77	172	360	56	137	1173.26
hsa-mir-199b-3p	274	447	1398	2419	900	895	1403	572	435	667	1856	6182	2547	1497	1195	1716	1486	1483	422	1477	820	957	677	308	1921	181	124	1433	1180	613	979	1068	81	491	613	1163.34
hsa-mir-320a	1140	399	1160	717	872	643	791	391	657	632	641	1248	1826	1399	1767	2657	1237	1622	1073	2069	883	1157	556	735	1534	1875	941	1271	964	1350	774	1023	927	672	367	1084.86
hsa-mir-146b-5p	332	787	1861	4310	873	1278	1152	1002	397	927	1414	2897	1528	1255	1577	1777	1025	745	224	1605	703	480	610	557	1140	195	189	687	945	379	385	496	145	1143	699	1020.54
hsa-mir-28-3p	321	647	893	1711	949	815	753	608	565	651	692	2435	1520	1085	1138	2710	1070	1697	487	1624	787	844	479	514	1587	333	605	974	911	787	851	996	442	419	400	951.429
hsa-mir-23b-3p	365	343	1448	1214	1144	790	774	390	500	676	862	2680	1021	765	1138	1027	1244	1774	466	1245	546	1291	443	274	1549	325	207	710	273	755	617	988	202	354	335	821
hsa-mir-155-5p	566	327	779	967	444	764	1014	423	540	855	889	1556	1581	1245	885	1113	1355	437	467	3435	806	630	247	343	685	523	263	506	587	725	228	536	134	1824	406	802.429
hsa-mir-126-3p	163	332	1734	3770	418	1496	1280	915	139	863	3069	4206	699	725	805	482	666	429	142	461	512	429	1036	116	599	149	60	389	260	326	103	269	56	336	330	793.257
hsa-mir-29a-3p	230	329	769	1692	600	1142	1368	944	352	1095	1429	4036	1506	647	471	1094	1071	1206	141	793	547	650	447	251	1146	300	331	384	340	534	298	502	178	243	314	782.286
hsa-mir-221-3p	282	470	946	1096	480	946	1035	695	310	902	1133	2572	1271	883	1153	1648	897	1051	305	1084	483	559	391	301	772	181	317	653	443	666	376	695	363	246	247	738.629
hsa-mir-99b-5p	278	542	1182	1669	864	903	991	699	364	733	676	3255	880	677	773	695	895	1112	294	1161	475	708	381	270	1378	235	221	424	546	391	462	488	126	355	308	726.029
hsa-mir-27a-3p	238	273	1018	1383	521	737	1019	699	275	624	862	3609	1142	801	688	1463	1092	1103	172	784	523	704	408	294	653	313	450	495	468	995	358	320	397	138	319	723.943
hsa-mir-24-3p	283	236	968	906	534	832	697	521	242	689	897	2458	1242	1248	1059	1496	1171	1252	239	1079	493	641	629	222	954	191	203	487	431	616	330	536	241	210	423	704.457
hsa-mir-103a-3p	349	396	883	1424	583	662	718	364	391	582	690	1537	792	656	1018	1716	948	953	394	2140	699	477	314	221	618	243	277	772	547	437	364	1128	227	421	201	689.771
hsa-mir-23a-3p	264	365	957	1145	742	719	695	431	348	620	859	1931	912	505	1054	1153	877	1054	298	858	302	584	348	177	947	140	192	660	243	556	444	764	309	204	334	628.314
hsa-mir-25-3p	267	532	833	1434	500	652	648	563	354	628	707	1782	958	559	584	1245	680	638	212	917	549	408	428	335	979	297	368	551	478	396	331	617	253	650	401	620.971
hsa-mir-100-5p	120	278	819	1533	1136	514	652	402	412	378	505	2862	1203	669	574	660	728	1113	125	1058	395	678	315	137	1438	103	70	338	513	278	386	366	26	218	174	605.029
hsa-mir-99a-5p	64	207	896	1821	533	590	1298	665	175	610	1252	4732	569	630	271	255	647	718	88	333	298	573	417	72	942	87	50	318	354	181	264	172	29	191	237	586.829
hsa-mir-10b-5p	169	220	531	1503	834	387	393	330	337	242	494	1090	1564	766	1111	1584	660	581	137	543	407	238	382	250	614	83	136	385	1050	304	309	501	183	186	586	545.429
hsa-mir-22-3p	144	421	1186	966	274	1241	797	683	136	823	1128	1496	774	384	780	2099	610	408	142	426	350	221	387	178	487	96	134	276	179	511	196	255	371	137	161	538.771
hsa-mir-30a-5p	34	443	805	3919	340	1328	1574	629	74	1181	1361	3018	373	231	158	231	321	409	38	278	224	227	154	58	485	44	16	156	185	85	125	163	17	62	92	538.229
hsa-mir-1307-3p	332	415	604	821	330	507	411	284	223	667	453	1814	627	484	457	1486	552	1082	238	644	618	502	317	259	607	287	451	373	281	542	251	542	451	347	194	527.229
hsa-mir-150-5p	255	233	492	552	528	355	437	268	591	310	553	1440	1501	395	205	920	984	340	314	3069	284	577	98	214	447	441	249	322	193	253	271	202	36	949	113	525.457
hsa-mir-140-3p	154	268	449	1563	463	495	510	376	399	494	535	1643	940	320	337	775	719	556	210	1682	413	456	189	171	725	206	147	352	398	237	267	254	107	381	204	497
hsa-mir-7-5p	66	149	2082	4327	168	1055	1114	155	78	268	1585	1821	234	262	341	530	193	141	45	184	158	73	397	73	150	33	41	279	307	95	74	413	49	130	49	489.114
hsa-let-7d-3p	253	476	402	720	371	395	509	551	237	585	452	2015	607	410	292	588	454	647	303	325	323	556	151	455	561	283	609	397	258	482	345	482	447	221	259	469.171
hsa-mir-148b-3p	89	256	469	2191	480	605	774	546	272	622	477	2092	558	265	269	480	342	335	118	313	410	335	267	314	641	112	294	274	312	286	223	205	115	224	262	452.2
hsa-mir-30c-5p	129	220	775	829	416	371	664	320	217	367	626	1697	814	414	427	878	561	835	122	511	248	368	204	129	639	110	257	303	305	366	265	696	156	121	258	446.229
hsa-mir-127-3p	243	278	554	591	790	253	309	307	246	217	310	1601	621	493	495	315	602	881	256	673	394	924	220	222	964	208	112	379	349	307	416	319	49	266	190	438.686
hsa-mir-222-3p	240	319	687	568	283	461	553	456	185	536	537	1354	606	363	964	883	495	459	209	712	347	284	264	153	474	191	208	261	160	373	210	383	263	284	144	424.829
hsa-let-7c-5p	225	201	657	780	323	277	521	276	246	290	396	1594	518	447	551	551	527	605	239	624	346	523	196	157	541	251	179	288	245	404	286	690	167	380	152	418.657
hsa-mir-93-5p	229	331	541	543	274	527	379	342	156	641	450	1249	558	495	421	905	505	712	115	584	271	289	196	102	418	86	229	296	243	255	183	562	224	165	240	391.886
hsa-let-7d-5p	235	113	549	422	215	283	419	190	203	227	342	777	634	568	654	880	422	415	251	645	292	342	191	219	392	247	200	349	322	430	135	763	251	347	154	373.657
hsa-mir-106b-3p	221	462	393	661	273	361	410	340	162	422	353	1316	476	375	215	598	358	494	217	444	236	337	110	231	495	187	373	393	244	272	273	441	314	244	171	367.771
hsa-mir-574-3p	89	236	232	500	443	472	393	281	189	547	417	1415	576	268	201	574	382	818	166	233	148	454	125	135	459	65	196	236	137	374	408	249	263	48	133	338.914
hsa-mir-181b-5p	185	258	503	575	277	436	533	293	120	611	524	1342	401	376	276	309	427	405	186	619	242	235	132	170	348	258	122	344	186	197	159	292	83	235	122	336.6
hsa-mir-423-5p	264	318	421	321	286	422	377	249	172	353	351	768	565	327	335	628	348	453	267	442	175	297	158	274	489	324	205	358	201	376	285	340	271	141	105	333.314
hsa-mir-532-5p	179	237	437	796	311	404	306	226	172	383	292	764	522	248	567	1196	363	390	77	344	284	229	216	174	499	56	123	200	236	270	228	217	129	198	158	326.6
hsa-mir-125b-5p	126	70	429	105	468	129	197	134	237	184	129	819	657	478	367	355	567	666	177	1359	194	465	182	113	643	147	83	218	165	284	256	224	36	127	122	311.771
hsa-mir-7641	385	193	118	284	361	149	156	221	120	490	132	350	376	136	417	511	309	216	230	268	140	189	238	212	369	309	368	160	128	532	109	125	693	171	195	267.429
hsa-mir-451a	54	47	137	630	66	200	219	376	47	354	290	590	1853	423	144	543	271	111	30	47	161	121	158	167	227	127	169	142	498	161	40	118	345	51	292	263.114
hsa-let-7e-5p	294	146	522	260	345	172	305	109	192	193	207	488	269	304	505	323	378	435	256	481	185	333	138	105	293	192	76	205	172	241	187	534	60	219	73	262.771
hsa-mir-186-5p	55	110	347	411	163	404	350	210	77	287	518	1002	457	287	278	804	266	354	45	197	137	136	140	60	231	24	75	141	149	177	132	195	94	35	129	242.2
hsa-mir-378c	82	132	243	401	174	292	238	145	92	230	228	448	406	133	225	980	248	417	117	268	280	194	100	106	289	72	175	181	170	207	135	209	102	63	66	224.229
hsa-mir-378d	75	118	205	500	173	262	163	131	129	174	203	643	382	86	211	723	200	491	120	204	176	184	152	106	326	62	207	188	86	222	136	196	123	79	86	214.914
hsa-mir-361-3p	84	173	254	517	218	208	281	152	133	207	192	639	302	192	149	341	322	281	118	500	178	291	99	81	275	100	78	148	153	167	168	160	51	118	53	210.943
hsa-mir-199a-5p	68	109	224	303	275	142	197	191	90	155	300	1191	346	240	137	207	293	437	37	161	66	177	70	70	347	29	51	111	79	121	151	98	13	39	143	190.514
hsa-mir-342-3p	37	210	182	651	204	248	329	290	95	215	384	929	344	109	55	211	229	174	43	402	93	136	72	54	197	59	36	85	83	58	73	126	9	133	69	189.257
hsa-mir-128-3p	95	98	333	293	159	158	225	133	90	118	200	680	254	236	195	373	209	184	97	256	155	153	195	100	239	96	90	148	159	151	81	217	75	217	105	187.629
hsa-mir-152-3p	80	69	227	509	165	224	260	85	101	121	187	455	103	223	264	303	187	203	68	326	165	148	114	72	234	37	22	186	185	105	83	234	52	115	81	171.229
hsa-mir-197-3p	74	151	240	280	207	240	153	150	101	207	236	624	272	94	160	353	202	247	105	196	88	231	94	69	175	99	123	120	63	190	142	89	103	43	63	170.971
hsa-mir-941	96	199	198	219	87	222	127	217	73	243	112	410	136	245	147	327	166	182	102	252	171	113	71	175	262	198	255	110	91	105	99	117	68	189	76	167.429
hsa-mir-200b-5p	140	48	95	113	102	98	62	52	103	116	82	201	260	161	266	497	192	208	129	208	167	159	123	169	232	109	234	241	142	249	137	260	276	100	74	165.857
hsa-mir-30e-5p	56	90	251	408	107	262	236	119	49	183	365	587	243	236	138	599	179	223	19	134	120	82	115	48	137	20	41	120	127	80	49	192	69	36	66	165.314
hsa-mir-194-3p	163	153	185	268	94	205	174	111	90	201	121	326	170	80	146	309	136	245	132	165	118	112	76	152	256	135	188	166	59	138	109	277	176	138	48	160.629
hsa-mir-486-5p	184	63	65	120	38	69	60	90	82	134	66	254	755	153	161	406	165	101	88	156	148	101	26	134	108	541	241	141	146	170	70	160	297	62	64	160.543
hsa-mir-139-5p	45	79	358	307	96	153	290	189	37	170	206	654	151	246	111	132	145	207	57	90	80	210	84	56	250	59	44	108	123	82	58	69	20	38	77	145.171
hsa-mir-210-3p	62	11	68	107	100	131	92	35	75	109	57	121	307	321	231	417	198	217	76	188	147	118	92	104	157	43	170	109	181	300	96	152	111	25	57	136.714
hsa-mir-200a-5p	62	68	138	356	128	112	120	91	69	131	94	220	204	130	106	357	140	172	60	102	154	104	191	83	277	58	139	139	161	130	52	109	79	116	100	135.771
hsa-mir-203a-3p	36	13	57	179	108	95	73	14	68	96	48	83	274	131	260	795	173	191	68	163	164	86	135	71	198	24	74	150	122	139	103	206	145	67	63	133.486
hsa-mir-328-3p	62	113	138	139	100	135	177	141	63	144	161	825	158	91	91	90	176	235	109	179	88	178	39	68	77	98	62	131	38	107	87	120	39	28	34	129.171
hsa-mir-98-5p	39	57	167	367	57	187	203	108	51	137	226	686	131	151	113	237	98	95	28	109	51	59	66	50	99	24	30	98	96	46	35	205	28	61	40	121
hsa-mir-30e-3p	49	80	152	466	94	118	142	83	70	81	140	410	184	60	115	237	143	162	57	172	143	105	65	57	149	52	64	71	53	92	62	123	39	94	48	120.914
hsa-mir-744-5p	165	51	116	53	83	67	57	42	74	87	73	257	114	167	155	202	166	195	136	288	82	127	49	90	163	146	115	191	93	121	108	175	83	63	33	119.629
hsa-mir-196a-5p	88	0	0	2	104	4	0	1	60	0	1	4	359	317	238	550	114	149	47	197	126	124	116	79	161	30	139	170	172	129	71	166	164	102	78	116.057
hsa-mir-425-5p	28	38	120	236	104	144	121	94	46	167	144	303	259	117	107	315	146	152	31	85	90	83	173	56	169	47	91	90	95	83	54	59	55	53	100	115.857
hsa-mir-652-3p	17	103	106	247	78	213	170	154	57	274	144	449	195	56	89	258	151	170	39	81	66	72	44	53	92	32	77	67	34	88	78	84	48	25	43	112.971
hsa-mir-574-5p	57	155	121	159	98	183	168	89	35	228	121	298	122	120	84	164	118	169	69	59	62	83	44	52	163	64	91	133	86	120	130	126	60	21	45	111.343
hsa-mir-224-5p	55	89	269	313	62	126	131	113	73	112	97	276	123	140	236	252	91	84	45	148	69	53	73	38	142	17	28	70	88	74	52	123	59	64	57	109.771
hsa-mir-429	20	34	148	142	59	180	105	50	22	118	185	204	163	151	192	729	98	110	14	32	62	22	117	48	66	8	44	85	111	69	30	175	88	24	92	108.486
hsa-mir-182-5p	41	32	195	388	61	156	147	47	60	129	96	146	169	75	151	554	100	55	33	135	76	33	115	38	90	11	21	94	144	73	38	132	39	60	40	107.829
hsa-mir-3960	79	23	43	46	62	76	9	31	41	71	57	249	255	29	54	201	360	105	128	53	36	303	164	47	164	122	274	18	13	76	18	27	481	13	25	107.229
hsa-mir-30b-5p	9	38	95	276	81	206	275	73	38	190	224	403	214	75	59	224	118	184	12	36	88	76	70	33	104	7	46	59	45	53	40	111	19	21	57	104.543
hsa-mir-92b-3p	115	44	116	103	96	78	60	53	50	60	66	209	149	141	148	160	162	160	86	242	58	133	35	75	124	144	67	101	49	108	76	146	51	68	51	102.4
hsa-mir-4284	26	41	300	546	69	87	214	113	14	130	78	666	79	62	122	252	54	113	29	84	38	48	21	11	28	15	5	28	57	32	19	41	47	13	14	99.8857
hsa-mir-370-3p	74	58	107	91	107	51	69	75	44	88	89	418	130	92	113	63	127	233	72	104	78	203	56	52	192	67	34	121	83	83	114	44	25	44	52	98.6571
hsa-mir-1246	55	48	31	61	65	35	22	43	37	70	26	152	167	64	53	151	92	45	50	92	94	59	43	30	115	55	66	43	42	57	27	33	1241	69	21	95.8286
hsa-mir-484	35	44	140	108	48	73	101	82	29	108	74	273	160	127	103	235	144	199	61	132	79	68	53	45	91	61	66	64	46	98	53	125	57	39	49	93.4286
hsa-mir-5701	40	45	95	328	81	84	113	85	55	85	127	270	152	111	57	109	88	48	38	165	111	68	54	32	93	46	51	73	116	60	37	95	22	110	50	91.2571
hsa-mir-192-3p	64	61	112	183	25	75	111	105	21	106	59	228	111	82	63	204	103	160	43	47	102	70	56	49	69	78	131	101	37	102	41	116	62	57	27	87.4571
hsa-mir-196b-5p	60	0	1	0	74	0	1	0	65	4	1	5	218	135	184	308	181	249	59	210	94	70	90	66	99	22	110	109	66	144	60	188	87	40	50	87.1429
hsa-mir-183-5p	15	50	148	272	55	170	113	65	47	155	84	206	118	77	78	299	82	67	19	69	45	61	48	46	85	13	35	80	88	72	44	110	59	28	22	86.4286
hsa-mir-4791	27	126	59	70	70	81	193	54	67	65	68	309	89	137	73	121	114	128	20	140	89	79	18	13	141	86	96	62	112	54	40	124	45	10	9	85.4
hsa-mir-4448	57	62	26	54	59	23	95	123	41	71	68	349	193	23	162	162	115	56	46	79	97	103	62	69	190	50	113	16	29	54	25	54	83	52	15	82.1714
hsa-mir-3615	50	75	161	73	28	73	77	95	45	62	30	441	44	41	72	124	101	147	69	182	99	54	46	43	53	50	47	80	50	61	46	46	34	28	23	78.5714
hsa-mir-4485-3p	8	64	317	366	20	47	140	167	6	110	28	454	52	14	97	75	28	71	12	38	10	10	2	12	11	5	6	29	21	6	18	12	459	9	10	78.1143
hsa-mir-107	18	45	117	139	39	99	100	65	18	113	144	199	104	77	111	207	119	111	32	140	52	47	41	29	79	18	25	50	36	58	25	115	31	25	19	75.6286
hsa-mir-132-3p	26	66	75	230	52	115	114	105	26	144	98	414	75	21	59	69	88	105	26	73	68	47	59	26	131	12	19	28	16	30	29	31	10	42	41	73.4286
hsa-mir-145-3p	8	24	105	220	103	62	103	59	16	57	127	465	105	73	63	74	47	94	15	61	30	68	52	17	148	15	3	43	25	29	27	43	5	10	28	69.2571
hsa-mir-95-3p	40	14	44	179	42	29	57	23	57	26	42	129	85	75	106	293	79	129	32	89	72	52	43	39	51	23	40	67	57	88	58	84	38	23	21	66.4571
hsa-mir-505-3p	25	38	81	137	35	64	60	65	39	61	74	267	84	82	55	125	81	84	43	62	54	60	39	68	55	26	51	46	62	55	39	67	38	49	26	65.6286
hsa-mir-629-5p	37	76	103	157	47	99	70	38	36	77	74	125	95	66	63	224	69	78	24	145	40	48	26	31	68	24	20	55	47	46	33	59	37	42	10	65.4
hsa-mir-214-3p	38	32	83	52	81	44	47	62	41	52	51	177	113	68	100	58	110	123	60	84	58	120	28	17	130	63	17	54	22	64	68	64	7	30	34	64.3429
hsa-mir-378e	23	25	62	104	43	68	79	51	26	42	59	133	93	27	37	182	109	173	39	89	88	69	26	39	119	18	45	92	47	57	52	69	34	18	11	64.2286
hsa-mir-148a-5p	14	43	94	196	55	125	112	49	31	112	82	230	83	45	55	105	72	73	14	36	69	36	55	34	79	11	19	53	37	49	25	20	20	24	29	62.4571
hsa-mir-185-5p	30	19	82	77	50	42	33	13	37	29	39	91	131	65	116	205	119	93	44	170	77	75	35	22	53	24	12	46	48	42	27	60	32	47	12	59.9143
hsa-mir-338-5p	12	52	108	123	19	91	96	82	24	83	97	231	89	67	48	89	37	64	42	83	41	36	20	44	43	10	20	12	30	41	44	58	43	17	23	57.6857
hsa-mir-28-5p	17	17	84	62	52	53	71	39	23	44	84	172	104	81	53	135	96	87	11	68	48	46	41	18	75	27	30	28	30	67	21	100	21	20	30	55.8571
hsa-mir-143-5p	10	29	85	164	72	64	74	54	15	55	76	411	95	46	38	35	40	136	17	56	18	53	35	5	108	6	7	21	10	27	38	24	4	5	7	55.4286
hsa-mir-320b	58	23	78	69	34	37	68	35	20	40	44	79	91	43	72	79	52	92	57	52	54	76	31	27	68	88	45	44	33	53	23	50	43	47	22	52.2
hsa-mir-378a-5p	21	36	66	52	44	64	41	51	17	64	74	126	107	48	62	184	34	120	21	31	32	29	28	36	61	9	44	43	30	60	33	63	27	10	18	51.0286
hsa-mir-381-3p	16	19	78	55	92	40	24	41	19	38	56	209	57	116	34	36	62	140	20	28	56	91	53	15	129	20	11	33	40	36	24	42	2	13	30	50.7143
hsa-mir-422a	18	28	44	83	58	42	39	25	23	34	34	95	85	58	70	209	39	86	28	61	54	56	18	28	60	18	52	58	65	46	40	49	23	18	12	50.1714
hsa-mir-378g	21	29	43	65	39	48	47	32	32	37	35	103	106	38	40	187	48	72	25	55	61	53	17	23	72	19	40	56	36	57	37	59	27	15	9	48.0857
hsa-mir-30a-3p	10	44	137	271	27	82	124	36	13	65	88	290	20	8	35	6	52	29	12	35	28	35	8	8	54	11	1	16	12	6	18	25	2	16	14	46.8
hsa-mir-31-5p	0	61	154	165	2	216	190	121	1	168	208	293	2	1	0	0	5	1	0	10	0	1	0	0	1	2	2	0	2	0	3	1	0	0	0	46
hsa-mir-331-3p	20	34	50	103	46	55	55	31	22	84	31	164	87	44	30	71	65	90	17	48	27	76	41	16	50	25	40	33	19	35	39	20	17	10	14	45.9714
hsa-mir-409-3p	32	36	66	43	90	44	35	26	27	28	29	146	74	82	93	49	43	47	23	58	34	52	28	36	92	17	19	30	45	44	38	18	6	35	26	45.4571
hsa-mir-15b-5p	14	16	51	68	18	50	48	43	30	38	52	160	72	28	46	71	83	69	20	57	48	45	25	35	47	20	49	40	40	40	37	48	41	26	12	45.3429
hsa-mir-361-5p	18	29	55	70	47	64	47	33	24	50	49	146	71	35	64	93	80	82	26	81	36	37	15	8	48	15	19	32	8	46	32	62	13	25	17	45.0571
hsa-mir-1180-3p	32	36	53	65	32	54	48	46	18	82	44	247	45	71	52	64	41	69	25	36	25	44	31	20	31	50	22	39	16	50	22	31	15	9	10	45
hsa-mir-17-5p	15	13	63	56	24	53	33	28	14	50	83	113	60	84	91	118	68	71	13	76	50	29	38	8	22	9	11	35	28	30	16	77	16	24	17	43.8857
hsa-mir-141-3p	17	22	63	95	13	58	40	42	9	45	110	123	64	54	55	141	31	40	9	25	43	11	39	18	24	8	25	36	40	46	7	56	36	4	18	41.9143
hsa-mir-146b-3p	13	35	42	159	35	33	39	47	17	56	40	177	50	33	19	39	58	55	21	65	37	53	11	23	56	34	14	43	32	26	34	16	8	34	10	41.8286
hsa-mir-1303	25	31	68	24	24	32	42	40	17	51	27	114	47	28	46	68	180	61	34	35	35	34	23	20	30	27	25	34	15	39	26	30	44	17	13	40.1714
hsa-mir-99b-3p	23	36	64	70	40	37	57	44	18	48	28	151	36	36	31	36	62	60	25	38	38	48	20	19	69	18	24	35	42	36	24	32	6	30	20	40.0286
hsa-mir-500a-3p	20	27	34	65	44	47	34	29	23	41	16	81	57	39	23	125	59	125	27	83	41	35	14	18	36	14	22	19	22	30	36	52	22	20	12	39.7714
hsa-mir-193a-5p	21	23	31	42	28	35	33	22	22	48	36	151	51	40	45	41	39	85	27	52	17	55	18	31	49	32	28	53	19	28	32	40	25	20	17	38.1714
hsa-mir-425-3p	9	14	47	54	17	58	44	27	17	43	70	145	67	37	36	108	41	87	17	31	27	28	14	12	29	11	26	23	17	31	19	37	16	3	8	36.2857
hsa-mir-363-3p	17	19	51	114	13	36	37	21	18	29	48	103	93	27	15	63	54	15	8	109	52	29	17	12	26	26	18	28	23	19	12	21	24	56	15	36.2286
hsa-mir-29c-5p	9	16	29	114	19	56	72	40	13	54	53	172	69	31	16	58	46	37	10	21	31	22	30	11	55	15	12	18	19	34	15	12	6	9	14	35.3714
hsa-mir-345-5p	9	14	41	51	21	58	42	26	13	56	51	162	61	43	24	62	66	94	8	44	21	31	28	12	36	12	14	14	9	18	13	24	22	9	16	35
hsa-mir-214-5p	13	16	30	68	30	30	30	33	11	33	47	178	70	36	22	31	58	61	18	43	26	37	23	32	68	19	10	33	19	24	22	10	6	10	18	34.7143
hsa-mir-134-5p	18	17	27	39	42	27	31	22	21	20	28	114	44	50	45	34	45	104	18	70	36	35	16	7	57	21	12	37	50	18	24	35	5	11	17	34.2
hsa-mir-874-3p	21	42	51	34	35	51	48	41	12	50	66	168	55	35	48	39	43	44	9	52	11	34	16	11	25	8	16	22	2	19	17	23	11	4	6	33.4
hsa-mir-133a-3p	2	27	42	79	65	46	65	44	7	53	64	228	77	7	10	9	17	74	1	7	5	55	15	4	81	1	1	5	6	7	26	23	1	0	4	33.0857
hsa-mir-149-5p	9	21	49	45	49	30	36	28	14	31	34	158	47	31	8	57	56	63	17	24	14	40	22	26	40	22	23	28	9	30	31	15	20	9	18	32.9714
hsa-mir-1-3p	5	19	104	167	87	16	33	5	9	13	43	112	35	15	31	34	23	34	10	71	22	42	29	5	59	12	0	21	8	14	12	32	3	3	8	32.4571
hsa-mir-16-5p	6	22	49	64	26	60	75	24	12	28	81	107	58	19	42	87	43	22	9	38	16	6	27	13	22	7	3	11	21	16	12	45	19	10	16	31.8857
hsa-mir-378f	10	10	28	57	25	30	24	20	24	26	33	61	55	31	38	114	30	57	15	36	27	29	12	24	41	10	29	31	41	33	21	33	14	12	11	31.2
hsa-mir-7110-3p	41	3	9	16	27	45	4	5	6	42	17	51	22	9	35	22	156	18	69	27	11	38	59	12	12	15	57	5	1	22	1	5	194	4	8	30.5143
hsa-mir-151a-5p	3	22	31	34	16	33	88	39	3	24	34	48	43	11	14	65	98	58	10	15	11	10	7	3	32	10	10	9	9	22	11	219	6	5	9	30.3429
hsa-mir-20a-5p	18	13	46	52	16	37	23	14	4	33	50	65	40	48	55	93	37	29	10	74	27	15	15	9	18	7	4	29	40	13	6	65	13	13	20	30.0286
hsa-mir-101-3p	17	20	44	100	47	28	30	15	20	18	45	131	50	24	22	42	30	16	3	59	24	6	25	16	31	15	10	22	22	8	21	29	6	12	27	29.5714
hsa-mir-2110	29	16	43	29	22	14	24	22	17	20	16	55	34	43	31	63	55	45	19	73	24	39	10	17	29	39	22	34	15	35	22	33	28	6	7	29.4286
hsa-mir-195-3p	19	27	41	73	39	16	37	26	26	7	31	121	30	13	21	15	51	55	20	41	25	50	6	16	49	13	9	23	19	17	23	21	3	13	12	28.8
hsa-mir-339-5p	10	15	32	30	24	14	25	20	18	23	25	160	69	47	24	60	47	66	6	18	16	22	10	15	20	5	15	22	17	35	28	34	14	3	15	28.6857
hsa-mir-501-3p	17	26	34	48	19	33	52	16	16	57	18	67	27	28	29	61	27	46	20	47	23	22	8	15	20	20	29	27	10	21	13	45	20	11	0	27.7714
hsa-mir-342-5p	26	16	28	16	16	25	47	31	24	19	35	78	48	23	12	38	59	15	14	88	17	24	3	14	25	61	18	21	11	23	10	30	6	31	4	27.3143
hsa-mir-504-5p	15	22	38	49	37	16	24	29	18	18	22	99	33	31	7	21	30	67	17	36	13	60	12	14	32	19	20	16	16	24	40	29	5	6	6	26.8857
hsa-mir-455-3p	10	19	39	55	14	28	57	35	19	29	59	232	20	35	7	29	25	26	15	35	9	27	7	2	13	8	3	10	12	14	15	12	2	4	6	26.6286
hsa-mir-455-5p	7	8	35	110	12	38	59	20	9	22	75	126	26	40	25	31	32	16	3	29	22	27	13	6	33	5	3	14	19	17	8	11	2	15	11	26.5429
hsa-mir-6073	32	19	19	39	62	32	11	20	20	17	15	76	18	16	10	14	20	19	38	26	14	32	14	29	52	23	24	16	5	31	20	22	50	48	22	26.4286
hsa-mir-502-3p	8	22	27	48	14	30	35	20	12	38	26	65	40	31	22	105	39	49	13	31	21	20	17	8	27	10	20	15	17	23	20	21	11	5	6	26.1714
hsa-mir-193b-3p	3	25	15	56	37	27	37	25	9	33	40	165	70	12	8	20	27	73	7	15	14	52	12	10	48	4	6	10	8	12	13	10	0	2	5	26
hsa-mir-34a-5p	14	10	14	55	26	59	45	10	12	42	24	49	30	48	30	78	32	37	6	34	26	25	14	6	22	6	11	14	28	15	9	37	9	7	24	25.9429
hsa-mir-215-3p	0	19	149	163	4	49	68	30	3	36	99	150	8	3	6	33	10	5	0	4	5	3	5	2	2	1	3	0	2	4	0	9	2	1	3	25.1714
hsa-mir-130b-5p	12	9	51	74	14	25	31	20	8	28	24	88	14	23	30	47	23	24	8	37	31	23	11	13	21	8	19	17	13	16	16	23	18	14	7	24
hsa-mir-142-5p	15	6	39	28	25	18	20	14	22	9	52	95	57	25	14	42	39	8	8	88	18	9	10	11	22	29	4	5	6	19	2	23	7	33	8	23.7143
hsa-mir-324-3p	1	17	15	42	12	34	38	21	9	34	33	116	41	19	13	43	34	63	11	27	15	27	11	10	19	5	15	15	15	18	11	24	14	2	2	23.6
hsa-mir-181a-2-3p	12	8	38	30	21	16	28	22	22	21	15	85	34	32	33	44	23	32	10	31	35	26	15	13	29	10	10	22	19	26	11	18	5	17	12	23.5714
hsa-mir-132-5p	20	13	35	45	13	27	25	39	8	54	43	96	31	25	10	14	12	36	13	32	24	13	46	12	44	5	8	8	10	8	6	7	4	19	19	23.5429
hsa-mir-22-5p	5	12	57	81	7	42	36	19	2	18	66	93	21	17	17	81	22	20	5	9	26	14	20	8	18	3	8	9	18	23	7	14	15	4	6	23.5143
hsa-mir-199b-5p	1	13	35	71	31	24	42	19	8	19	87	112	39	29	25	18	23	30	7	21	7	17	13	3	27	4	3	20	11	9	14	16	6	5	12	23.4571
hsa-mir-589-5p	12	19	22	72	13	20	31	24	8	34	23	75	32	10	21	36	28	25	5	21	24	21	16	15	36	20	28	20	10	25	15	16	10	18	8	23.2286
hsa-mir-204-5p	8	71	72	61	21	83	41	30	7	17	37	155	15	10	15	18	5	21	1	4	3	9	10	8	16	3	3	7	7	12	8	9	5	3	8	22.9429
hsa-mir-181d-5p	13	13	39	47	16	30	25	19	6	31	39	55	34	28	22	29	31	22	10	55	16	22	17	11	24	13	8	14	18	15	7	55	1	7	10	22.9143
hsa-mir-552-3p	13	0	0	0	22	0	0	0	10	0	1	1	74	34	32	212	16	28	9	24	11	11	9	25	49	1	24	27	56	18	14	27	16	7	17	22.5143
hsa-mir-769-5p	4	11	24	71	29	29	34	12	4	23	27	71	27	12	20	41	34	48	4	43	17	14	7	3	26	6	10	16	8	11	11	29	8	16	2	21.4857
hsa-mir-1301-3p	16	13	40	21	19	24	24	15	18	17	25	73	30	27	24	20	26	21	16	59	20	20	6	11	25	29	11	13	7	17	7	27	9	16	4	21.4286
hsa-mir-218-5p	8	4	46	81	14	28	25	16	6	21	62	128	31	35	18	24	20	11	3	17	11	10	16	1	22	5	2	8	20	10	4	5	2	15	17	21.3143
hsa-mir-1296-5p	9	24	11	18	12	12	38	16	7	30	39	114	40	23	9	26	21	42	11	7	13	34	9	12	26	4	8	14	5	12	20	44	15	2	14	21.1714
hsa-mir-511-5p	10	10	34	61	11	16	21	22	8	25	16	106	35	36	19	30	17	25	10	14	13	28	11	14	14	4	4	24	26	22	7	6	1	19	14	20.9429
hsa-mir-5096	15	13	17	23	16	7	8	15	11	20	10	46	28	16	14	40	36	13	18	19	20	20	11	10	21	30	76	9	8	12	10	17	59	15	17	20.5714
hsa-mir-4532	9	5	30	21	7	32	10	19	3	40	30	133	53	8	13	15	50	33	23	12	9	22	6	9	47	3	8	2	3	20	6	6	24	3	4	20.5143
hsa-mir-3195	15	4	21	30	17	17	12	5	6	44	24	113	15	22	23	5	34	32	18	18	22	34	8	6	57	29	14	7	1	26	11	4	7	11	3	20.4286
hsa-mir-221-5p	6	10	31	55	14	20	32	13	14	24	32	42	29	25	24	48	21	23	8	34	28	14	6	7	22	5	9	23	11	7	11	16	8	15	3	19.7143
hsa-mir-671-3p	17	10	21	16	17	10	12	7	5	8	11	30	27	18	12	68	20	42	19	36	21	26	13	11	28	11	10	19	13	20	15	30	15	12	11	18.8857
hsa-mir-6087	5	19	8	14	20	30	21	8	6	9	27	81	32	7	6	35	26	24	17	8	9	21	13	12	44	7	52	8	6	16	10	9	34	1	9	18.6857
hsa-mir-493-3p	11	7	17	52	21	10	14	10	14	13	19	72	26	21	15	18	15	32	7	18	19	45	28	7	32	9	1	16	14	11	14	14	4	8	16	18.5714
hsa-mir-379-5p	16	7	28	35	14	5	7	5	8	6	26	39	34	41	41	27	11	32	12	44	22	9	14	4	19	5	3	30	34	11	8	24	1	15	10	18.4857
hsa-mir-339-3p	4	13	20	13	17	19	20	20	16	12	11	51	30	13	32	41	28	33	12	38	22	24	11	4	24	13	13	14	6	19	11	11	11	9	10	18.4286
hsa-mir-4508	29	1	8	11	17	16	6	5	6	16	5	29	36	16	13	21	102	14	20	15	10	59	24	7	25	17	17	8	4	11	5	3	53	5	1	18.1429
hsa-mir-1247-5p	6	1	3	1	29	0	1	1	8	1	2	6	52	14	15	43	26	58	24	22	11	31	8	33	25	4	36	19	11	37	29	34	24	5	5	17.8571
hsa-mir-625-3p	8	8	25	94	17	34	20	26	5	25	28	46	28	20	18	33	18	5	8	25	12	16	13	11	13	5	9	8	7	7	4	5	4	12	6	17.8
hsa-mir-6131	17	14	8	24	50	9	7	14	7	10	13	65	11	10	9	8	14	9	10	18	10	28	10	22	41	21	17	13	9	15	10	16	37	24	18	17.6571
hsa-mir-10a-3p	8	2	19	21	15	10	26	10	9	3	34	45	33	30	39	49	28	16	4	18	23	12	26	7	19	1	3	18	19	14	3	27	6	7	13	17.6286
hsa-mir-21-3p	5	10	21	46	9	28	18	9	6	36	14	38	41	23	12	74	20	32	4	15	15	22	8	1	10	5	5	11	15	12	7	21	9	6	4	17.4857
hsa-mir-493-5p	12	10	35	45	16	8	8	13	10	8	15	61	18	21	30	16	23	32	9	32	14	25	14	8	27	6	4	8	13	6	12	24	4	14	9	17.4286
hsa-mir-340-5p	4	9	15	46	15	19	38	30	7	21	29	89	21	18	14	51	26	14	2	21	17	10	11	4	15	4	3	10	3	12	2	6	4	4	5	17.1143
hsa-mir-30c-2-3p	5	10	33	73	27	31	26	12	5	36	30	104	12	10	4	6	11	22	3	12	12	14	5	3	25	5	1	15	7	4	10	5	2	4	4	16.8
hsa-mir-1273a	17	4	18	16	15	6	8	7	11	11	11	39	27	11	16	30	33	22	12	15	8	21	16	9	16	15	57	12	9	15	6	9	41	10	9	16.6286
hsa-mir-378i	9	7	15	23	13	19	19	11	11	8	12	28	35	13	19	70	18	29	13	17	21	12	7	11	20	5	12	17	12	27	13	12	8	5	5	16.4571
hsa-mir-3653-5p	14	4	19	14	20	2	14	7	18	10	10	36	16	28	20	14	29	16	16	64	11	22	6	6	14	33	11	11	17	22	10	10	5	16	4	16.2571
hsa-mir-362-5p	7	5	35	17	6	30	11	10	6	18	17	38	19	22	30	95	21	25	7	21	10	4	17	7	10	2	11	6	9	13	9	10	7	5	5	16.1429
hsa-mir-330-3p	20	11	20	21	15	18	9	7	14	15	12	24	23	33	22	29	23	10	10	43	8	18	8	7	30	16	11	12	9	12	6	17	8	15	2	15.9429
hsa-mir-543	19	9	20	5	18	2	5	8	10	5	6	25	12	30	42	14	17	19	5	24	24	23	10	14	26	10	9	18	16	15	12	26	6	28	21	15.8
hsa-mir-382-5p	8	7	16	21	18	13	15	7	4	11	23	47	16	32	34	22	11	28	4	24	8	14	14	8	27	8	5	15	15	11	10	18	2	16	11	15.5143
hsa-mir-9-5p	4	18	30	57	17	23	37	8	10	12	38	90	20	17	12	6	9	6	3	15	12	8	10	4	14	2	1	10	16	8	5	9	2	4	3	15.4286
hsa-mir-552-5p	10	0	0	0	12	0	0	1	7	1	0	0	58	21	21	95	19	29	5	29	20	12	14	10	16	5	7	20	31	17	15	22	19	9	8	15.2286
hsa-mir-3656	17	0	3	2	4	8	0	1	4	5	5	28	28	4	13	62	56	7	24	13	4	54	29	5	26	7	33	3	1	9	0	4	57	5	1	14.9143
hsa-mir-432-5p	9	5	7	12	34	12	7	10	5	8	13	45	15	20	19	10	16	36	9	26	16	24	9	10	35	9	6	23	13	11	17	14	3	9	3	14.8571
hsa-mir-223-3p	0	11	10	44	6	29	32	30	1	24	62	106	28	11	5	15	7	11	4	6	6	3	5	2	11	1	4	1	3	3	7	3	4	2	5	14.3429
hsa-mir-664a-5p	8	17	12	22	13	15	12	8	14	9	9	29	22	29	9	23	15	32	9	21	11	19	5	9	18	6	11	17	15	16	5	17	7	11	3	14.2286
hsa-mir-1291	2	18	12	5	18	17	26	9	3	9	9	82	20	9	6	22	18	57	2	17	9	10	4	2	14	2	22	15	19	19	1	9	6	4	1	14.2286
hsa-mir-326	1	7	17	31	13	21	12	14	4	32	19	69	19	6	9	22	21	37	3	12	9	16	7	6	5	6	7	9	1	9	5	13	8	6	2	13.6571
hsa-mir-532-3p	13	2	14	17	9	20	9	6	2	23	11	45	24	14	11	39	15	26	2	24	8	12	9	10	20	2	11	9	11	19	11	18	5	3	3	13.6286
hsa-mir-185-3p	2	9	13	22	11	9	9	9	12	13	10	78	17	8	7	31	21	12	12	15	15	22	4	9	7	3	13	12	5	12	3	19	18	10	1	13.5143
hsa-mir-7706	8	6	14	17	11	5	13	13	8	16	4	30	18	13	7	19	16	17	14	28	13	14	16	9	22	20	11	15	16	9	10	14	2	13	3	13.2571
hsa-mir-147b	6	1	9	11	12	3	1	2	9	4	9	6	35	21	37	70	15	26	7	7	30	8	14	8	15	4	8	8	12	24	5	6	11	8	8	13.1429
hsa-mir-1248	10	7	15	6	7	7	22	6	5	6	3	26	11	17	24	15	32	22	8	39	15	6	7	4	14	3	9	13	10	20	5	29	12	10	4	12.8286
hsa-mir-320c	7	10	14	12	9	10	16	10	6	10	12	16	23	7	20	13	17	34	7	22	20	21	7	11	30	15	8	8	5	9	4	9	13	6	7	12.8
hsa-mir-452-5p	5	7	21	54	9	22	17	9	9	15	22	32	10	26	21	29	13	8	8	23	13	7	13	3	9	1	2	2	12	6	2	3	1	6	6	12.7429
hsa-mir-129-5p	14	12	21	17	14	19	26	7	10	20	10	62	12	10	19	16	12	7	4	12	5	11	5	5	18	18	11	8	7	9	6	3	5	4	4	12.6571
hsa-mir-4419a	27	5	8	8	12	2	6	8	4	7	11	20	19	6	22	26	14	21	14	28	11	11	11	11	12	17	29	7	5	9	12	5	28	3	2	12.6
hsa-mir-1273e	11	11	10	13	8	4	6	4	11	6	9	27	14	13	4	19	36	10	5	14	12	16	8	4	7	25	51	8	4	8	6	7	17	9	11	12.2286
hsa-mir-4461	5	19	19	90	14	5	4	34	3	4	2	87	3	17	5	8	5	10	3	4	8	12	1	1	9	1	5	2	10	3	5	2	14	2	7	12.0857
hsa-mir-4516	7	3	0	2	2	4	1	5	2	1	2	2	75	2	1	59	70	8	27	5	1	17	15	8	19	3	24	1	2	6	0	5	41	2	0	12.0571
hsa-mir-4488	11	1	7	9	3	11	2	4	0	7	2	15	14	2	14	17	61	11	33	14	5	10	20	3	15	5	14	3	0	9	3	7	69	4	2	11.6286
hsa-let-7b-3p	0	7	10	20	10	10	10	15	11	8	8	63	26	9	13	11	11	23	5	6	4	15	3	2	12	6	10	16	2	15	11	6	6	2	8	11.2571
hsa-mir-497-5p	3	6	22	10	7	16	25	12	6	9	22	44	14	14	13	10	22	29	4	11	6	10	7	2	16	3	3	1	2	8	4	8	0	3	7	10.8286
hsa-mir-1273f	11	9	5	7	5	5	0	2	3	7	6	21	21	5	7	22	15	11	10	8	18	10	10	4	9	8	49	13	12	7	6	10	28	7	7	10.8
hsa-mir-335-3p	2	7	9	47	10	16	19	8	4	7	24	56	7	8	11	13	13	3	1	6	11	7	4	4	11	1	0	11	12	6	3	12	3	7	8	10.6
hsa-mir-3158-3p	8	7	6	16	6	4	10	9	1	7	8	20	21	13	3	23	17	16	5	13	13	22	9	5	8	5	15	22	23	9	2	7	3	3	3	10.3429
hsa-mir-195-5p	2	3	23	22	12	5	18	5	5	6	36	51	11	17	5	13	18	19	1	8	4	4	7	1	8	2	0	3	5	8	5	14	1	4	8	10.1143
hsa-mir-324-5p	2	13	6	21	7	15	15	13	2	22	15	46	17	2	1	17	17	14	2	9	7	7	3	6	7	3	4	11	3	5	6	9	9	3	2	9.74286
hsa-mir-330-5p	3	10	12	22	5	16	7	9	2	14	12	32	13	12	9	14	16	21	2	12	8	8	11	1	7	6	5	5	9	9	2	5	3	7	1	9.42857
hsa-mir-365b-3p	2	7	9	13	15	12	16	9	3	18	18	47	21	8	8	6	16	15	3	11	5	6	4	2	13	0	0	8	0	4	10	4	6	1	5	9.28571
hsa-mir-654-3p	4	6	18	12	8	3	3	2	7	6	2	32	14	22	13	14	11	20	4	8	7	4	8	5	26	1	1	5	8	12	9	11	1	4	13	9.25714
hsa-mir-1275	6	5	14	5	4	4	7	2	8	8	6	20	23	8	5	18	17	27	6	21	6	7	3	7	9	16	13	7	3	17	4	9	1	6	0	9.2
hsa-mir-27a-5p	14	5	10	10	12	4	11	3	6	11	4	9	10	2	6	11	13	9	3	18	12	8	25	5	23	13	14	9	0	5	0	4	7	22	4	9.2
hsa-mir-4497	4	2	8	10	5	8	5	1	1	6	13	19	10	5	2	13	14	16	6	14	13	11	1	8	15	16	13	7	3	12	2	1	46	9	3	9.2
hsa-mir-24-2-5p	2	4	11	21	7	7	18	6	0	10	10	22	15	28	7	16	12	12	2	14	6	10	16	5	9	4	0	9	16	8	3	5	0	3	3	9.17143
hsa-mir-1307-5p	0	12	5	10	7	17	14	7	1	18	16	79	7	7	4	17	13	27	0	5	3	5	5	1	5	0	2	0	3	4	2	13	3	1	6	9.11429
hsa-mir-16-2-3p	4	1	16	17	5	10	14	7	1	8	10	25	20	5	14	21	13	4	5	9	11	2	6	6	8	9	6	7	10	8	6	8	6	8	7	9.05714
hsa-mir-7704	4	2	10	7	7	11	6	5	6	8	17	18	24	9	11	14	6	16	9	17	2	18	2	5	17	10	10	9	7	11	6	5	7	1	0	9.05714
hsa-mir-1268a	4	7	10	9	7	5	5	2	4	5	14	37	12	6	15	15	11	11	8	11	6	10	3	5	9	9	14	6	6	9	4	8	16	3	8	8.97143
hsa-mir-378h	5	6	8	11	3	11	9	9	6	5	7	17	15	5	7	40	10	23	3	14	13	7	7	2	15	2	6	5	8	6	7	6	4	6	5	8.94286
hsa-mir-3665	7	4	4	3	5	10	1	2	2	6	3	15	23	3	4	21	33	10	13	7	2	16	12	4	11	3	14	0	1	15	2	6	46	2	0	8.85714
hsa-mir-8086	5	12	10	7	8	8	2	4	6	6	11	36	14	5	11	12	12	5	6	6	11	9	5	3	6	10	21	2	6	8	3	4	24	4	7	8.82857
hsa-mir-566	2	6	8	5	6	5	6	4	6	1	4	22	14	2	6	14	14	10	7	6	10	15	5	5	9	16	40	2	5	6	7	3	21	3	4	8.54286
hsa-mir-671-5p	3	3	7	4	2	4	2	6	7	8	7	16	13	11	11	29	13	27	8	10	11	10	7	3	6	2	0	8	3	13	6	16	11	2	7	8.45714
hsa-mir-151b	0	2	6	5	2	19	25	12	1	13	13	14	12	7	6	18	21	15	2	6	5	4	4	0	7	5	1	1	1	4	6	53	1	1	1	8.37143
hsa-mir-23b-5p	6	2	14	5	6	9	6	3	3	12	3	25	14	7	7	3	8	12	11	10	5	14	8	5	21	6	5	7	8	9	7	13	2	5	7	8.22857
hsa-mir-140-5p	2	7	15	15	3	14	8	19	4	12	17	38	11	5	8	15	9	12	3	11	3	5	3	2	13	1	1	3	2	7	2	5	2	0	2	7.97143
hsa-mir-1285-5p	8	6	14	13	6	3	3	3	5	8	2	23	6	8	5	15	20	9	5	8	9	5	3	3	8	14	26	2	6	3	4	1	14	5	4	7.91429
hsa-mir-25-5p	6	4	9	2	5	6	5	5	3	6	10	13	10	13	14	11	8	9	5	13	5	10	5	3	9	12	6	12	5	8	5	20	8	3	1	7.68571
hsa-mir-598-3p	1	10	11	25	3	13	15	4	2	7	8	33	23	16	4	12	7	14	0	5	8	10	1	1	4	0	2	5	4	2	2	13	0	1	1	7.62857
hsa-mir-5100	7	6	12	7	2	5	4	4	2	3	8	11	19	3	15	14	22	12	6	6	9	10	1	8	5	18	7	2	2	4	1	10	10	6	1	7.48571
hsa-mir-27b-5p	2	4	8	15	6	13	8	4	3	7	7	26	11	10	18	6	4	11	5	17	6	6	1	1	11	3	1	5	3	3	3	15	0	3	6	7.2
hsa-mir-424-3p	3	7	13	7	3	14	15	5	5	11	10	29	1	4	12	11	9	3	8	9	4	3	4	5	8	4	2	5	5	7	2	5	1	6	4	6.97143
hsa-mir-126-5p	2	3	16	27	2	16	22	7	0	10	29	46	4	5	7	5	5	6	0	1	3	1	3	0	8	0	0	2	2	2	0	2	0	0	4	6.85714
hsa-mir-29b-3p	1	1	12	15	4	12	18	5	4	4	27	33	13	4	5	9	13	8	1	7	3	3	3	3	2	3	1	2	0	6	3	8	1	1	3	6.8
hsa-mir-4286	0	7	7	10	6	16	12	3	0	7	16	35	21	6	0	11	9	15	2	7	2	5	4	0	5	1	4	5	0	8	3	4	4	0	0	6.71429
hsa-mir-1224-5p	5	4	2	11	2	9	4	5	4	7	7	33	5	3	13	13	3	15	5	0	7	5	5	5	8	11	6	7	5	5	5	9	3	0	3	6.68571
hsa-mir-4492	7	2	4	4	5	18	3	2	4	10	2	20	7	3	3	2	34	5	12	5	4	8	8	3	12	9	13	1	1	5	1	0	6	0	1	6.4
hsa-mir-92a-1-5p	3	9	11	5	7	9	9	4	2	3	20	23	6	7	7	1	6	6	5	6	2	7	2	3	7	12	8	3	1	5	2	2	3	3	8	6.2
hsa-mir-655-5p	0	8	26	34	1	4	10	19	0	12	0	63	5	0	4	6	1	3	2	1	0	1	0	2	1	0	0	1	1	0	0	0	8	0	1	6.11429
hsa-mir-139-3p	1	6	9	14	9	9	13	7	2	6	5	25	7	7	6	3	1	6	4	6	6	6	0	4	13	11	3	4	3	2	2	3	0	1	2	5.88571
hsa-mir-619-5p	5	1	12	2	7	5	2	2	2	4	2	12	12	4	5	13	10	2	3	6	6	4	2	2	6	7	12	6	1	5	4	4	20	6	10	5.88571
hsa-mir-29c-3p	2	2	5	18	2	7	14	10	5	11	14	31	14	6	4	6	1	3	2	3	4	4	3	2	7	0	3	1	1	5	3	5	2	1	2	5.8
hsa-mir-1273g-3p	6	4	7	1	2	0	2	5	1	10	1	18	13	2	2	17	19	3	7	5	10	9	3	3	3	5	15	1	1	7	4	5	7	2	1	5.74286
hsa-mir-433-3p	7	0	11	1	5	5	3	5	2	1	4	9	8	14	10	8	8	11	6	14	1	6	0	2	9	10	5	7	3	3	5	8	4	3	2	5.71429
hsa-mir-18a-3p	0	7	3	10	4	10	11	13	0	8	2	33	9	1	9	12	7	8	1	6	1	2	2	2	7	5	3	5	1	3	0	3	3	2	5	5.65714
hsa-mir-584-5p	3	3	4	4	5	5	3	3	3	4	5	11	6	6	12	6	9	4	3	27	4	7	5	5	5	6	2	6	6	8	3	6	2	7	0	5.65714
hsa-mir-501-5p	1	2	12	13	8	9	3	12	1	15	6	6	8	6	5	21	2	8	0	6	6	5	3	6	8	1	3	5	1	1	4	1	4	3	0	5.57143
hsa-mir-148b-5p	0	3	16	14	1	8	13	7	2	7	4	22	7	2	9	10	7	3	1	8	6	5	3	1	4	0	1	5	4	6	7	4	2	0	3	5.57143
hsa-mir-495-3p	1	0	5	21	8	8	8	7	0	4	11	23	10	8	9	3	6	12	1	3	5	6	7	0	6	0	1	2	6	5	1	3	0	1	3	5.54286
hsa-mir-212-5p	3	5	10	15	1	7	7	2	3	7	6	30	4	4	1	4	10	4	2	13	5	6	6	2	11	0	0	6	5	2	1	2	1	6	1	5.48571
hsa-mir-487b-3p	3	2	9	7	9	4	4	4	1	6	9	26	4	6	8	3	8	11	4	5	3	13	2	0	10	0	0	7	4	3	4	2	0	3	5	5.4
hsa-mir-1268b	6	4	11	5	1	5	4	4	4	7	5	10	8	4	7	3	7	9	3	2	3	4	4	20	5	1	4	0	0	6	8	2	9	9	1	5.28571
hsa-mir-485-3p	2	1	2	6	5	0	4	11	3	1	7	16	9	11	8	7	12	18	5	5	8	3	0	1	6	2	2	3	2	9	8	4	1	2	1	5.28571
hsa-mir-320d	5	1	9	6	4	6	3	2	5	3	4	7	12	3	6	10	4	8	6	10	0	6	2	4	12	8	3	4	4	7	5	3	8	4	1	5.28571
hsa-mir-3648	4	2	0	1	0	3	1	5	0	1	0	7	7	1	1	20	30	11	14	2	2	9	5	0	8	0	28	2	0	6	2	2	9	2	0	5.28571
hsa-mir-3605-3p	3	5	5	9	3	7	6	4	5	2	8	11	4	4	6	15	4	6	5	8	6	3	4	3	14	2	8	1	3	1	5	4	2	5	2	5.22857
hsa-mir-150-3p	6	3	9	2	3	1	1	1	3	2	3	10	12	3	1	12	15	3	8	31	2	6	1	3	3	12	5	4	0	1	0	1	1	11	1	5.14286
hsa-mir-1273c	4	2	8	10	3	3	1	4	3	5	3	15	4	8	4	4	5	6	5	9	7	4	3	3	5	3	8	5	5	10	1	10	5	4	1	5.14286
hsa-mir-3929	7	1	3	3	9	2	2	7	2	6	4	19	9	3	3	5	13	4	1	4	2	2	5	3	4	2	17	1	0	1	0	2	30	2	2	5.14286
hsa-mir-30c-1-3p	1	7	10	3	2	3	8	2	2	1	2	5	6	7	9	20	6	10	4	9	2	6	5	3	5	2	2	2	2	5	7	11	10	0	0	5.11429
hsa-mir-548o-3p	6	1	6	7	2	5	7	2	1	9	12	12	6	9	4	18	3	2	1	0	2	5	13	5	7	0	1	7	9	3	2	4	0	4	3	5.08571
hsa-mir-4459	5	4	2	5	2	2	3	3	1	2	3	11	11	2	5	12	9	2	6	4	4	9	3	2	5	6	25	3	1	5	2	2	13	1	1	5.02857
hsa-mir-26b-3p	0	5	6	10	3	8	3	5	1	1	9	17	4	4	2	12	9	11	5	8	0	5	6	7	3	3	1	5	6	6	1	2	4	0	3	5
hsa-mir-30b-3p	2	0	7	0	2	2	6	1	5	6	4	12	9	12	7	14	4	8	4	6	5	5	3	2	3	3	4	4	2	13	5	12	2	0	0	4.97143
hsa-mir-1299	0	4	0	41	0	15	6	3	0	7	7	2	7	9	0	16	2	2	1	16	1	0	3	1	1	1	0	0	4	10	1	6	0	2	0	4.8
hsa-mir-4443	2	0	9	2	1	14	4	10	2	7	5	19	4	0	6	12	5	12	1	3	5	3	6	2	5	2	2	2	1	10	1	4	1	5	0	4.77143
hsa-mir-3607-3p	4	7	3	6	7	3	6	5	4	3	3	10	9	3	4	15	9	5	2	6	1	1	1	1	5	3	8	5	3	5	7	5	3	2	1	4.71429
hsa-mir-5571-3p	1	3	2	10	5	7	9	4	3	3	7	16	11	11	6	4	5	5	2	1	8	7	3	2	3	0	1	2	4	6	6	4	0	2	1	4.68571
hsa-mir-331-5p	5	1	7	6	3	10	6	0	2	4	2	11	7	5	6	13	3	5	4	7	6	3	6	0	7	1	1	3	0	7	3	6	4	4	4	4.62857
hsa-mir-942-5p	1	3	10	9	2	4	6	2	1	3	10	12	10	7	6	17	1	5	2	10	3	3	3	0	6	2	5	4	6	1	2	4	1	0	0	4.6
hsa-mir-1271-5p	1	3	5	9	7	3	9	2	1	1	2	28	9	2	5	3	8	8	3	7	12	6	1	0	5	1	0	9	0	2	0	4	0	4	0	4.57143
hsa-mir-421	3	7	8	8	3	8	7	5	0	8	14	20	8	4	3	4	3	0	1	3	4	3	4	0	5	3	2	2	5	2	0	3	0	4	4	4.51429
hsa-mir-650	27	0	1	1	1	2	0	1	3	0	1	3	10	5	8	4	11	3	9	3	3	9	4	7	3	0	0	5	2	4	2	4	4	15	3	4.51429
hsa-mir-485-5p	5	5	5	3	6	5	2	2	4	3	5	23	4	3	6	2	3	12	2	7	1	9	3	6	5	3	2	3	5	7	2	1	0	2	2	4.51429
hsa-mir-125b-2-3p	0	7	10	15	8	6	4	7	0	1	6	37	4	0	2	3	4	5	2	6	3	4	1	1	7	0	0	1	0	2	3	1	0	6	1	4.48571
hsa-mir-210-5p	3	1	0	5	3	3	2	1	3	3	1	4	19	3	6	11	10	6	5	9	1	1	3	1	4	7	7	4	2	8	3	7	8	1	1	4.45714
hsa-mir-3196	5	0	2	0	0	1	0	0	0	2	1	6	8	1	4	3	31	4	12	3	2	12	7	0	2	4	23	2	0	6	0	0	12	0	1	4.4
hsa-mir-7851-3p	4	2	6	4	1	5	5	0	3	5	3	6	5	5	8	6	2	3	5	9	5	6	3	0	4	10	6	4	0	4	2	3	12	5	3	4.4
hsa-mir-4521	1	1	9	7	0	1	4	1	2	7	5	3	8	12	4	17	10	2	0	4	1	5	3	2	2	1	1	3	5	10	1	18	0	2	1	4.37143
hsa-mir-877-5p	3	1	13	7	2	9	5	2	0	9	3	11	6	2	2	7	6	8	0	7	3	5	2	1	7	3	3	6	4	2	4	4	1	3	2	4.37143
hsa-mir-106b-5p	2	3	4	3	0	8	4	3	1	6	6	6	5	11	3	16	3	11	2	9	1	3	6	2	0	2	1	4	1	7	2	9	3	2	1	4.28571
hsa-mir-15b-3p	1	1	6	22	3	10	11	12	1	4	3	25	9	0	2	8	2	3	0	0	0	1	5	0	1	0	2	3	1	2	0	5	1	1	3	4.22857
hsa-mir-3934-5p	2	2	4	6	4	1	3	1	3	9	3	5	7	7	2	11	7	7	3	3	5	3	5	2	5	3	5	3	5	5	3	3	5	3	2	4.2
hsa-mir-130b-3p	0	5	7	4	4	4	6	3	3	7	4	18	8	3	5	10	7	8	2	4	2	4	2	1	1	1	1	3	1	6	0	4	1	2	4	4.14286
hsa-let-7i-3p	0	7	1	7	1	8	8	2	2	3	7	25	10	3	3	1	4	6	1	6	4	4	2	4	3	0	1	0	3	3	3	3	1	2	4	4.05714
hsa-mir-223-5p	1	1	9	11	3	2	4	1	1	5	4	22	7	8	1	4	7	1	3	6	6	3	3	1	1	1	5	2	8	3	1	0	0	6	1	4.05714
hsa-mir-142-3p	0	1	6	6	1	2	0	3	2	0	21	12	14	8	3	7	7	3	0	18	3	0	1	0	3	2	2	0	0	7	4	1	1	2	0	4
hsa-mir-660-5p	0	0	4	11	4	8	6	1	2	2	9	17	3	4	3	12	3	2	0	2	2	2	2	3	6	1	0	5	0	3	3	7	5	3	4	3.97143
hsa-mir-191-3p	2	2	6	2	1	9	1	3	2	3	2	9	8	0	7	16	10	10	1	3	3	3	5	2	3	2	3	1	2	3	4	4	3	1	0	3.88571
hsa-mir-181a-3p	1	1	5	16	6	7	7	9	0	5	11	21	1	3	1	0	4	3	2	8	2	4	1	1	4	0	0	3	1	0	2	2	0	2	2	3.85714
hsa-mir-29b-2-5p	2	1	5	6	4	4	10	7	2	6	5	10	3	4	7	8	4	4	4	6	1	1	2	2	2	4	0	1	3	2	6	5	1	1	0	3.8
hsa-mir-96-5p	0	0	7	7	1	15	9	5	1	7	7	6	11	3	1	11	3	1	2	1	2	1	4	3	5	0	0	4	0	4	1	3	4	0	2	3.74286
hsa-let-7a-3p	1	2	10	8	3	4	12	4	0	3	11	26	3	1	2	9	5	1	0	1	4	1	2	1	0	3	2	1	1	4	0	1	1	2	1	3.71429
hsa-mir-125b-1-3p	4	1	4	1	0	1	2	2	0	4	5	12	4	5	4	4	7	5	4	5	3	10	2	0	22	5	0	2	0	3	1	3	1	1	2	3.68571
hsa-mir-24-1-5p	2	2	4	11	3	5	7	1	3	1	7	16	7	4	8	3	8	7	0	2	4	7	3	0	5	0	0	1	3	2	0	0	0	2	0	3.65714
hsa-mir-6842-3p	0	2	5	7	2	7	3	3	1	2	1	16	7	3	1	7	3	3	3	6	1	8	1	3	4	5	0	6	4	2	2	3	1	4	1	3.62857
hsa-mir-625-5p	1	3	8	1	2	8	5	1	1	7	10	10	5	3	4	5	7	1	1	8	2	4	0	1	2	1	2	1	6	7	1	2	2	3	1	3.6
hsa-let-7f-1-3p	0	2	3	8	4	3	5	2	2	2	8	20	9	2	0	4	0	5	1	1	2	5	2	0	3	0	2	5	4	3	4	9	1	1	4	3.6
hsa-mir-323a-3p	2	2	11	8	0	1	6	3	0	3	0	14	4	5	6	3	6	4	2	6	6	2	1	3	5	0	2	2	1	3	6	4	0	1	3	3.57143
hsa-mir-3609	8	1	1	2	3	3	2	2	0	3	4	10	8	6	5	7	4	2	2	7	1	7	1	4	7	2	4	2	3	3	2	2	3	3	1	3.57143
hsa-mir-329-3p	1	2	6	3	7	4	3	4	2	2	6	12	4	7	8	2	3	9	2	5	1	3	1	4	6	1	1	1	3	1	3	2	1	3	2	3.57143
hsa-mir-125a-3p	4	3	1	5	4	4	6	4	2	2	4	9	4	3	2	6	3	11	2	8	7	2	1	0	5	2	4	3	5	1	1	2	1	1	2	3.54286
hsa-mir-494-3p	2	0	9	5	1	1	1	2	2	0	1	20	11	4	5	6	3	7	3	5	5	3	3	2	2	1	1	2	6	2	3	4	0	1	1	3.54286
hsa-mir-130a-3p	0	2	5	10	5	6	4	2	0	3	5	16	9	3	3	7	6	7	2	3	5	2	2	1	2	1	0	1	5	1	3	2	0	1	0	3.54286
hsa-mir-3909	3	5	8	2	3	5	0	0	2	1	2	10	0	5	2	19	1	3	4	6	6	7	3	1	0	1	2	3	0	8	1	4	1	3	1	3.48571
hsa-mir-1287-5p	1	0	3	4	3	4	4	2	0	6	6	14	2	2	3	12	5	6	2	6	4	0	3	1	5	3	0	1	1	4	3	2	1	4	0	3.34286
hsa-mir-33a-3p	2	1	4	2	0	5	2	1	1	2	5	3	7	7	4	13	7	11	0	2	3	4	4	1	5	0	3	3	3	4	1	2	1	3	0	3.31429
hsa-mir-500b-5p	1	5	5	12	2	7	8	4	0	8	4	6	4	8	4	5	4	7	2	1	2	0	3	1	0	1	1	2	3	2	0	1	1	0	1	3.28571
hsa-mir-296-3p	4	3	3	3	2	1	4	1	1	0	3	10	3	5	6	8	8	5	3	7	1	1	2	1	6	4	2	3	0	3	2	1	2	3	2	3.22857
hsa-mir-30d-3p	1	1	5	4	4	8	2	0	1	7	4	20	4	0	2	6	6	4	1	5	3	0	1	0	4	0	2	3	4	2	3	2	0	1	0	3.14286
hsa-mir-1260b	1	0	4	1	2	2	4	3	0	5	2	8	3	2	1	13	10	6	1	7	1	4	1	3	3	5	4	1	2	4	3	1	1	1	0	3.11429
hsa-mir-1273d	5	0	4	2	1	2	2	0	3	2	1	4	2	1	3	6	4	2	3	3	2	1	3	0	3	4	22	5	3	5	1	1	8	0	0	3.08571
hsa-mir-4326	0	4	6	14	8	1	2	1	1	7	1	0	5	2	0	10	7	0	2	8	0	4	4	3	3	1	0	1	2	1	1	1	5	0	2	3.05714
hsa-mir-1285-3p	1	4	4	6	0	7	4	2	0	5	4	7	5	5	2	8	7	6	1	1	3	4	3	1	2	1	1	2	0	2	1	2	2	1	3	3.05714
hsa-mir-4472	1	2	4	8	1	5	2	2	0	3	3	9	3	1	2	4	3	4	2	3	7	2	0	0	4	1	13	1	1	3	2	4	5	2	0	3.05714
hsa-mir-3131	0	2	6	4	3	1	4	0	1	0	0	1	4	1	8	7	9	8	5	6	3	0	2	0	1	3	3	6	2	1	1	10	0	5	0	3.05714
hsa-mir-1468-5p	5	1	5	3	0	2	3	2	6	0	2	10	4	6	4	5	1	1	0	2	7	3	1	7	3	1	2	0	3	5	0	8	1	1	2	3.02857
hsa-mir-193b-5p	1	1	4	1	4	2	1	3	3	1	4	10	9	4	2	4	2	6	1	7	0	4	2	2	9	4	0	5	1	2	2	1	2	1	0	3
hsa-mir-3653-3p	3	3	1	3	3	2	2	0	4	3	2	5	6	2	1	7	3	3	1	13	1	1	1	1	4	1	4	4	2	7	3	3	2	4	0	3
hsa-mir-296-5p	0	1	0	3	2	4	6	6	3	3	6	17	3	1	2	2	3	8	1	3	3	4	2	2	6	1	1	1	0	2	8	1	0	0	0	3
hsa-mir-664a-3p	1	1	4	13	2	6	1	2	1	4	7	21	9	2	4	3	1	1	0	2	0	0	1	0	4	1	0	0	2	2	2	3	2	1	2	3
hsa-mir-4485-5p	1	0	14	14	2	1	9	5	0	6	1	23	1	2	3	2	0	2	1	2	0	0	0	1	2	0	1	0	0	1	1	0	10	0	0	3
hsa-mir-766-3p	0	1	5	5	2	2	3	4	0	4	6	11	4	1	1	10	5	7	1	10	1	3	0	1	3	4	1	1	0	2	1	2	0	3	0	2.97143
hsa-mir-135b-5p	1	1	7	11	0	6	7	2	2	5	14	11	2	3	3	4	3	0	0	1	0	1	7	2	1	0	0	1	1	3	0	1	2	1	0	2.94286
hsa-mir-122-5p	2	1	0	0	1	0	0	0	0	0	0	0	0	0	0	0	0	2	0	2	0	2	0	0	0	0	0	0	0	91	0	2	0	0	0	2.94286
hsa-mir-1260a	2	2	7	4	3	6	2	4	2	3	7	13	3	1	5	2	1	4	3	8	1	5	0	1	0	4	0	1	0	1	2	4	1	1	0	2.94286
hsa-mir-5095	7	0	3	2	3	5	4	1	4	2	1	2	2	1	2	4	6	4	0	5	2	3	4	1	1	1	4	4	3	5	2	4	6	3	1	2.91429
hsa-mir-3150b-3p	2	0	1	1	1	3	0	0	1	0	0	1	4	0	2	17	3	3	2	17	2	4	0	1	3	4	11	3	5	3	1	1	2	0	2	2.85714
hsa-mir-4446-3p	4	0	2	2	1	2	2	0	1	2	0	4	4	4	6	4	4	1	5	1	1	1	1	3	6	5	5	4	1	5	1	3	11	3	0	2.82857
hsa-mir-1292-5p	0	3	3	1	0	6	2	1	2	4	4	8	3	6	5	3	4	2	4	6	8	1	0	3	3	3	1	0	2	2	1	3	1	2	0	2.77143
hsa-mir-1306-5p	2	3	4	7	2	1	2	2	0	3	9	12	1	0	1	3	3	5	4	4	1	1	0	2	3	1	2	2	1	5	1	3	2	2	1	2.71429
hsa-mir-503-5p	1	6	9	9	1	7	2	1	1	6	2	11	1	3	4	1	3	3	1	4	4	3	2	1	0	1	0	0	3	2	1	0	0	1	1	2.71429
hsa-mir-769-3p	2	0	2	6	4	3	2	2	0	3	3	7	6	3	3	4	2	5	0	2	1	4	0	0	6	0	8	1	3	5	2	2	0	0	4	2.71429
hsa-mir-1253	4	3	0	3	1	0	0	2	1	4	2	1	2	9	1	10	1	2	1	2	0	1	0	0	3	10	6	1	1	5	0	2	14	0	3	2.71429
hsa-mir-5010-3p	0	2	2	9	1	6	1	3	0	2	4	8	2	2	2	8	6	1	0	2	4	2	1	0	5	1	2	3	2	0	3	4	0	1	4	2.65714
hsa-mir-582-3p	0	3	4	23	3	3	4	1	4	4	2	10	2	1	6	0	1	3	0	2	2	0	0	0	7	0	0	1	2	1	2	1	0	1	0	2.65714
hsa-mir-338-3p	2	2	5	17	1	3	9	4	0	5	12	16	4	1	1	1	2	1	0	1	0	0	0	0	4	0	0	0	0	1	0	1	0	0	0	2.65714
hsa-mir-181c-5p	2	2	0	1	2	3	5	4	0	2	10	16	9	3	1	2	4	3	0	0	2	2	3	0	1	1	1	0	1	2	2	6	0	1	2	2.65714
hsa-mir-3168	0	1	1	3	0	1	2	5	1	3	1	17	1	0	2	2	1	0	0	0	2	1	0	5	3	1	2	20	0	0	3	11	1	1	2	2.65714
hsa-mir-1304-3p	0	1	5	3	3	2	6	0	0	2	2	7	7	4	6	6	1	4	2	5	1	3	2	1	3	1	3	0	0	2	3	1	3	1	2	2.62857
hsa-mir-3173-5p	3	2	5	3	1	3	1	1	0	5	2	6	5	4	0	4	2	2	2	5	4	5	0	2	2	4	5	2	4	2	0	2	3	0	0	2.6
hsa-mir-374a-5p	0	1	2	4	0	2	5	1	0	3	14	12	4	8	2	5	3	1	0	1	0	0	4	2	3	0	0	0	2	1	0	7	0	3	1	2.6
hsa-mir-5588-5p	4	2	3	1	2	4	0	1	2	5	1	11	6	0	1	5	2	2	2	6	0	3	2	1	1	1	2	2	1	2	4	2	5	1	3	2.57143
hsa-mir-663a	3	0	1	1	3	0	0	0	2	2	1	0	2	2	2	1	14	0	9	2	1	3	2	0	3	2	20	0	2	1	0	0	8	0	0	2.48571
hsa-mir-654-5p	1	0	3	2	5	1	2	1	1	2	0	5	1	2	10	2	2	4	3	6	1	8	5	1	3	1	0	2	3	3	3	2	0	1	1	2.48571
hsa-let-7e-3p	1	0	4	5	4	2	2	2	0	3	4	10	5	2	7	3	3	5	0	3	0	2	0	1	3	4	0	2	3	3	1	2	0	0	0	2.45714
hsa-mir-576-5p	0	0	5	8	1	8	3	1	2	0	8	13	4	2	2	2	3	5	0	2	0	3	2	0	1	0	1	0	3	3	1	1	0	2	0	2.45714
hsa-mir-106a-5p	0	2	4	3	0	3	5	1	0	3	2	7	3	1	4	4	5	1	0	11	2	1	1	1	1	1	0	0	4	6	0	3	2	2	2	2.42857
hsa-mir-491-5p	0	2	0	3	0	6	2	1	0	6	1	9	6	1	4	7	5	3	1	5	1	2	2	2	5	1	0	3	0	2	3	1	0	1	0	2.42857
hsa-mir-205-5p	0	0	0	1	2	0	0	0	0	0	0	2	3	0	1	3	3	0	0	6	2	0	3	2	1	1	0	1	0	0	1	2	50	0	0	2.4
hsa-mir-4429	3	0	4	0	0	1	6	0	1	1	0	1	3	4	5	6	6	3	2	4	2	2	0	2	2	4	2	1	4	2	3	3	1	4	2	2.4
hsa-mir-5193	1	4	3	1	2	1	1	1	0	3	3	2	3	3	1	6	1	9	0	2	3	6	0	1	2	5	5	0	4	3	2	2	3	0	0	2.37143
hsa-mir-8485	1	2	2	2	0	2	3	3	2	3	2	6	3	4	0	2	3	4	1	0	3	1	1	4	0	2	8	3	1	2	1	1	7	0	1	2.28571
hsa-mir-6724-5p	3	0	2	2	1	1	4	0	1	3	2	14	6	1	0	4	7	3	2	4	4	2	0	1	2	1	2	1	1	1	2	1	0	1	0	2.25714
hsa-mir-3908	3	2	1	6	1	2	3	4	2	2	1	4	6	1	0	4	1	4	0	2	1	4	0	0	1	3	4	1	1	1	2	2	7	1	2	2.25714
hsa-mir-1254	2	1	2	1	0	0	3	4	0	3	0	3	3	0	6	8	6	1	2	3	2	4	1	1	1	0	4	2	2	4	1	1	3	1	3	2.22857
hsa-mir-411-5p	1	1	1	8	7	2	0	0	0	1	1	17	2	2	5	3	1	2	1	1	7	2	3	3	1	0	0	0	2	3	0	0	0	0	0	2.2
hsa-mir-3613-5p	0	1	8	7	0	5	2	0	1	2	9	14	4	2	2	9	3	0	0	1	2	0	1	0	0	0	0	0	0	0	1	2	0	0	1	2.2
hsa-mir-15a-5p	0	0	1	4	0	2	5	2	1	2	1	7	4	2	3	5	5	0	0	10	1	2	1	0	4	2	3	0	3	0	0	3	0	0	1	2.11429
hsa-mir-1262	2	1	3	2	1	0	2	0	0	1	0	2	3	5	3	8	3	3	3	5	1	1	2	1	3	1	1	6	1	3	1	2	1	2	1	2.11429
hsa-mir-887-3p	1	2	1	7	4	5	2	3	0	5	4	5	6	1	1	5	4	6	0	1	0	4	2	0	1	0	0	0	0	0	1	2	0	0	0	2.08571
hsa-mir-431-3p	2	3	1	6	5	2	2	4	0	4	1	7	0	1	1	3	3	7	1	4	2	0	0	0	3	4	0	1	0	0	5	0	0	0	0	2.05714
hsa-mir-940	2	2	0	1	1	2	2	2	0	4	1	9	4	0	0	6	6	8	0	1	3	1	2	0	4	2	1	1	0	1	3	2	0	0	1	2.05714
hsa-mir-1249-3p	2	0	2	1	1	0	2	4	1	5	0	7	3	0	3	3	5	4	0	2	3	5	1	1	2	3	0	4	2	2	0	1	0	3	0	2.05714
hsa-mir-31-3p	0	1	5	12	0	12	9	10	0	6	6	10	0	0	0	0	0	0	0	0	0	0	0	0	0	0	0	0	0	0	0	0	0	0	0	2.02857
hsa-mir-4473	0	0	0	1	3	0	2	1	0	0	0	6	3	5	2	5	3	2	3	1	2	2	1	1	4	3	1	1	5	3	2	5	1	1	2	2.02857
hsa-mir-212-3p	1	1	4	6	6	5	0	3	0	1	1	14	1	0	2	5	3	0	3	2	1	1	1	0	2	0	0	0	0	1	1	1	0	2	1	1.97143
hsa-mir-3074-5p	0	1	1	8	1	6	2	1	0	3	3	12	1	3	1	4	4	1	0	3	1	2	0	0	4	0	0	0	1	0	4	1	1	0	0	1.97143
hsa-mir-377-5p	0	1	1	1	1	1	1	0	1	6	2	12	3	2	2	1	2	6	3	0	3	2	4	1	2	0	1	4	3	0	1	1	0	0	0	1.94286
hsa-mir-10b-3p	1	1	4	5	0	3	4	0	1	0	2	1	2	3	7	11	2	3	1	2	0	0	1	1	4	0	1	1	1	1	0	2	0	1	2	1.94286
hsa-mir-3159	3	0	2	1	0	0	2	0	0	5	3	2	5	2	3	7	4	1	1	4	0	1	0	1	0	4	2	4	0	2	0	1	7	0	1	1.94286
hsa-mir-1273h-5p	3	0	0	3	2	0	3	2	0	2	2	6	1	1	1	1	3	4	1	0	0	1	1	0	2	4	12	2	0	2	0	4	2	1	1	1.91429
hsa-mir-365a-5p	1	0	2	3	1	0	0	1	1	1	0	10	7	3	2	0	4	2	1	5	1	4	1	0	5	5	0	0	1	1	1	3	0	0	0	1.88571
hsa-mir-93-3p	1	1	1	1	4	2	1	0	1	1	5	8	6	2	0	3	4	1	1	2	0	2	2	2	1	4	0	1	2	2	2	1	1	1	0	1.88571
hsa-mir-92b-5p	0	1	2	2	2	1	4	0	2	0	5	1	2	0	3	3	3	4	3	4	0	3	1	1	2	3	2	2	2	3	1	0	1	2	0	1.85714
hsa-mir-708-5p	5	0	0	4	1	3	0	1	1	1	3	2	4	5	1	1	4	2	5	9	0	1	0	0	2	2	0	1	0	1	1	2	0	1	1	1.82857
hsa-mir-34c-5p	1	2	3	8	1	6	8	2	1	0	2	7	2	0	2	2	2	0	1	2	0	1	1	1	2	0	0	2	2	0	0	1	0	0	2	1.82857
hsa-mir-4449	1	1	1	0	2	1	1	1	1	0	1	2	1	0	2	3	10	2	3	1	1	2	1	0	2	1	15	0	0	1	1	0	5	0	0	1.8
hsa-mir-3127-3p	2	0	1	0	1	2	0	0	3	1	2	5	0	0	1	6	0	1	4	1	1	1	1	1	5	0	5	3	0	5	1	5	2	1	1	1.77143
hsa-mir-760	0	4	3	3	1	3	1	0	0	0	2	15	1	1	2	2	2	3	3	2	0	0	1	0	2	0	1	2	0	2	2	1	0	3	0	1.77143
hsa-mir-892c-3p	1	2	5	19	3	0	2	4	0	1	0	13	0	0	1	1	1	1	0	0	0	0	1	0	0	0	0	0	2	0	2	0	2	0	0	1.74286
hsa-mir-218-1-3p	0	1	1	3	0	3	3	6	0	1	2	26	2	1	0	0	4	1	0	0	0	0	0	0	2	0	1	1	0	2	0	0	0	0	0	1.71429
hsa-mir-615-3p	3	3	3	3	2	4	7	0	0	3	2	7	3	1	2	1	3	1	0	0	1	0	1	2	2	3	0	0	0	1	0	0	2	0	0	1.71429
hsa-mir-6501-5p	0	1	0	2	0	3	3	1	3	0	1	5	5	1	0	2	3	3	1	3	3	4	0	1	0	1	0	3	1	3	1	0	3	3	0	1.71429
hsa-mir-505-5p	0	4	5	1	0	3	1	1	0	3	2	3	4	1	3	2	4	0	1	3	1	0	0	0	1	3	1	3	2	1	1	3	0	0	2	1.68571
hsa-mir-2277-5p	0	1	1	7	1	3	2	1	2	2	0	2	2	1	4	8	3	2	0	2	1	3	1	0	3	0	0	0	1	3	0	3	0	0	0	1.68571
hsa-mir-454-3p	0	0	8	10	1	2	1	0	2	3	3	7	0	0	2	2	0	3	1	2	0	1	1	0	1	0	0	1	1	0	1	2	1	0	2	1.65714
hsa-mir-340-3p	0	0	10	3	1	0	2	0	1	1	0	5	2	1	1	5	2	0	2	1	1	1	2	1	4	0	0	1	0	3	2	2	1	2	1	1.65714
hsa-mir-216b-5p	2	1	0	0	4	0	2	1	0	1	1	1	7	1	0	5	0	0	0	0	1	0	4	2	2	0	2	1	4	11	0	1	2	0	1	1.62857
hsa-mir-582-5p	0	1	2	3	0	5	8	1	0	6	8	10	2	0	1	1	1	1	0	0	0	0	0	1	0	0	1	2	0	0	0	1	0	1	1	1.62857
hsa-mir-585-3p	6	1	4	2	0	0	1	0	1	1	3	9	0	0	3	2	3	5	1	0	2	0	3	3	1	0	0	0	0	4	1	0	0	0	0	1.6
hsa-mir-622	0	0	3	0	2	2	1	0	2	0	2	2	3	2	1	5	3	0	3	1	3	1	2	2	3	1	2	1	2	1	0	1	3	1	1	1.6
hsa-mir-486-3p	0	0	0	0	0	1	1	0	2	0	0	1	8	1	1	3	3	3	2	2	0	0	0	2	1	10	1	5	2	0	2	1	2	2	0	1.6
hsa-mir-19b-3p	1	2	2	1	1	3	2	0	0	5	5	5	2	4	1	5	3	1	0	2	0	0	1	0	0	1	0	0	2	1	0	3	0	0	2	1.57143
hsa-mir-3200-3p	3	0	1	1	1	2	2	1	1	5	2	14	0	0	0	2	2	0	0	0	1	0	1	2	2	0	3	4	1	2	1	1	0	0	0	1.57143
hsa-mir-6723-5p	0	0	5	7	2	0	0	5	0	2	0	8	1	2	3	1	0	1	1	0	2	0	0	0	4	0	1	1	0	2	3	1	1	1	1	1.57143
hsa-mir-3176	4	0	2	3	0	2	1	2	1	1	1	11	1	0	1	3	5	2	1	2	0	0	0	1	2	0	3	0	0	2	0	0	2	1	0	1.54286
hsa-mir-378b	0	0	2	1	1	0	3	1	0	0	1	2	1	0	2	8	3	4	0	4	1	0	2	3	5	0	0	2	0	1	1	2	0	2	1	1.51429
hsa-mir-5585-3p	0	3	4	0	0	0	2	1	2	1	0	5	1	2	0	7	1	1	0	5	1	0	2	0	1	0	3	1	0	0	0	0	5	5	0	1.51429
hsa-mir-3127-5p	1	1	0	1	1	0	0	0	2	2	1	0	5	2	2	2	2	2	2	3	1	0	1	0	2	1	2	6	2	0	4	1	1	1	1	1.48571
hsa-mir-629-3p	1	0	1	1	1	0	1	1	2	1	2	6	2	1	2	4	1	2	2	1	2	5	1	1	3	2	0	1	1	2	1	0	0	0	0	1.45714
hsa-mir-6715b-3p	1	1	2	2	2	0	0	0	0	1	2	0	1	6	2	6	1	3	1	0	2	2	1	1	1	1	4	1	3	1	1	1	1	0	0	1.45714
hsa-mir-29b-1-5p	1	0	1	0	1	2	2	1	1	1	2	6	2	0	6	4	1	2	0	5	1	2	0	2	0	0	0	0	1	0	0	3	1	0	3	1.45714
hsa-mir-7-1-3p	0	0	3	7	0	5	1	3	0	1	3	3	2	2	0	4	2	1	0	1	1	1	1	2	1	1	0	0	1	1	0	2	2	0	0	1.45714
hsa-mir-219a-1-3p	0	1	5	1	0	2	2	1	0	2	1	5	3	2	4	4	2	3	0	1	2	0	1	1	1	0	0	1	0	1	0	1	1	0	2	1.42857
hsa-mir-1266-5p	1	1	1	4	0	1	2	2	0	4	1	6	0	0	3	9	1	0	2	0	0	1	0	2	3	0	2	0	0	0	1	1	0	2	0	1.42857
hsa-mir-3928-3p	1	0	3	1	1	2	2	0	0	0	3	3	4	0	1	4	2	0	0	4	2	3	0	0	3	1	2	3	1	0	0	1	0	1	0	1.37143
hsa-mir-3687	0	1	1	1	2	1	1	0	0	0	0	3	3	3	0	2	4	4	1	1	3	1	1	1	1	1	5	0	0	1	1	0	2	1	1	1.34286
hsa-mir-3135b	0	1	3	0	1	0	1	1	1	0	0	0	2	1	1	2	5	1	0	0	2	4	1	2	2	3	1	0	0	2	1	1	4	1	3	1.34286
hsa-mir-7974	0	0	4	9	3	6	1	1	0	4	4	1	0	0	0	0	2	0	1	0	5	0	0	0	2	1	0	1	0	0	1	0	0	1	0	1.34286
hsa-mir-138-5p	2	1	2	0	2	2	0	0	0	1	0	5	2	1	0	7	6	2	0	4	0	2	0	0	2	2	0	0	0	0	1	1	0	1	0	1.31429
hsa-mir-1304-5p	0	0	1	0	1	1	0	0	0	1	0	3	2	3	0	10	1	1	1	2	3	1	0	2	0	1	1	1	1	0	0	6	2	1	0	1.31429
hsa-mir-487a-5p	0	0	1	1	0	0	1	1	0	2	2	6	1	2	1	0	1	4	1	2	1	0	0	3	5	0	0	4	3	2	2	0	0	0	0	1.31429
hsa-mir-224-3p	0	1	1	4	1	0	1	0	0	2	5	2	3	2	1	3	1	3	2	1	0	1	0	0	2	0	1	4	1	0	2	2	0	0	0	1.31429
hsa-mir-3917	0	2	2	5	1	6	1	3	0	1	1	7	2	1	0	0	0	1	2	4	0	0	1	0	0	1	0	0	2	0	1	0	1	0	0	1.28571
hsa-mir-1343-3p	0	2	2	1	0	2	0	1	0	2	2	7	1	3	0	1	3	4	2	3	0	1	0	2	1	1	0	0	0	0	1	1	0	1	1	1.28571
hsa-mir-6503-5p	1	0	2	1	0	6	1	3	0	2	2	6	1	0	2	0	3	1	1	2	2	0	0	0	1	0	0	0	2	0	3	0	1	2	0	1.28571
hsa-mir-409-5p	0	0	2	3	0	0	0	0	0	2	3	9	3	1	1	0	1	3	0	2	2	3	2	0	4	0	0	0	1	0	0	1	0	0	1	1.25714
hsa-mir-1273h-3p	1	1	1	1	0	0	1	2	2	1	1	4	2	2	0	2	2	2	1	8	0	0	1	1	1	1	2	1	0	0	0	0	0	3	0	1.25714
hsa-mir-133b	0	2	2	1	2	4	2	1	0	2	1	7	2	1	0	0	0	3	0	0	0	2	2	0	9	0	0	0	0	0	1	0	0	0	0	1.25714
hsa-mir-499a-5p	0	0	2	4	0	8	0	0	0	0	2	7	2	1	1	3	2	2	0	0	1	0	1	1	0	0	0	1	1	2	0	0	1	0	1	1.22857
hsa-mir-190b	0	0	1	3	0	4	4	1	1	0	2	6	1	0	0	1	0	4	0	2	0	0	1	1	0	1	1	0	1	3	0	3	1	0	1	1.22857
hsa-mir-4709-5p	2	1	0	0	1	1	0	0	0	0	0	2	2	0	2	1	1	0	3	2	5	1	0	2	0	1	1	5	3	2	1	0	2	2	0	1.22857
hsa-mir-576-3p	0	0	2	0	0	1	3	0	0	0	6	4	1	4	3	3	2	3	0	2	0	0	2	1	1	0	1	1	0	1	0	1	1	0	0	1.22857
hsa-mir-1306-3p	0	1	0	1	0	4	0	3	0	3	1	5	2	2	0	1	0	0	1	3	2	0	1	1	1	1	0	2	1	0	0	3	1	1	2	1.22857
hsa-mir-320e	3	0	0	2	1	0	3	0	1	3	0	2	2	0	3	2	3	1	1	0	1	4	0	0	4	1	1	1	0	0	0	0	2	1	0	1.2
hsa-mir-1247-3p	0	0	0	0	0	0	0	0	1	0	0	0	2	1	1	4	2	5	3	2	0	0	0	0	1	0	1	3	1	5	1	2	3	2	1	1.17143
hsa-mir-200c-5p	0	0	1	1	1	2	3	0	0	1	3	4	4	3	0	4	1	3	0	1	0	1	0	0	1	0	3	0	2	0	1	0	0	0	0	1.14286
hsa-mir-6720-3p	0	2	0	2	4	0	0	1	0	0	0	8	2	1	3	2	0	1	1	3	0	0	1	1	0	2	0	0	0	1	3	1	0	0	0	1.11429
hsa-mir-3614-5p	1	2	2	2	1	2	2	0	1	4	0	2	1	0	1	0	2	1	0	1	1	0	0	0	2	0	8	1	0	2	0	0	0	0	0	1.11429
hsa-mir-23a-5p	0	0	1	1	0	0	0	0	1	3	1	2	2	2	3	2	1	1	0	4	1	2	0	0	3	0	0	3	1	3	1	0	1	0	0	1.11429
hsa-mir-4454	0	0	0	2	0	1	3	1	0	1	3	6	1	0	0	3	2	0	0	0	2	1	0	0	5	0	1	0	0	5	0	2	0	0	0	1.11429
hsa-mir-4661-5p	0	0	0	0	1	0	1	1	0	0	2	1	0	0	3	5	1	1	4	1	1	2	0	3	3	0	2	2	0	0	0	3	0	0	2	1.11429
hsa-mir-539-5p	0	1	2	2	4	0	1	1	0	1	2	5	0	1	1	4	1	1	0	1	0	0	0	1	3	0	0	1	2	0	1	1	0	0	1	1.08571
hsa-mir-492	0	0	1	3	1	0	0	1	0	1	2	2	1	2	1	2	1	1	1	0	2	0	2	1	3	2	2	0	2	0	0	0	2	2	0	1.08571
hsa-mir-450a-5p	0	1	4	3	0	8	2	1	0	2	7	5	0	0	1	0	2	1	0	0	0	0	1	0	0	0	0	0	0	0	0	0	0	0	0	1.08571
hsa-mir-3679-5p	1	3	1	0	1	1	1	2	0	2	0	3	2	1	2	1	2	1	1	1	1	0	0	0	1	0	1	0	1	5	1	0	0	2	0	1.08571
hsa-mir-4324	1	1	1	1	3	0	0	0	1	2	1	3	1	0	2	2	5	1	1	2	1	0	0	0	2	1	0	0	0	3	2	0	0	0	0	1.05714
hsa-mir-3177-3p	1	0	2	2	0	0	1	2	1	1	0	4	2	0	0	3	2	2	0	2	1	0	1	1	1	1	1	1	3	0	1	1	0	0	0	1.05714
hsa-mir-4664-3p	2	0	1	5	0	1	2	0	0	1	0	3	0	3	0	1	2	2	1	1	1	1	0	0	2	1	2	0	1	1	0	0	1	0	1	1.02857
hsa-mir-6503-3p	1	3	0	2	1	2	1	0	0	1	1	5	1	2	0	0	1	0	1	1	2	0	1	0	0	0	1	4	2	0	1	1	0	0	1	1.02857
hsa-mir-6124	1	0	1	0	1	0	2	0	2	0	1	1	1	1	1	0	1	0	2	1	0	1	0	0	1	3	1	0	0	1	0	1	12	0	0	1.02857
hsa-mir-664b-5p	2	1	0	1	0	1	4	0	0	1	1	0	0	0	1	2	2	2	0	4	2	2	1	0	2	3	0	1	0	1	1	0	0	0	1	1.02857
hsa-mir-17-3p	0	4	2	3	1	1	0	0	1	4	2	3	2	2	0	1	1	1	0	1	0	2	1	0	0	0	0	3	0	0	0	0	1	0	0	1.02857
hsa-mir-7976	0	1	2	1	0	0	0	0	0	0	0	5	1	0	3	2	2	2	0	0	0	2	0	0	1	2	2	1	3	0	3	1	0	2	0	1.02857
hsa-mir-1294	0	0	0	2	0	0	0	3	1	1	0	4	3	1	0	3	0	1	0	2	2	1	0	0	1	0	1	0	2	2	1	1	3	0	0	1
hsa-mir-346	0	2	4	2	0	1	2	0	4	2	0	3	0	2	0	0	2	1	1	0	1	1	0	0	0	3	1	1	1	0	0	0	0	1	0	1
hsa-mir-641	1	0	1	3	0	1	2	0	0	0	2	6	2	3	3	0	2	0	1	0	0	2	0	1	1	0	1	0	0	2	0	0	1	0	0	1
hsa-mir-4537	0	0	1	1	0	1	0	0	0	0	0	2	1	0	0	1	6	2	1	0	4	1	2	1	1	1	3	1	0	1	0	0	2	0	2	1
hsa-mir-6716-3p	0	2	3	0	4	0	0	1	2	2	0	2	1	0	1	1	1	1	0	0	2	0	0	2	3	2	0	1	0	1	1	1	0	1	0	1
hsa-mir-577	0	1	4	1	4	2	0	0	0	1	1	2	1	0	3	4	0	0	0	2	0	1	3	0	0	0	0	2	0	2	0	0	1	0	0	1
hsa-mir-490-3p	0	0	0	0	3	0	4	0	0	3	0	6	2	1	2	1	2	1	0	0	0	5	0	1	1	0	0	0	0	1	1	0	0	0	0	0.971429
hsa-mir-5001-3p	0	0	1	0	1	2	2	0	1	3	1	3	0	5	1	0	1	3	0	0	0	0	0	0	2	0	0	0	0	3	1	3	0	0	0	0.942857
hsa-mir-181c-3p	0	2	1	3	0	4	3	1	0	1	1	5	0	0	0	0	0	2	0	2	0	0	1	0	1	1	0	1	1	0	2	1	0	0	0	0.942857
hsa-mir-708-3p	0	1	1	1	2	0	0	0	2	1	2	3	6	2	2	1	0	1	0	4	0	0	0	0	0	1	0	0	1	1	0	0	0	0	0	0.914286
hsa-mir-937-3p	0	0	1	0	2	0	0	0	1	0	1	2	2	2	0	3	1	2	1	2	0	2	0	0	1	0	0	0	0	2	2	0	0	4	1	0.914286
hsa-mir-154-5p	0	0	0	2	1	2	1	0	0	1	2	5	2	0	3	1	3	1	0	2	1	1	1	0	1	0	0	1	0	1	0	0	0	0	0	0.914286
hsa-mir-1295a	0	4	1	2	0	0	2	3	0	0	2	6	1	0	1	3	2	2	1	0	0	0	0	0	0	0	0	1	0	0	1	0	0	0	0	0.914286
hsa-mir-4746-5p	1	2	2	1	0	1	0	0	2	2	0	3	2	0	0	2	0	0	2	2	1	0	1	1	2	0	0	1	1	0	1	1	1	0	0	0.914286
hsa-mir-3620-5p	2	1	1	0	1	1	1	0	1	2	0	3	1	1	1	0	1	0	4	1	1	2	0	1	1	0	0	0	0	1	0	0	2	0	2	0.914286
hsa-mir-135a-5p	1	0	3	2	0	2	1	0	0	1	8	9	1	0	0	1	0	0	0	1	1	0	0	0	0	0	0	0	0	0	0	0	0	0	0	0.885714
hsa-mir-424-5p	0	0	0	4	1	3	4	2	0	3	3	10	0	0	0	0	0	0	0	0	0	0	0	0	0	0	0	0	0	0	1	0	0	0	0	0.885714
hsa-mir-211-5p	0	0	0	0	2	0	0	0	0	0	0	1	0	0	0	1	6	4	0	0	1	12	0	2	2	0	0	0	0	0	0	0	0	0	0	0.885714
hsa-mir-203b-3p	1	0	2	1	3	0	1	0	0	1	1	0	3	2	1	3	1	0	0	1	0	1	0	1	2	0	1	1	0	1	0	0	2	1	0	0.885714
hsa-mir-2355-3p	1	0	0	4	2	0	2	0	0	1	0	2	2	2	1	1	3	1	0	1	0	0	2	0	1	0	0	2	0	0	0	2	0	0	0	0.857143
hsa-mir-23c	0	1	0	1	2	2	0	0	0	3	2	1	3	2	2	0	0	3	0	2	0	1	0	0	1	1	0	2	0	1	0	0	0	0	0	0.857143
hsa-mir-6511a-3p	2	1	2	0	1	1	0	1	0	1	1	2	1	0	1	3	1	0	1	1	1	2	1	0	1	1	0	0	0	3	0	0	1	0	0	0.857143
hsa-mir-204-3p	0	2	3	2	0	2	5	0	0	2	5	5	0	0	0	0	1	0	0	0	0	0	1	0	0	0	0	0	2	0	0	0	0	0	0	0.857143
hsa-mir-141-5p	0	1	0	0	2	2	1	1	1	1	1	1	1	1	0	4	0	1	0	2	0	0	0	0	2	0	0	3	2	0	0	0	0	0	2	0.828571
hsa-mir-3940-3p	0	1	3	0	0	2	0	0	1	0	0	3	3	0	1	5	3	0	1	2	0	0	0	0	1	1	1	0	0	0	0	1	0	0	0	0.828571
hsa-mir-665	0	0	1	0	0	0	0	1	1	1	1	1	0	2	1	2	2	2	2	0	1	4	0	0	1	2	0	2	0	1	1	0	0	0	0	0.828571
hsa-mir-20b-5p	0	1	1	0	0	1	2	0	0	1	0	2	4	0	2	2	3	1	0	2	0	0	0	0	0	1	1	0	2	0	0	1	0	2	0	0.828571
hsa-mir-548az-5p	0	0	2	3	0	1	1	1	0	1	1	3	0	1	1	1	0	1	1	2	0	1	3	0	1	1	0	0	1	1	0	1	0	0	0	0.828571
hsa-mir-3622a-5p	0	0	0	0	3	1	0	0	0	0	1	1	2	0	1	0	1	3	2	1	1	2	1	1	2	2	0	3	0	0	0	0	0	0	1	0.828571
hsa-mir-4525	1	0	1	0	0	2	2	0	0	0	0	1	1	2	1	5	1	0	1	1	0	0	0	1	1	1	0	1	1	1	1	0	1	1	0	0.8
hsa-mir-6511b-3p	0	0	1	2	2	2	1	0	0	3	1	5	0	0	0	2	0	0	1	2	1	0	0	0	0	1	0	0	0	0	2	1	1	0	0	0.8
hsa-mir-2116-3p	0	0	2	1	0	1	1	0	0	0	2	0	1	2	0	5	2	2	0	2	0	1	0	0	1	0	0	0	0	0	1	2	1	0	1	0.8
hsa-mir-127-5p	0	1	0	0	0	0	0	0	0	0	0	4	2	1	1	1	3	3	0	2	0	1	0	0	5	0	0	0	1	0	1	0	0	1	1	0.8
hsa-mir-4430	0	0	0	0	2	1	0	0	1	0	0	4	0	0	1	1	3	1	0	0	0	2	0	1	3	2	4	0	0	0	0	0	0	0	1	0.771429
hsa-mir-3652	0	0	1	1	1	0	2	1	0	1	2	4	0	0	0	1	2	0	1	1	1	3	0	0	0	0	0	0	1	2	0	0	0	1	0	0.742857
hsa-mir-1234-3p	1	1	2	1	1	0	1	0	0	1	1	8	0	0	1	0	0	2	2	0	0	0	0	0	0	1	0	1	0	1	0	0	0	1	0	0.742857
hsa-mir-1270	0	1	0	1	0	0	2	1	0	2	0	0	0	0	3	0	0	1	3	0	1	2	1	0	0	0	0	0	3	3	0	2	0	0	0	0.742857
hsa-mir-548ay-5p	0	1	1	2	3	0	0	0	0	0	2	5	0	0	0	1	2	1	0	1	1	0	1	0	2	0	0	0	0	0	0	2	0	0	0	0.714286
hsa-mir-1250-5p	0	0	0	3	0	1	0	1	0	1	3	2	5	1	0	0	1	0	2	0	0	0	0	0	1	1	0	0	1	1	0	1	0	0	0	0.714286
hsa-mir-190a-5p	1	0	1	3	1	1	2	0	0	0	3	1	1	0	0	4	0	0	0	0	0	0	1	1	0	0	0	1	0	1	0	0	0	0	3	0.714286
hsa-mir-184	0	0	0	0	0	0	0	0	0	1	2	0	3	1	1	1	0	1	0	4	0	1	2	1	1	2	1	0	0	1	0	1	0	1	0	0.714286
hsa-mir-1226-3p	0	2	0	0	0	0	1	0	0	1	2	2	0	1	2	0	1	1	0	2	2	1	3	1	1	0	0	1	0	0	0	1	0	0	0	0.714286
hsa-mir-4538	1	0	0	2	0	2	0	0	1	1	0	1	0	2	0	1	2	0	3	0	0	0	1	0	1	1	2	0	0	1	0	1	0	1	0	0.685714
hsa-mir-500b-3p	0	1	1	0	1	0	0	0	1	0	1	2	4	0	1	2	1	0	0	3	0	0	1	0	2	0	0	0	0	0	0	2	0	1	0	0.685714
hsa-mir-4683	1	2	0	0	0	0	0	2	0	0	1	2	0	0	1	2	3	0	1	0	2	1	0	0	0	1	2	0	1	1	1	0	0	0	0	0.685714
hsa-mir-628-3p	0	0	1	0	0	2	2	2	2	0	0	0	4	0	1	8	0	0	0	0	1	0	0	0	0	0	0	0	0	0	0	1	0	0	0	0.685714
hsa-mir-6510-3p	2	0	0	1	0	0	0	0	1	2	1	0	0	0	3	1	0	1	0	1	0	1	0	1	1	1	1	2	0	1	0	1	2	0	0	0.685714
hsa-mir-597-3p	0	0	0	2	1	1	1	0	0	0	0	2	1	1	1	0	0	1	0	2	0	1	2	1	2	0	0	0	2	0	0	0	0	2	0	0.657143
hsa-mir-3064-5p	0	0	4	2	0	1	3	0	0	0	0	4	1	0	3	1	0	0	0	2	0	0	0	0	2	0	0	0	0	0	0	0	0	0	0	0.657143
hsa-mir-2277-3p	0	0	0	1	0	1	2	2	0	4	0	2	0	0	1	0	1	1	0	2	1	0	1	1	0	0	0	0	2	1	0	0	0	0	0	0.657143
hsa-mir-7854-3p	0	0	0	0	1	0	0	1	2	2	1	3	0	0	1	0	0	2	0	0	1	1	0	0	1	0	1	1	1	0	2	1	0	1	0	0.657143
hsa-mir-4684-3p	0	0	1	1	0	0	1	1	1	0	3	1	0	1	0	2	0	0	0	1	1	0	1	0	1	0	0	0	5	0	0	1	1	0	0	0.657143
hsa-mir-5684	0	0	0	3	3	0	0	0	0	0	0	2	1	0	0	1	1	1	1	0	1	1	0	0	1	0	0	1	0	1	1	0	1	0	2	0.628571
hsa-mir-4259	2	1	0	2	0	0	0	0	1	1	1	3	0	0	0	0	0	2	1	2	0	1	0	1	0	1	0	0	0	0	1	0	0	1	1	0.628571
hsa-mir-26a-2-3p	0	2	0	3	0	0	0	0	0	1	1	4	0	0	0	2	0	0	0	0	1	0	0	1	0	1	0	1	1	0	0	2	0	1	1	0.628571
hsa-mir-337-3p	0	0	2	1	2	0	0	0	0	0	4	5	2	2	0	1	1	0	0	0	0	1	0	0	0	0	0	0	0	0	0	0	0	0	1	0.628571
hsa-mir-758-3p	0	0	1	2	1	1	0	0	0	1	0	0	1	2	1	0	1	2	1	1	1	0	0	0	0	0	2	0	1	1	0	0	1	0	1	0.628571
hsa-mir-4478	1	1	4	1	2	0	0	1	0	0	3	0	3	0	0	1	2	1	0	0	0	0	0	0	0	1	0	0	0	0	0	0	0	0	0	0.6
hsa-mir-135a-3p	0	0	3	1	0	0	0	0	1	4	0	0	1	0	0	0	3	0	2	4	0	0	0	0	0	1	0	0	0	0	0	0	0	1	0	0.6
hsa-mir-32-5p	1	1	1	0	0	0	0	1	0	0	2	2	1	0	0	5	0	0	0	1	0	1	0	1	0	1	0	1	0	0	0	2	0	0	0	0.6
hsa-mir-548k	0	1	4	1	0	2	1	0	0	1	0	5	1	0	1	0	0	2	1	0	0	0	0	0	0	0	0	0	0	1	0	0	0	0	0	0.6
hsa-mir-4772-3p	0	0	0	1	1	1	1	0	1	1	3	1	1	0	0	1	0	1	1	2	0	1	0	0	1	0	0	0	0	1	0	1	0	0	1	0.6
hsa-mir-197-5p	0	0	0	0	1	0	0	0	0	2	2	1	2	1	2	2	0	0	0	1	0	3	0	0	1	1	0	0	1	0	1	0	0	0	0	0.6
hsa-mir-33b-3p	1	0	0	0	1	1	1	0	1	2	3	1	0	0	0	2	1	0	0	0	0	0	2	0	0	1	0	1	0	2	1	0	0	0	0	0.6
hsa-mir-374b-5p	0	0	0	2	0	1	1	1	1	1	1	2	1	0	1	1	0	0	1	0	1	1	0	0	0	0	0	0	0	0	0	4	1	0	0	0.6
hsa-mir-3178	1	0	1	0	2	0	0	0	1	1	0	0	5	0	1	1	1	1	0	0	1	2	0	0	1	0	1	0	0	1	0	0	0	0	0	0.6
hsa-mir-766-5p	1	2	0	0	0	1	0	2	0	0	2	1	1	0	2	1	2	1	1	0	0	0	0	1	0	0	0	0	1	1	0	0	0	0	0	0.571429
hsa-mir-658	1	0	1	0	0	0	0	0	0	0	0	0	2	1	0	3	0	1	1	1	0	1	0	0	0	2	1	0	0	0	0	3	2	0	0	0.571429
hsa-mir-4417	0	0	0	0	0	1	0	0	0	0	0	0	3	1	0	2	2	0	0	0	0	1	0	2	5	2	0	0	0	0	0	0	1	0	0	0.571429
hsa-mir-5708	0	0	0	1	1	0	0	0	0	0	0	0	1	1	0	1	1	3	0	0	0	1	1	0	0	1	3	0	0	0	3	1	1	0	0	0.571429
hsa-mir-664b-3p	0	1	3	1	0	1	1	1	0	1	1	1	3	1	0	1	1	0	0	1	0	1	0	0	0	0	0	0	0	1	0	0	0	0	0	0.571429
hsa-mir-642b-5p	0	0	1	0	0	0	0	0	0	0	1	0	2	0	1	1	0	1	0	1	0	0	0	1	0	2	3	0	3	1	0	2	0	0	0	0.571429
hsa-mir-323b-3p	0	3	0	0	0	1	0	0	0	0	1	2	0	1	3	2	1	1	0	1	0	0	0	0	3	0	0	0	0	0	0	1	0	0	0	0.571429
hsa-mir-33b-5p	1	0	0	0	0	0	1	1	1	1	0	0	2	0	0	2	3	1	0	0	0	1	0	0	1	1	0	0	0	1	1	1	1	0	0	0.571429
hsa-mir-4529-5p	0	0	0	0	0	0	0	0	0	0	0	0	0	0	0	0	0	0	0	1	0	1	0	0	1	1	0	0	0	0	0	0	16	0	0	0.571429
hsa-mir-632	0	0	3	2	0	0	1	0	1	0	0	3	0	0	0	1	1	2	2	0	0	0	0	0	0	1	0	0	0	0	0	0	0	3	0	0.571429
hsa-mir-152-5p	0	1	0	2	1	1	1	1	0	1	2	3	0	0	0	1	1	1	0	1	0	0	0	0	1	0	0	1	0	0	0	0	1	0	0	0.571429
hsa-mir-4685-3p	0	0	1	0	1	0	1	0	0	0	0	1	1	0	1	1	0	4	0	1	0	0	0	1	1	1	0	0	0	4	0	0	0	0	1	0.571429
hsa-mir-548q	0	0	1	1	1	0	0	0	0	0	1	1	0	0	2	0	0	0	1	2	0	1	0	0	1	1	0	0	1	3	1	2	0	0	0	0.571429
hsa-mir-659-5p	0	0	0	1	1	2	0	0	1	1	3	0	1	1	0	2	0	1	0	0	1	0	2	0	0	0	0	0	0	0	0	1	0	0	1	0.542857
hsa-mir-3135a	1	0	1	0	0	0	0	0	1	0	0	3	1	0	1	0	0	0	1	0	0	0	1	1	0	0	2	1	0	0	0	2	2	0	1	0.542857
hsa-mir-19a-3p	1	0	1	0	0	1	1	0	0	1	0	1	0	0	0	1	0	1	0	2	0	0	1	0	0	0	0	1	0	2	0	1	4	0	0	0.542857
hsa-mir-618	0	0	0	0	0	0	0	0	0	0	0	3	1	1	0	1	2	0	0	1	1	0	0	1	2	0	0	1	1	1	2	1	0	0	0	0.542857
hsa-mir-3613-3p	1	1	0	1	0	1	0	0	0	2	0	2	1	2	0	0	0	2	0	1	0	2	0	1	0	0	0	1	0	0	0	0	0	0	1	0.542857
hsa-mir-592	0	0	1	0	1	0	1	0	1	0	0	0	0	2	2	5	1	0	0	0	1	0	0	0	0	0	0	0	0	1	0	1	0	0	1	0.514286
hsa-mir-1273g-5p	0	1	2	0	0	0	0	0	0	0	0	1	2	0	1	1	3	0	0	1	0	0	0	0	0	0	1	1	1	0	0	1	2	0	0	0.514286
hsa-mir-5091	0	0	2	1	0	0	0	0	0	1	2	1	1	1	0	2	0	0	0	2	0	1	1	0	0	0	1	1	0	0	0	0	0	1	0	0.514286
hsa-mir-483-3p	0	0	0	0	1	0	2	1	0	1	0	4	1	0	0	0	2	0	0	1	2	2	0	0	0	1	0	0	0	0	0	0	0	0	0	0.514286
hsa-mir-411-3p	1	1	2	4	0	1	0	0	0	1	0	1	0	0	1	0	0	0	0	1	2	1	1	0	0	0	0	0	1	0	0	0	0	0	0	0.514286
hsa-mir-490-5p	0	0	0	1	1	0	3	0	0	2	1	1	0	0	1	0	0	4	0	0	1	0	0	1	1	0	0	0	0	0	0	0	0	1	0	0.514286
hsa-mir-299-5p	1	0	1	0	1	0	0	0	0	1	0	5	1	1	2	1	0	0	1	0	1	0	0	0	1	0	0	0	0	0	0	1	0	0	0	0.514286
hsa-mir-579-5p	0	1	0	2	0	0	2	1	0	0	0	4	1	0	1	1	0	0	0	1	0	0	0	0	1	0	0	0	1	2	0	0	0	0	0	0.514286
hsa-mir-382-3p	0	0	2	3	0	0	2	0	0	1	1	1	1	1	1	0	2	1	0	0	1	0	0	0	0	0	0	0	0	0	1	0	0	0	0	0.514286
hsa-mir-3913-5p	1	0	1	0	0	1	1	0	0	1	0	3	0	1	1	2	0	0	0	0	1	0	0	1	0	0	0	1	2	0	0	0	0	1	0	0.514286
hsa-mir-6516-5p	0	0	0	0	0	2	1	0	1	1	2	2	0	0	0	2	0	3	0	0	0	1	0	1	0	0	0	0	1	0	0	0	0	1	0	0.514286
hsa-mir-6515-5p	0	0	0	0	1	0	2	0	0	0	3	1	0	2	1	1	0	2	0	0	1	0	0	0	1	1	1	0	0	0	0	1	0	0	0	0.514286
hsa-mir-6507-5p	0	1	2	1	1	0	0	1	0	0	1	2	1	0	2	0	1	1	0	1	0	0	0	0	0	1	0	0	0	1	0	1	0	0	0	0.514286
hsa-mir-365b-5p	0	0	1	0	1	0	0	0	1	0	0	0	0	1	1	1	2	2	0	0	0	1	0	0	0	1	0	2	0	1	0	2	0	0	0	0.485714
hsa-mir-567	0	0	0	0	1	0	0	1	0	0	0	0	2	1	2	0	4	0	0	0	1	0	0	1	0	0	2	0	0	2	0	0	0	0	0	0.485714
hsa-mir-4539	0	0	1	0	0	0	0	0	0	0	0	1	0	1	0	1	1	0	4	0	0	2	1	1	0	0	3	0	0	0	0	0	0	1	0	0.485714
hsa-mir-1185-1-3p	0	0	2	1	0	0	0	0	0	0	1	0	1	0	2	0	2	0	0	1	0	0	0	0	3	0	0	0	0	0	0	1	1	0	2	0.485714
hsa-mir-196a-3p	0	0	0	0	1	0	0	0	0	0	0	0	1	1	0	4	2	3	0	0	0	0	1	0	0	0	2	0	1	0	0	0	0	0	1	0.485714
hsa-mir-4512	1	0	1	0	1	0	0	1	0	0	0	0	1	0	2	1	1	0	3	1	0	2	1	0	0	0	0	0	0	0	0	1	0	0	0	0.485714
hsa-mir-3133	0	0	2	4	1	0	1	1	0	0	1	1	0	0	1	3	1	0	0	0	0	0	0	0	0	0	0	0	0	0	0	0	1	0	0	0.485714
hsa-mir-3605-5p	1	1	0	0	0	0	0	1	0	0	0	4	0	1	0	0	1	0	1	0	0	1	0	0	1	0	1	1	0	1	0	0	0	0	1	0.457143
hsa-mir-4463	0	1	0	2	0	0	0	2	0	0	0	3	0	0	2	1	1	0	0	1	0	0	2	0	0	0	0	0	0	0	0	0	1	0	0	0.457143
hsa-mir-6744-5p	1	0	0	0	0	0	0	0	0	0	0	0	0	1	2	3	0	0	2	2	1	1	0	1	0	0	1	0	0	0	0	0	1	0	0	0.457143
hsa-mir-431-5p	0	0	0	0	0	1	0	0	0	0	1	2	2	1	2	0	0	0	0	2	1	0	0	1	1	0	0	0	1	0	0	0	0	1	0	0.457143
hsa-mir-935	1	0	0	0	0	1	0	0	0	2	1	4	0	0	0	2	2	1	0	0	0	1	0	0	0	0	0	0	0	0	0	0	0	0	1	0.457143
hsa-mir-335-5p	0	1	1	0	0	0	1	0	0	0	2	1	1	0	1	0	2	0	0	0	0	0	0	1	0	0	2	0	0	2	0	1	0	0	0	0.457143
hsa-mir-3140-3p	0	0	0	1	0	0	2	1	0	0	1	1	1	0	0	1	0	0	0	3	0	0	1	1	3	0	0	0	0	0	0	0	0	0	0	0.457143
hsa-mir-369-5p	0	1	1	0	0	0	0	0	0	0	2	3	1	2	1	0	1	1	0	1	0	0	1	0	0	0	0	0	0	0	0	0	0	0	0	0.428571
hsa-mir-5187-5p	0	2	0	2	1	0	0	0	0	0	1	0	1	0	0	0	0	2	0	0	0	0	0	0	0	0	0	1	0	1	2	0	1	0	1	0.428571
hsa-mir-3916	0	0	0	0	0	1	1	0	0	0	0	1	1	0	0	2	0	1	0	0	1	0	1	0	0	0	1	1	0	2	1	0	0	1	0	0.428571
hsa-mir-128-1-5p	0	1	0	2	1	0	0	0	0	0	2	0	3	0	1	0	1	0	0	1	0	0	0	0	1	0	0	0	0	1	1	0	0	0	0	0.428571
hsa-mir-3188	0	1	1	0	0	3	2	1	0	0	0	0	0	1	0	0	1	2	0	1	0	0	0	0	0	0	0	0	0	1	0	0	0	1	0	0.428571
hsa-mir-651-5p	0	0	0	2	0	0	0	0	0	3	0	2	0	3	1	0	1	0	0	1	0	0	0	0	0	0	0	0	0	0	1	1	0	0	0	0.428571
hsa-mir-663b	0	0	1	0	0	0	0	0	0	0	0	1	3	0	0	1	1	0	1	0	0	0	1	0	0	1	2	0	0	0	0	0	3	0	0	0.428571
hsa-mir-3690	0	1	0	2	1	0	0	0	0	0	0	0	0	0	1	0	2	0	0	3	0	0	0	2	1	0	0	1	0	1	0	0	0	0	0	0.428571
hsa-mir-103a-2-5p	0	0	0	1	1	0	1	1	1	4	3	0	0	0	0	0	0	0	0	0	0	0	0	0	1	0	0	0	0	0	0	1	0	0	1	0.428571
hsa-mir-4708-3p	0	0	1	0	0	0	0	0	0	0	2	1	0	1	1	1	1	3	0	1	0	0	0	0	1	0	0	0	0	1	1	0	0	0	0	0.428571
hsa-mir-3190-3p	1	0	1	0	0	0	0	0	1	2	0	0	0	0	0	1	0	0	1	0	2	0	0	0	0	0	0	1	1	0	2	1	0	1	0	0.428571
hsa-mir-887-5p	1	0	0	0	0	0	0	0	1	0	0	3	1	2	0	0	1	2	0	0	0	0	1	0	2	0	0	0	0	0	1	0	0	0	0	0.428571
hsa-mir-548j-5p	0	0	0	2	0	0	1	1	0	0	1	0	0	0	0	1	2	1	0	1	0	0	0	0	0	0	0	2	0	1	0	1	0	1	0	0.428571
hsa-mir-628-5p	0	0	1	1	0	0	1	0	0	2	0	0	1	0	1	1	0	0	2	0	0	0	0	1	1	0	0	0	3	0	0	0	0	0	0	0.428571
hsa-mir-1255b-5p	0	0	0	0	0	0	0	0	0	0	0	1	2	2	0	0	1	1	1	0	0	0	0	0	1	0	1	0	2	0	0	0	1	2	0	0.428571
hsa-mir-4419b	0	0	1	0	2	0	0	0	0	0	0	0	0	1	0	0	1	0	2	2	0	1	0	0	0	0	0	0	0	1	1	0	2	0	0	0.4
hsa-mir-4728-3p	0	1	1	0	0	0	1	0	0	1	0	1	1	0	1	0	0	1	0	0	1	0	0	0	2	0	0	2	0	1	0	0	0	0	0	0.4
hsa-mir-129-1-3p	0	0	1	1	0	0	0	0	0	1	0	4	1	0	1	2	0	0	1	0	0	0	0	1	0	0	0	0	0	0	1	0	0	0	0	0.4
hsa-mir-4732-3p	0	1	0	0	1	0	0	0	1	0	0	0	1	1	0	0	0	0	0	0	1	1	0	1	0	3	1	0	1	0	0	0	1	0	0	0.4
hsa-mir-4647	0	1	0	0	0	0	2	0	1	1	0	1	1	1	0	1	1	0	0	0	0	0	0	0	0	0	0	1	0	1	0	1	1	0	0	0.4
hsa-mir-337-5p	0	0	0	0	1	0	0	0	1	0	2	2	0	2	0	1	1	0	0	0	0	1	0	0	0	0	0	0	1	0	0	0	0	0	1	0.371429
hsa-mir-1267	0	0	0	2	2	0	0	0	0	0	0	1	0	0	1	0	1	0	0	0	0	0	1	1	0	0	1	0	0	0	0	0	3	0	0	0.371429
hsa-mir-3187-3p	0	0	2	0	0	1	0	1	0	2	0	0	0	0	4	0	0	0	0	0	0	1	0	0	1	0	0	0	0	0	0	1	0	0	0	0.371429
hsa-mir-3691-5p	0	0	3	1	1	1	0	0	0	3	0	0	0	0	0	1	0	0	0	0	1	0	0	0	0	0	0	1	1	0	0	0	0	0	0	0.371429
hsa-mir-449c-5p	0	0	0	1	1	0	3	0	0	2	0	0	0	1	0	2	0	0	0	1	1	0	0	0	1	0	0	0	0	0	0	0	0	0	0	0.371429
hsa-mir-877-3p	2	2	0	0	0	0	0	0	0	0	0	0	0	1	0	0	2	0	0	0	0	0	1	0	1	1	0	1	0	0	0	0	1	0	1	0.371429
hsa-mir-3922-3p	0	0	0	2	0	0	0	0	0	1	3	2	0	0	0	0	0	0	0	0	0	0	1	0	1	0	0	0	1	0	0	2	0	0	0	0.371429
hsa-mir-509-3p	0	1	0	2	0	0	1	1	0	0	1	3	0	0	0	1	0	1	0	0	0	0	0	0	0	0	0	0	0	0	0	0	1	0	1	0.371429
hsa-mir-6513-3p	0	0	1	0	0	0	0	0	0	1	0	2	1	0	0	2	0	0	0	2	1	0	1	0	0	0	0	0	0	0	1	0	0	0	1	0.371429
hsa-mir-188-5p	0	0	1	2	0	0	0	0	0	2	0	1	0	1	1	1	1	0	0	0	0	0	0	0	0	0	0	0	3	0	0	0	0	0	0	0.371429
hsa-mir-3130-5p	0	0	0	2	0	0	0	0	0	1	0	0	1	0	0	0	0	0	1	1	1	0	0	0	1	0	0	0	0	0	0	3	1	1	0	0.371429
hsa-mir-7108-3p	0	0	3	0	1	1	0	0	0	1	0	1	2	0	1	0	1	0	0	0	0	0	0	0	1	0	0	0	0	0	1	0	0	0	0	0.371429
hsa-mir-5689	1	1	0	1	0	1	0	1	0	0	0	1	1	0	0	1	0	1	0	0	0	0	0	1	0	0	0	0	0	0	0	0	1	1	1	0.371429
hsa-mir-5196-3p	1	0	0	0	1	0	0	0	0	0	0	0	0	1	0	0	0	0	1	2	0	0	0	0	1	4	0	1	0	0	0	0	0	0	0	0.342857
hsa-mir-939-5p	0	1	0	0	0	0	0	1	0	1	0	2	0	0	1	2	0	1	0	0	1	0	0	0	1	0	0	0	0	0	0	0	0	0	1	0.342857
hsa-mir-802	0	0	1	0	0	0	2	1	0	2	3	3	0	0	0	0	0	0	0	0	0	0	0	0	0	0	0	0	0	0	0	0	0	0	0	0.342857
hsa-mir-3944-5p	0	0	1	1	0	1	0	0	0	1	2	1	1	1	0	1	1	0	0	0	0	0	0	0	0	0	0	0	0	0	0	0	1	0	0	0.342857
hsa-mir-1269a	0	0	0	0	0	0	1	0	0	0	1	0	0	0	0	0	0	0	0	0	2	0	0	5	2	0	0	1	0	0	0	0	0	0	0	0.342857
hsa-mir-4484	0	0	1	0	0	1	3	1	0	0	0	0	2	0	0	1	0	0	0	0	0	0	0	0	0	2	0	0	0	0	0	0	0	0	1	0.342857
hsa-mir-3179	0	0	0	0	0	0	1	0	0	0	0	2	0	0	0	2	0	0	1	2	0	1	1	0	0	0	0	0	1	0	0	1	0	0	0	0.342857
hsa-mir-3198	0	0	0	0	0	0	0	0	0	1	0	0	1	0	0	0	1	0	0	0	0	1	0	0	0	0	7	0	0	0	0	0	0	0	1	0.342857
hsa-mir-550a-3-5p	0	0	0	0	0	0	0	0	0	0	2	0	1	1	2	1	0	2	0	0	0	0	0	0	0	0	2	0	0	0	1	0	0	0	0	0.342857
hsa-mir-6774-3p	0	0	1	0	0	1	1	0	0	0	0	3	1	0	0	0	1	0	0	2	0	1	0	0	0	0	1	0	0	0	0	0	0	0	0	0.342857
hsa-mir-6513-5p	0	0	1	0	0	1	0	0	0	1	0	2	0	1	0	1	0	0	0	0	0	0	0	1	1	0	0	0	0	1	0	1	0	1	0	0.342857
hsa-mir-483-5p	0	1	0	0	1	1	0	0	0	0	0	4	0	1	1	0	0	0	0	0	0	0	0	0	1	2	0	0	0	0	0	0	0	0	0	0.342857
hsa-mir-3138	0	0	1	0	1	0	1	0	0	1	0	0	2	0	0	1	0	1	0	0	0	0	0	1	0	1	1	0	0	0	0	0	1	0	0	0.342857
hsa-mir-4999-5p	1	0	1	1	0	0	0	0	0	0	0	1	0	0	0	0	0	2	0	1	0	0	0	0	1	1	0	1	1	0	0	1	0	0	0	0.342857
hsa-mir-217	0	0	0	1	0	0	0	0	0	0	0	0	1	0	1	3	0	3	0	0	0	0	0	0	0	0	0	0	0	1	1	0	0	0	0	0.314286
hsa-mir-4510	0	0	1	0	0	0	2	2	0	1	0	0	0	1	0	1	1	0	0	1	0	0	0	0	0	0	0	0	0	0	0	1	0	0	0	0.314286
hsa-mir-3129-3p	0	2	0	0	0	0	0	0	0	0	0	3	0	1	1	0	1	0	0	0	0	0	0	0	0	0	0	0	0	2	0	1	0	0	0	0.314286
hsa-mir-136-3p	0	0	0	2	1	0	0	0	0	1	1	0	0	0	0	0	2	0	0	0	1	0	1	0	0	0	0	0	0	0	0	1	0	0	1	0.314286
hsa-mir-508-3p	0	1	0	3	0	1	0	0	0	0	0	2	0	0	0	2	2	0	0	0	0	0	0	0	0	0	0	0	0	0	0	0	0	0	0	0.314286
hsa-mir-1290	1	0	0	0	2	1	0	0	0	1	0	2	1	0	0	0	0	0	0	0	0	1	0	0	0	0	1	0	0	0	0	0	1	0	0	0.314286
hsa-mir-6866-5p	0	0	1	1	0	0	0	0	0	1	0	1	1	1	0	0	1	1	0	0	0	0	0	0	1	0	0	0	1	0	0	1	0	0	0	0.314286
hsa-mir-4500	0	0	0	0	0	0	0	0	0	0	0	2	0	0	0	1	0	0	0	2	1	0	0	0	1	1	0	0	0	0	0	1	0	1	1	0.314286
hsa-mir-3944-3p	0	1	1	1	0	2	1	1	0	0	0	2	0	0	1	0	0	0	0	0	0	0	0	0	0	0	1	0	0	0	0	0	0	0	0	0.314286
hsa-mir-4739	0	0	0	3	0	0	1	0	0	0	2	1	0	0	0	0	0	0	1	0	1	0	0	0	0	0	0	0	0	0	1	1	0	0	0	0.314286
hsa-mir-548l	0	0	2	0	0	0	0	0	0	0	0	0	1	1	0	2	0	0	0	0	1	0	1	0	1	0	0	0	1	0	0	0	0	1	0	0.314286
hsa-mir-874-5p	0	0	0	2	1	0	0	1	0	2	0	1	1	0	0	1	1	1	0	0	0	0	0	0	0	0	0	0	0	0	0	0	0	0	0	0.314286
hsa-mir-3617-5p	0	0	1	0	0	1	0	0	0	1	0	0	1	0	0	3	0	0	0	0	2	0	0	0	1	0	0	0	0	1	0	0	0	0	0	0.314286
hsa-mir-3655	0	2	0	0	0	1	0	0	0	0	1	3	0	0	1	0	1	0	1	0	0	0	0	0	1	0	0	0	0	0	0	0	0	0	0	0.314286
hsa-mir-6803-5p	0	0	0	0	0	1	0	0	0	1	0	1	0	0	0	0	0	1	1	0	2	0	0	0	0	0	0	0	0	1	1	0	1	0	1	0.314286
hsa-mir-3117-3p	0	0	0	4	0	0	0	0	0	0	0	4	0	0	0	0	1	0	0	1	0	0	0	0	0	0	0	0	0	0	0	0	0	0	1	0.314286
hsa-mir-199a-3p	0	0	1	0	1	0	0	0	0	0	0	3	3	0	0	0	0	1	0	0	0	1	0	0	0	0	0	0	0	1	0	0	0	0	0	0.314286
hsa-mir-410-3p	0	0	0	0	1	0	1	0	0	1	2	0	0	0	0	0	0	1	0	0	1	0	0	0	1	0	0	0	0	1	0	0	0	0	1	0.285714
hsa-mir-1973	1	0	2	0	0	1	0	0	0	2	0	2	0	1	0	1	0	0	0	0	0	0	0	0	0	0	0	0	0	0	0	0	0	0	0	0.285714
hsa-mir-4787-3p	0	2	0	1	0	0	1	0	0	0	2	2	0	1	0	0	0	0	0	0	0	0	0	0	0	0	0	0	0	0	1	0	0	0	0	0.285714
hsa-mir-5699-3p	0	0	0	1	0	0	1	0	0	0	0	2	0	0	0	1	2	1	0	0	0	0	0	0	1	0	0	0	0	1	0	0	0	0	0	0.285714
hsa-mir-3157-3p	0	0	0	0	0	0	1	0	0	0	0	2	1	0	0	0	1	0	0	0	1	0	0	0	1	0	0	0	2	1	0	0	0	0	0	0.285714
hsa-mir-605-3p	0	0	0	0	1	0	1	0	0	0	1	1	2	0	0	0	2	0	0	0	0	0	0	0	0	0	0	0	2	0	0	0	0	0	0	0.285714
hsa-mir-4767	0	1	0	1	0	0	0	0	0	0	0	1	0	0	0	1	1	0	1	0	0	0	0	0	2	1	0	0	0	0	0	0	0	1	0	0.285714
hsa-mir-1538	0	0	0	0	0	0	0	0	0	1	1	3	1	0	0	0	0	0	0	0	1	0	0	0	1	0	0	0	2	0	0	0	0	0	0	0.285714
hsa-mir-6747-3p	1	0	1	1	0	0	0	0	0	0	0	0	0	1	0	0	0	0	0	2	1	0	0	0	0	2	0	0	1	0	0	0	0	0	0	0.285714
hsa-mir-1297	0	0	2	1	0	0	1	0	0	0	1	0	0	0	0	0	0	0	0	0	0	0	1	1	0	0	0	0	1	0	0	2	0	0	0	0.285714
hsa-mir-5092	1	0	0	0	0	1	0	0	0	0	1	1	0	0	0	0	0	0	0	0	0	0	0	1	0	2	0	0	0	0	0	0	3	0	0	0.285714
hsa-mir-383-5p	0	0	1	1	0	2	0	1	0	0	1	2	1	0	0	0	0	0	0	1	0	0	0	0	0	0	0	0	0	0	0	0	0	0	0	0.285714
hsa-mir-32-3p	1	0	1	0	1	0	0	0	0	0	0	0	0	0	1	3	1	0	0	0	0	1	0	0	0	0	0	0	0	1	0	0	0	0	0	0.285714
hsa-mir-144-3p	0	0	0	0	0	0	0	0	0	0	0	0	3	0	0	1	0	0	0	0	0	0	1	0	0	0	0	0	1	0	0	0	4	0	0	0.285714
hsa-mir-6127	0	0	0	1	0	0	0	0	0	2	1	3	0	0	0	1	0	0	0	0	0	0	1	0	0	0	1	0	0	0	0	0	0	0	0	0.285714
hsa-mir-96-3p	0	1	0	0	0	0	0	0	0	0	0	0	0	0	0	2	0	1	0	2	0	0	1	0	0	0	0	0	1	0	0	1	1	0	0	0.285714
hsa-mir-3199	0	2	1	1	1	0	0	0	0	0	0	0	1	1	0	0	0	0	0	0	0	0	0	1	0	0	0	0	0	1	0	1	0	0	0	0.285714
hsa-mir-136-5p	0	0	0	0	0	0	1	0	0	0	1	0	0	1	0	2	0	0	0	0	0	0	0	0	1	0	0	0	1	1	1	1	0	0	0	0.285714
hsa-mir-605-5p	0	0	0	2	0	0	1	0	0	0	0	1	0	0	1	0	1	1	1	0	0	0	0	0	1	0	0	0	1	0	0	0	0	0	0	0.285714
hsa-mir-548ag	0	0	0	0	1	0	0	0	0	0	0	0	1	0	0	4	0	0	0	0	0	0	0	0	1	0	0	0	0	0	1	0	1	0	0	0.257143
hsa-mir-206	0	0	0	1	0	0	1	1	0	0	0	4	0	1	0	0	0	0	0	0	0	0	0	0	0	0	0	0	1	0	0	0	0	0	0	0.257143
hsa-mir-4640-3p	0	0	0	0	0	1	2	0	0	1	0	0	0	1	0	3	0	0	0	0	0	0	0	0	0	0	0	0	0	0	0	1	0	0	0	0.257143
hsa-mir-412-5p	0	0	0	2	1	0	0	0	2	0	0	2	0	0	0	0	0	0	0	0	0	0	0	1	0	0	0	1	0	0	0	0	0	0	0	0.257143
hsa-mir-4792	0	0	0	0	0	0	2	0	0	0	0	1	1	1	0	0	0	0	0	0	1	0	0	1	0	1	1	0	0	0	0	0	0	0	0	0.257143
hsa-mir-130a-5p	0	0	1	2	0	0	0	0	0	1	1	1	0	1	0	0	0	0	0	0	0	0	0	0	0	0	0	1	0	0	0	0	0	0	1	0.257143
hsa-mir-1827	1	0	0	1	0	0	0	0	0	0	2	0	0	0	0	1	0	0	0	0	0	1	0	0	0	0	1	0	0	0	1	1	0	0	0	0.257143
hsa-mir-2276-3p	0	0	0	0	0	0	0	0	0	4	0	3	0	0	0	2	0	0	0	0	0	0	0	0	0	0	0	0	0	0	0	0	0	0	0	0.257143
hsa-mir-6837-3p	0	0	0	1	0	0	0	1	0	0	0	1	1	0	0	1	0	1	0	1	0	0	0	0	0	0	0	0	0	0	2	0	0	0	0	0.257143
hsa-mir-624-5p	0	0	1	1	0	1	0	0	0	0	1	1	3	1	0	0	0	0	0	0	0	0	0	0	0	0	0	0	0	0	0	0	0	0	0	0.257143
hsa-mir-1226-5p	0	0	1	0	1	0	0	1	0	1	0	2	1	0	0	0	0	1	0	0	0	0	0	0	0	0	0	0	0	0	0	1	0	0	0	0.257143
hsa-mir-369-3p	0	0	2	1	1	0	0	0	0	0	1	0	1	0	0	0	0	0	0	0	0	0	0	0	1	0	0	0	0	0	0	0	0	0	2	0.257143
hsa-mir-627-3p	0	0	0	1	0	1	1	0	0	0	0	3	1	0	0	0	0	1	0	0	0	0	0	1	0	0	0	0	0	0	0	0	0	0	0	0.257143
hsa-mir-4440	0	0	0	0	0	0	0	2	0	0	0	1	0	0	0	3	0	1	1	0	0	0	1	0	0	0	0	0	0	0	0	0	0	0	0	0.257143
hsa-mir-548ah-3p	1	0	0	0	0	1	0	0	0	0	0	1	0	1	0	0	0	0	0	2	0	0	0	0	1	0	0	1	0	0	0	0	0	1	0	0.257143
hsa-mir-6511a-5p	1	0	0	0	1	0	2	0	0	0	0	0	0	0	0	0	0	0	0	1	0	0	0	0	3	0	0	0	0	0	0	1	0	0	0	0.257143
hsa-mir-26a-1-3p	1	0	0	0	1	0	0	0	0	0	0	1	0	1	0	2	0	0	0	0	0	0	0	1	1	0	0	0	0	1	0	0	0	0	0	0.257143
hsa-mir-6500-3p	0	0	0	1	0	1	0	0	0	0	0	3	0	0	1	0	0	1	0	0	0	0	0	0	0	0	0	0	0	1	0	0	0	1	0	0.257143
hsa-mir-454-5p	0	0	0	4	0	0	0	0	0	0	1	0	0	0	0	1	0	0	0	0	0	0	1	0	0	0	0	1	0	0	0	0	1	0	0	0.257143
hsa-mir-4425	0	0	3	1	0	0	0	0	0	0	0	0	2	0	0	0	0	0	0	0	0	0	0	0	1	0	0	0	0	0	0	1	0	0	0	0.228571
hsa-mir-4755-5p	0	0	0	1	0	0	0	0	0	0	0	2	0	0	0	0	1	0	0	0	0	0	0	1	1	0	0	1	0	0	1	0	0	0	0	0.228571
hsa-mir-301a-5p	0	0	1	1	1	1	0	0	0	0	0	1	0	0	0	0	0	0	0	2	0	0	0	0	0	0	0	0	0	0	0	0	0	0	1	0.228571
hsa-mir-7977	0	1	0	0	0	0	0	0	2	1	0	1	0	0	0	1	0	1	0	0	0	0	0	0	1	0	0	0	0	0	0	0	0	0	0	0.228571
hsa-mir-6806-3p	0	0	0	1	0	0	0	0	0	0	1	1	1	0	0	0	0	0	0	0	1	0	0	1	1	0	0	1	0	0	0	0	0	0	0	0.228571
hsa-mir-99a-3p	0	0	1	0	0	1	0	1	0	0	2	3	0	0	0	0	0	0	0	0	0	0	0	0	0	0	0	0	0	0	0	0	0	0	0	0.228571
hsa-mir-4755-3p	0	0	0	1	0	0	0	0	0	0	0	0	3	0	1	0	0	0	1	0	1	0	0	0	0	0	0	0	0	0	0	0	1	0	0	0.228571
hsa-mir-452-3p	0	1	1	0	0	1	0	0	1	0	1	3	0	0	0	0	0	0	0	0	0	0	0	0	0	0	0	0	0	0	0	0	0	0	0	0.228571
hsa-mir-6761-5p	0	0	0	0	0	1	0	1	0	0	0	1	1	0	0	1	0	0	0	0	1	0	1	0	1	0	0	0	0	0	0	0	0	0	0	0.228571
hsa-mir-1265	0	0	0	1	1	0	0	1	0	0	0	2	1	0	0	0	0	0	0	0	0	0	0	0	0	0	0	0	2	0	0	0	0	0	0	0.228571
hsa-mir-885-5p	0	0	0	0	0	0	0	0	0	0	0	1	0	1	0	0	0	1	0	1	0	0	0	1	2	0	0	1	0	0	0	0	0	0	0	0.228571
hsa-mir-1233-5p	0	0	0	0	0	0	1	0	0	0	0	0	0	2	0	0	0	0	0	1	0	1	0	0	0	0	0	0	0	0	0	2	1	0	0	0.228571
hsa-mir-668-3p	0	0	0	0	0	0	0	1	0	0	1	1	0	1	0	0	0	1	0	0	0	2	1	0	0	0	0	0	0	0	0	0	0	0	0	0.228571
hsa-mir-4750-5p	0	1	0	0	0	0	0	0	0	0	0	0	2	0	1	0	0	1	0	0	0	0	0	0	0	1	2	0	0	0	0	0	0	0	0	0.228571
hsa-mir-1237-3p	0	0	0	0	0	1	0	0	0	0	0	0	0	0	0	1	0	2	0	0	0	1	0	0	0	0	0	0	0	0	0	2	1	0	0	0.228571
hsa-mir-374a-3p	0	0	0	1	3	0	0	0	0	0	1	0	1	0	0	0	0	0	0	1	0	0	0	0	1	0	0	0	0	0	0	0	0	0	0	0.228571
hsa-mir-643	0	0	0	0	0	0	1	0	0	0	0	1	0	0	1	0	1	1	0	1	0	0	0	0	0	0	0	0	0	0	0	0	0	1	1	0.228571
hsa-mir-6808-3p	0	1	0	0	0	1	0	0	0	0	0	0	0	0	0	0	0	1	0	0	0	0	0	0	1	0	1	0	0	2	0	0	1	0	0	0.228571
hsa-mir-548t-5p	0	0	0	3	0	0	0	1	0	0	1	0	0	0	0	0	0	1	0	0	0	0	0	0	1	0	0	0	1	0	0	0	0	0	0	0.228571
hsa-mir-6721-5p	0	0	0	0	0	0	1	0	0	0	0	1	0	1	0	0	0	1	0	1	0	0	0	1	0	0	1	0	1	0	0	0	0	0	0	0.228571
hsa-mir-6877-5p	0	0	0	0	0	0	0	0	0	0	0	0	0	0	0	0	0	0	0	0	0	1	0	1	2	1	0	0	0	0	1	1	0	1	0	0.228571
hsa-mir-2278	0	0	0	0	0	1	0	0	0	2	0	0	1	0	0	0	0	0	0	0	0	0	0	0	1	0	2	0	0	0	0	0	0	1	0	0.228571
hsa-mir-187-3p	0	1	0	0	1	0	2	0	0	0	1	2	0	1	0	0	0	0	0	0	0	0	0	0	0	0	0	0	0	0	0	0	0	0	0	0.228571
hsa-mir-1276	0	0	2	1	0	1	0	0	0	0	1	0	1	0	0	0	0	0	0	0	0	1	0	0	1	0	0	0	0	0	0	0	0	0	0	0.228571
hsa-mir-502-5p	0	0	1	0	0	0	0	0	0	0	1	2	0	0	0	1	0	0	0	0	0	0	0	0	0	0	0	1	0	0	0	1	1	0	0	0.228571
hsa-mir-4645-3p	1	0	0	0	0	0	0	0	0	0	0	1	1	2	0	1	0	0	0	0	0	0	0	0	0	0	0	0	1	0	0	1	0	0	0	0.228571
hsa-mir-4466	0	0	0	0	0	0	0	0	0	0	0	2	1	0	0	0	0	0	1	0	1	1	1	0	0	1	0	0	0	0	0	0	0	0	0	0.228571
hsa-mir-4437	0	1	0	0	0	1	0	1	0	0	0	1	0	1	2	0	0	0	1	0	0	0	0	0	0	0	0	0	0	0	0	0	0	0	0	0.228571
hsa-mir-138-1-3p	0	0	0	1	0	0	0	0	0	0	0	0	0	0	0	1	0	0	0	1	0	0	0	0	1	0	0	0	0	1	0	0	0	1	1	0.2
hsa-mir-621	0	0	0	1	0	0	0	0	0	1	0	0	0	0	1	0	0	0	0	0	0	0	1	0	0	0	1	0	0	0	0	0	0	2	0	0.2
hsa-mir-1976	0	0	0	0	0	0	0	0	0	1	0	2	2	0	0	0	0	1	0	0	0	0	0	0	1	0	0	0	0	0	0	0	0	0	0	0.2
hsa-mir-129-2-3p	1	1	0	0	1	1	0	0	0	1	0	1	0	0	0	0	0	1	0	0	0	0	0	0	0	0	0	0	0	0	0	0	0	0	0	0.2
hsa-mir-4680-3p	0	0	0	0	0	0	0	0	0	0	1	0	0	1	0	0	1	1	0	0	1	0	0	0	0	0	0	0	0	0	0	0	2	0	0	0.2
hsa-mir-500a-5p	1	0	1	2	0	0	0	0	0	0	0	0	0	1	1	0	0	0	0	0	0	1	0	0	0	0	0	0	0	0	0	0	0	0	0	0.2
hsa-mir-589-3p	1	1	1	2	0	0	0	0	0	0	1	0	0	0	0	0	1	0	0	0	0	0	0	0	0	0	0	0	0	0	0	0	0	0	0	0.2
hsa-mir-216a-3p	0	0	0	0	0	0	0	0	0	0	0	0	1	0	0	0	0	1	0	0	0	0	0	1	0	0	1	1	0	0	0	1	0	1	0	0.2
hsa-mir-3688-3p	0	0	1	0	0	0	0	0	0	0	0	0	0	1	1	0	0	0	1	0	0	1	0	1	0	0	0	0	0	0	0	0	1	0	0	0.2
hsa-mir-548b-5p	0	0	0	0	0	1	2	1	0	0	0	1	0	0	0	0	0	0	0	0	0	1	0	0	0	0	0	0	1	0	0	0	0	0	0	0.2
hsa-mir-1229-3p	1	0	0	0	0	1	0	0	1	0	0	0	0	0	0	0	0	0	0	1	0	0	1	0	0	0	1	0	0	0	1	0	0	0	0	0.2
hsa-mir-3918	0	0	2	0	0	0	0	1	1	1	0	0	0	0	0	0	0	0	0	0	1	1	0	0	0	0	0	0	0	0	0	0	0	0	0	0.2
hsa-mir-873-3p	0	0	1	0	0	2	0	0	0	0	0	2	0	0	0	0	0	1	0	0	1	0	0	0	0	0	0	0	0	0	0	0	0	0	0	0.2
hsa-mir-1908-5p	0	0	0	0	0	0	0	0	0	0	0	0	1	0	0	1	1	0	0	1	0	0	0	2	0	0	0	0	0	0	1	0	0	0	0	0.2
hsa-mir-4519	0	0	0	0	0	1	0	0	0	0	1	0	1	0	0	0	0	2	0	0	0	0	2	0	0	0	0	0	0	0	0	0	0	0	0	0.2
hsa-mir-6125	0	0	0	0	0	0	0	0	0	0	0	3	0	0	1	1	0	0	1	0	0	0	0	0	1	0	0	0	0	0	0	0	0	0	0	0.2
hsa-mir-3150b-5p	0	0	0	0	0	0	0	0	0	0	0	0	0	0	1	1	0	1	0	1	0	0	1	0	0	0	0	0	0	1	0	1	0	0	0	0.2
hsa-mir-34b-3p	0	0	0	0	0	0	2	0	0	1	0	1	0	0	1	0	0	0	0	1	0	0	0	1	0	0	0	0	0	0	0	0	0	0	0	0.2
hsa-mir-4797-5p	0	0	0	0	0	0	1	1	0	0	1	0	0	0	0	1	0	0	0	0	0	1	1	0	1	0	0	0	0	0	0	0	0	0	0	0.2
hsa-mir-6514-5p	0	0	0	0	1	0	0	0	0	0	1	2	0	0	1	0	0	0	0	0	0	0	0	0	0	0	0	0	0	0	0	0	0	1	1	0.2
hsa-mir-6887-3p	1	0	0	0	0	0	0	0	0	0	0	1	1	0	1	2	0	0	0	0	0	0	0	0	0	0	0	0	0	0	0	0	1	0	0	0.2
hsa-mir-3667-3p	0	0	0	0	1	0	0	0	0	0	2	0	0	0	0	0	2	0	0	0	0	0	0	0	1	0	0	0	0	0	0	0	0	0	1	0.2
hsa-mir-6720-5p	0	0	2	1	0	0	0	0	0	0	0	2	0	0	1	0	0	0	0	0	1	0	0	0	0	0	0	0	0	0	0	0	0	0	0	0.2
hsa-let-7f-2-3p	0	0	0	1	0	1	0	1	0	0	2	1	0	0	0	0	0	0	0	0	1	0	0	0	0	0	0	0	0	0	0	0	0	0	0	0.2
hsa-mir-889-3p	0	0	0	2	0	1	0	0	0	0	1	0	0	0	0	0	1	1	0	0	1	0	0	0	0	0	0	0	0	0	0	0	0	0	0	0.2
hsa-mir-6516-3p	0	0	0	0	0	0	1	1	0	0	0	0	0	0	0	0	1	0	0	1	0	0	0	0	1	0	0	1	0	0	0	0	0	1	0	0.2
hsa-mir-943	1	0	1	0	0	0	0	0	0	0	0	0	0	1	0	0	0	1	0	1	0	0	0	0	0	0	0	0	0	1	0	1	0	0	0	0.2
hsa-mir-5006-3p	0	0	0	0	0	0	0	0	0	1	0	0	0	0	0	3	0	0	0	1	0	0	0	0	1	0	1	0	0	0	0	0	0	0	0	0.2
hsa-mir-4524a-3p	0	0	1	1	0	0	0	0	0	0	0	0	0	0	0	2	0	1	0	0	0	1	0	0	0	0	0	0	0	0	1	0	0	0	0	0.2
hsa-mir-5010-5p	0	0	0	0	0	1	0	0	0	0	0	0	1	0	0	1	0	0	0	0	0	0	0	0	0	0	0	0	0	0	1	2	1	0	0	0.2
hsa-mir-4781-3p	0	0	0	0	0	0	0	1	0	0	0	0	0	0	0	0	0	1	0	0	0	1	0	0	2	0	0	0	0	0	0	1	0	0	0	0.171429
hsa-mir-6786-3p	0	0	1	0	0	0	0	0	0	1	0	2	0	0	0	0	0	0	1	0	0	0	0	0	0	0	0	0	0	0	0	1	0	0	0	0.171429
hsa-mir-4785	1	0	0	0	0	0	0	0	0	0	0	0	1	0	0	0	0	1	0	0	0	1	0	0	0	0	0	0	0	0	0	0	0	1	1	0.171429
hsa-mir-4800-3p	0	0	0	0	0	0	0	0	1	1	0	0	1	0	0	0	0	1	0	0	0	0	1	0	0	0	0	0	1	0	0	0	0	0	0	0.171429
hsa-mir-379-3p	0	0	1	0	0	0	0	0	0	0	1	0	0	0	1	0	0	0	0	0	0	1	0	0	1	0	0	1	0	0	0	0	0	0	0	0.171429
hsa-mir-4717-3p	0	0	0	1	0	1	0	0	0	1	0	0	1	1	0	0	0	0	0	0	0	0	0	0	0	1	0	0	0	0	0	0	0	0	0	0.171429
hsa-mir-767-5p	0	0	1	0	0	0	0	0	0	0	0	0	0	0	0	0	2	1	1	1	0	0	0	0	0	0	0	0	0	0	0	0	0	0	0	0.171429
hsa-mir-607	0	1	0	0	0	0	0	0	0	1	0	2	0	0	0	0	0	0	0	0	0	0	0	0	0	0	0	0	1	0	0	1	0	0	0	0.171429
hsa-mir-4687-3p	0	0	2	0	0	0	0	1	0	1	0	0	0	0	0	0	0	0	0	1	0	0	0	0	0	0	0	0	0	0	0	1	0	0	0	0.171429
hsa-mir-6803-3p	0	0	0	0	0	2	0	0	0	0	1	0	1	0	0	0	0	0	0	0	0	0	1	0	0	1	0	0	0	0	0	0	0	0	0	0.171429
hsa-mir-5090	0	0	0	0	0	0	0	0	0	0	0	1	0	0	0	1	0	1	0	1	0	1	0	0	0	1	0	0	0	0	0	0	0	0	0	0.171429
hsa-mir-1255a	0	0	0	0	0	0	0	0	0	0	1	0	0	0	0	1	0	0	0	0	0	2	0	0	0	0	0	0	1	1	0	0	0	0	0	0.171429
hsa-mir-450b-5p	0	0	0	0	0	1	0	0	0	1	1	2	0	0	0	0	0	0	0	0	0	0	0	0	0	0	0	0	0	0	0	1	0	0	0	0.171429
hsa-mir-653-5p	0	0	1	0	0	2	1	0	0	0	0	2	0	0	0	0	0	0	0	0	0	0	0	0	0	0	0	0	0	0	0	0	0	0	0	0.171429
hsa-mir-6132	0	0	1	0	0	0	0	0	0	0	0	0	1	0	0	0	0	0	0	0	0	0	0	0	0	1	3	0	0	0	0	0	0	0	0	0.171429
hsa-mir-3173-3p	0	0	0	0	1	0	0	0	0	0	0	1	0	0	1	1	0	0	0	0	0	0	0	0	0	0	0	2	0	0	0	0	0	0	0	0.171429
hsa-mir-3622a-3p	0	0	0	0	1	0	0	0	0	0	1	0	0	0	0	0	1	0	0	0	0	1	1	0	0	1	0	0	0	0	0	0	0	0	0	0.171429
hsa-mir-6847-5p	0	0	0	0	0	0	0	0	0	0	1	3	0	0	0	0	1	1	0	0	0	0	0	0	0	0	0	0	0	0	0	0	0	0	0	0.171429
hsa-mir-744-3p	0	0	0	1	0	0	0	0	0	0	0	0	1	0	1	1	0	1	0	0	0	1	0	0	0	0	0	0	0	0	0	0	0	0	0	0.171429
hsa-mir-598-5p	0	0	0	0	0	0	1	1	0	0	0	0	0	0	0	0	0	2	0	0	0	1	0	0	0	0	0	0	0	1	0	0	0	0	0	0.171429
hsa-mir-370-5p	0	0	0	0	0	0	0	0	1	1	0	0	0	0	0	0	0	2	0	0	0	0	0	0	0	0	0	0	2	0	0	0	0	0	0	0.171429
hsa-mir-4301	0	0	0	0	1	0	0	0	0	0	1	1	0	0	0	0	0	0	0	0	0	0	1	1	0	0	1	0	0	0	0	0	0	0	0	0.171429
hsa-mir-6836-3p	0	0	0	0	0	0	0	0	0	0	0	0	1	0	1	0	1	0	0	1	0	0	1	0	1	0	0	0	0	0	0	0	0	0	0	0.171429
hsa-mir-3192-5p	0	1	0	1	0	1	0	0	0	0	0	0	0	0	0	0	0	0	0	1	0	0	0	0	0	0	0	1	0	0	0	0	1	0	0	0.171429
hsa-mir-345-3p	0	0	1	0	0	0	0	0	0	0	0	0	0	0	0	0	0	0	1	1	0	0	0	0	1	1	0	0	0	1	0	0	0	0	0	0.171429
hsa-mir-4741	0	0	1	0	0	0	0	0	0	1	0	2	0	0	0	0	0	1	0	0	0	0	0	0	0	0	0	0	0	0	0	0	1	0	0	0.171429
hsa-mir-8072	0	0	3	0	0	0	0	0	0	0	1	0	0	0	0	1	1	0	0	0	0	0	0	0	0	0	0	0	0	0	0	0	0	0	0	0.171429
hsa-mir-299-3p	0	0	1	0	0	0	1	0	0	0	0	1	0	0	0	0	1	0	0	0	0	0	0	0	0	0	1	0	1	0	0	0	0	0	0	0.171429
hsa-mir-6134	0	0	0	0	0	0	0	0	1	0	0	0	0	0	0	0	0	2	0	0	0	0	0	0	0	1	0	1	0	0	0	0	1	0	0	0.171429
hsa-mir-6779-5p	0	0	1	0	0	0	0	0	0	0	0	0	0	0	0	0	0	0	0	0	0	0	0	1	1	1	1	0	0	1	0	0	0	0	0	0.171429
hsa-mir-4317	0	0	1	0	0	0	0	0	0	0	0	0	0	0	1	2	0	0	0	0	0	0	0	0	1	0	0	0	0	1	0	0	0	0	0	0.171429
hsa-mir-4474-3p	1	0	0	0	0	0	0	0	0	0	0	1	0	0	0	2	0	0	1	1	0	0	0	0	0	0	0	0	0	0	0	0	0	0	0	0.171429
hsa-mir-34c-3p	1	0	0	0	0	0	0	3	0	0	0	0	0	0	0	0	0	0	0	0	0	2	0	0	0	0	0	0	0	0	0	0	0	0	0	0.171429
hsa-mir-6873-3p	0	0	1	1	1	0	0	0	0	0	0	0	0	0	1	0	0	1	0	0	0	0	0	0	0	0	1	0	0	0	0	0	0	0	0	0.171429
hsa-mir-374c-5p	0	0	0	1	0	0	2	0	0	0	1	0	1	0	0	0	1	0	0	0	0	0	0	0	0	0	0	0	0	0	0	0	0	0	0	0.171429
hsa-mir-203a-5p	0	0	0	0	0	0	0	0	0	2	0	0	0	1	0	1	0	0	0	0	0	0	0	0	0	0	1	1	0	0	0	0	0	0	0	0.171429
hsa-mir-548am-3p	0	0	0	2	0	0	0	0	0	0	0	1	0	0	0	0	1	0	0	0	0	0	1	0	0	0	0	0	1	0	0	0	0	0	0	0.171429
hsa-mir-5699-5p	0	0	1	1	0	1	0	1	0	0	0	0	0	0	1	0	0	0	1	0	0	0	0	0	0	0	0	0	0	0	0	0	0	0	0	0.171429
hsa-mir-4677-3p	0	0	0	1	0	0	0	0	0	1	1	0	0	0	0	1	0	0	0	0	0	0	0	0	0	0	0	0	0	0	0	1	0	0	1	0.171429
hsa-mir-4804-5p	0	0	0	0	0	0	0	0	0	0	1	0	1	0	0	0	0	0	0	1	0	0	0	0	0	0	0	0	1	0	0	1	0	0	1	0.171429
hsa-mir-3150a-5p	1	1	0	0	0	0	0	0	0	0	0	0	2	0	0	0	0	0	0	1	1	0	0	0	0	0	0	0	0	0	0	0	0	0	0	0.171429
hsa-mir-4672	0	0	0	0	0	0	0	0	0	0	0	0	0	1	0	0	1	0	0	0	0	0	1	1	0	2	0	0	0	0	0	0	0	0	0	0.171429
hsa-mir-329-5p	1	0	0	0	0	1	0	1	0	0	0	0	0	1	0	0	0	0	0	0	0	0	0	0	0	0	0	0	0	0	1	0	0	0	1	0.171429
hsa-mir-4758-3p	0	0	0	0	0	0	0	0	0	2	0	3	0	0	0	0	0	0	0	0	0	0	0	0	0	1	0	0	0	0	0	0	0	0	0	0.171429
hsa-mir-6861-3p	0	0	0	0	0	0	0	0	1	0	2	0	0	0	0	0	0	0	0	1	0	0	0	0	0	0	0	0	0	1	0	0	1	0	0	0.171429
hsa-mir-4635	0	0	0	0	0	0	1	0	0	0	1	0	1	0	0	0	0	0	0	0	0	1	0	0	1	0	0	0	0	1	0	0	0	0	0	0.171429
hsa-mir-9-3p	0	0	0	0	1	0	1	0	0	0	0	3	0	0	0	0	0	0	0	0	0	0	0	0	0	0	0	0	0	1	0	0	0	0	0	0.171429
hsa-mir-660-3p	0	0	0	0	0	0	1	0	0	0	0	0	2	0	1	1	1	0	0	0	0	0	0	0	0	0	0	0	0	0	0	0	0	0	0	0.171429
hsa-mir-3065-5p	0	0	0	1	0	0	1	0	0	0	0	1	0	0	2	1	0	0	0	0	0	0	0	0	0	0	0	0	0	0	0	0	0	0	0	0.171429
hsa-mir-6821-5p	0	0	0	0	0	1	0	0	0	1	0	0	0	0	0	0	0	0	1	0	0	0	1	0	0	1	1	0	0	0	0	0	0	0	0	0.171429
hsa-mir-6734-5p	1	1	0	0	0	0	1	0	0	1	0	0	0	0	0	0	0	0	0	1	0	0	0	0	0	0	0	0	0	1	0	0	0	0	0	0.171429
hsa-mir-216a-5p	0	0	1	0	0	0	0	0	0	0	0	0	0	0	0	0	0	0	0	0	0	0	0	0	1	0	0	1	0	3	0	0	0	0	0	0.171429
hsa-mir-5009-5p	1	0	0	1	1	0	0	0	0	0	1	0	0	1	0	0	0	0	0	0	0	1	0	0	0	0	0	0	0	0	0	0	0	0	0	0.171429
hsa-mir-653-3p	0	0	0	1	0	0	0	0	0	0	0	1	0	0	0	1	1	0	0	0	0	0	0	0	0	0	0	0	0	0	0	2	0	0	0	0.171429
hsa-mir-942-3p	0	0	2	0	0	0	0	0	0	0	0	1	0	0	0	1	0	0	0	0	0	0	0	0	0	0	0	1	0	0	0	1	0	0	0	0.171429
hsa-mir-7847-3p	0	0	0	0	0	0	0	0	0	0	0	0	2	0	1	0	0	0	1	0	0	0	0	0	0	1	0	0	0	0	0	0	1	0	0	0.171429
hsa-mir-636	0	0	0	0	0	0	0	0	0	0	0	1	0	0	0	2	2	0	0	0	0	0	0	0	1	0	0	0	0	0	0	0	0	0	0	0.171429
hsa-mir-3936	0	1	0	0	0	0	0	0	0	1	0	0	0	0	0	0	1	0	0	0	1	0	0	0	0	0	0	0	0	1	0	1	0	0	0	0.171429
hsa-mir-6716-5p	1	0	0	1	0	0	0	0	0	0	0	0	0	0	0	0	0	1	0	1	0	0	0	0	0	0	0	0	0	0	0	0	2	0	0	0.171429
hsa-mir-1289	0	0	0	0	0	0	0	0	1	0	0	0	0	0	0	0	0	0	0	0	1	0	0	0	0	0	0	0	0	1	0	1	0	0	1	0.142857
hsa-mir-4787-5p	0	0	1	0	0	0	0	0	0	0	1	0	0	0	0	0	0	0	0	1	0	0	0	0	2	0	0	0	0	0	0	0	0	0	0	0.142857
hsa-mir-548w	0	0	0	0	0	1	0	1	0	0	1	0	0	0	0	0	1	0	0	1	0	0	0	0	0	0	0	0	0	0	0	0	0	0	0	0.142857
hsa-mir-378j	0	0	0	0	0	1	0	0	1	0	0	0	0	0	0	0	0	0	0	0	1	0	0	0	1	0	0	0	0	1	0	0	0	0	0	0.142857
hsa-mir-6802-3p	0	0	0	0	0	0	0	0	1	1	0	0	0	0	1	1	0	0	0	0	0	0	0	0	1	0	0	0	0	0	0	0	0	0	0	0.142857
hsa-mir-559	0	0	1	0	0	0	0	0	0	0	0	0	1	0	0	1	0	0	0	0	0	0	0	0	0	0	0	0	0	2	0	0	0	0	0	0.142857
hsa-mir-6829-3p	1	0	0	0	0	0	0	0	0	0	0	0	0	0	0	0	0	0	2	0	0	1	0	0	0	0	0	0	0	0	0	0	0	1	0	0.142857
hsa-mir-6887-5p	0	0	0	0	0	0	0	0	0	0	0	0	0	0	0	1	1	0	0	0	0	0	0	0	1	0	1	0	0	0	0	0	1	0	0	0.142857
hsa-mir-4797-3p	0	0	0	1	0	0	0	0	0	0	0	0	2	0	0	2	0	0	0	0	0	0	0	0	0	0	0	0	0	0	0	0	0	0	0	0.142857
hsa-mir-6769b-3p	0	0	0	0	0	0	0	1	0	0	0	0	0	0	0	0	0	0	0	1	0	0	0	1	1	0	1	0	0	0	0	0	0	0	0	0.142857
hsa-mir-3157-5p	0	0	0	0	0	0	1	0	0	1	1	1	0	0	0	0	0	0	0	0	0	0	0	0	0	0	0	0	0	0	0	1	0	0	0	0.142857
hsa-mir-3152-5p	0	0	0	0	0	1	0	0	0	0	0	0	0	0	0	0	0	0	0	0	1	1	0	0	0	0	0	0	2	0	0	0	0	0	0	0.142857
hsa-mir-149-3p	0	0	0	0	0	0	0	0	0	0	1	0	0	0	0	0	0	0	0	1	0	1	0	0	0	0	2	0	0	0	0	0	0	0	0	0.142857
hsa-mir-548y	0	0	0	1	0	0	0	0	0	0	0	0	1	0	0	0	1	0	0	0	0	0	0	0	0	1	0	0	0	1	0	0	0	0	0	0.142857
hsa-mir-4724-5p	1	0	0	1	0	1	0	0	0	1	0	0	0	0	0	0	0	0	0	0	0	0	0	0	0	0	0	0	0	0	0	0	0	1	0	0.142857
hsa-mir-1236-5p	0	0	0	0	0	1	0	0	0	0	1	1	0	0	0	0	0	0	0	1	0	0	1	0	0	0	0	0	0	0	0	0	0	0	0	0.142857
hsa-mir-4713-5p	0	0	1	0	0	0	0	0	0	0	0	0	2	0	1	0	0	0	0	0	0	0	0	0	0	0	0	0	0	0	0	0	1	0	0	0.142857
hsa-mir-1343-5p	0	0	0	0	0	0	0	0	0	0	3	0	0	0	0	0	0	0	1	0	0	0	0	0	0	0	0	0	0	0	0	0	0	0	1	0.142857
hsa-mir-558	0	0	0	1	0	0	0	0	0	1	0	1	0	0	0	0	0	0	0	0	0	0	0	0	1	0	0	1	0	0	0	0	0	0	0	0.142857
hsa-mir-1910-5p	0	0	1	0	0	0	0	0	0	0	0	0	1	0	0	0	0	0	0	0	1	0	0	0	1	0	0	0	0	0	0	1	0	0	0	0.142857
hsa-mir-4313	1	0	1	1	0	0	0	0	0	0	0	0	0	0	0	0	0	2	0	0	0	0	0	0	0	0	0	0	0	0	0	0	0	0	0	0.142857
hsa-mir-4676-3p	0	1	0	0	1	0	1	0	0	0	0	0	1	0	0	0	0	0	0	0	0	0	0	0	1	0	0	0	0	0	0	0	0	0	0	0.142857
hsa-mir-4636	0	0	0	0	0	0	0	0	0	0	0	1	0	0	0	0	0	1	0	0	0	0	1	0	0	0	0	0	0	0	0	0	2	0	0	0.142857
hsa-mir-6820-5p	0	0	1	0	0	0	0	0	0	0	0	0	0	0	0	1	1	1	0	0	0	1	0	0	0	0	0	0	0	0	0	0	0	0	0	0.142857
hsa-mir-33a-5p	0	0	1	0	0	0	0	0	0	0	0	0	0	0	0	1	0	1	1	0	1	0	0	0	0	0	0	0	0	0	0	0	0	0	0	0.142857
hsa-mir-6770-3p	1	0	0	0	0	0	0	0	0	0	0	0	0	0	0	0	1	1	1	0	0	1	0	0	0	0	0	0	0	0	0	0	0	0	0	0.142857
hsa-mir-489-3p	0	0	0	0	0	0	0	0	1	0	0	1	0	0	1	1	0	0	0	0	0	0	0	0	0	0	0	0	0	1	0	0	0	0	0	0.142857
hsa-mir-6736-5p	0	0	1	0	0	0	0	0	0	0	1	0	1	0	0	0	0	0	0	0	1	0	0	0	0	0	0	0	0	0	0	0	1	0	0	0.142857
hsa-mir-6842-5p	0	0	1	0	0	0	0	0	1	0	0	0	0	0	0	0	0	0	1	0	0	0	0	0	0	0	1	0	0	0	0	1	0	0	0	0.142857
hsa-mir-135b-3p	0	0	0	0	0	0	0	0	2	0	0	0	0	0	0	0	1	0	0	0	0	0	1	0	0	0	0	0	1	0	0	0	0	0	0	0.142857
hsa-mir-6855-5p	0	0	0	0	0	0	0	1	0	0	0	0	1	0	0	0	0	0	1	1	0	0	0	0	0	0	0	0	0	0	0	0	1	0	0	0.142857
hsa-mir-6165	0	0	0	0	0	0	0	0	0	0	0	1	2	0	0	1	0	0	0	0	0	0	1	0	0	0	0	0	0	0	0	0	0	0	0	0.142857
hsa-mir-3155a	0	1	0	1	0	0	0	0	0	0	0	0	0	0	0	2	0	0	0	1	0	0	0	0	0	0	0	0	0	0	0	0	0	0	0	0.142857
hsa-mir-4660	0	0	0	0	0	0	1	0	0	0	0	1	0	0	0	0	1	1	0	0	1	0	0	0	0	0	0	0	0	0	0	0	0	0	0	0.142857
hsa-mir-4638-3p	0	0	0	0	0	0	0	0	1	0	0	2	1	0	0	0	0	0	0	1	0	0	0	0	0	0	0	0	0	0	0	0	0	0	0	0.142857
hsa-mir-6089	0	0	0	0	0	0	0	0	0	0	0	1	0	0	0	0	0	2	0	1	0	0	0	0	0	0	0	0	0	1	0	0	0	0	0	0.142857
hsa-mir-4638-5p	0	0	0	0	0	0	1	0	0	1	0	0	0	0	0	1	0	1	0	0	0	0	0	0	1	0	0	0	0	0	0	0	0	0	0	0.142857
hsa-mir-6852-5p	0	0	1	0	0	0	0	1	0	0	0	0	0	0	0	0	0	0	0	1	1	0	0	0	1	0	0	0	0	0	0	0	0	0	0	0.142857
hsa-mir-616-5p	0	0	0	3	0	1	0	0	0	0	0	0	0	0	1	0	0	0	0	0	0	0	0	0	0	0	0	0	0	0	0	0	0	0	0	0.142857
hsa-mir-4654	0	1	1	0	0	0	0	0	0	0	0	1	0	0	0	0	0	0	1	0	0	0	1	0	0	0	0	0	0	0	0	0	0	0	0	0.142857
hsa-mir-8065	0	0	0	0	0	0	0	0	1	0	0	1	0	0	0	0	0	1	0	0	0	0	0	0	0	0	0	0	0	0	0	0	0	1	1	0.142857
hsa-mir-6827-5p	0	0	0	0	0	0	0	0	0	0	1	0	1	0	0	0	0	0	0	0	0	0	0	1	0	1	0	0	0	0	0	0	1	0	0	0.142857
hsa-mir-4697-3p	0	0	0	1	0	0	0	0	0	1	1	0	0	0	0	0	0	1	0	1	0	0	0	0	0	0	0	0	0	0	0	0	0	0	0	0.142857
hsa-mir-642b-3p	0	0	2	0	0	0	1	0	0	0	0	1	0	0	0	0	0	0	0	0	0	0	1	0	0	0	0	0	0	0	0	0	0	0	0	0.142857
hsa-mir-4665-5p	0	0	0	0	0	0	0	0	0	0	0	1	0	0	0	0	0	0	0	1	0	0	0	1	0	0	0	0	0	0	2	0	0	0	0	0.142857
hsa-mir-4487	0	0	0	0	0	0	1	0	0	0	0	1	0	0	0	0	0	0	0	1	0	0	0	0	0	0	0	0	0	1	0	0	0	0	1	0.142857
hsa-mir-6727-5p	0	0	0	0	0	0	1	0	0	0	0	0	0	0	1	0	0	0	0	0	1	0	0	0	1	0	1	0	0	0	0	0	0	0	0	0.142857
hsa-mir-5571-5p	0	0	0	1	0	0	0	0	0	0	0	1	0	0	0	0	1	1	0	0	0	0	0	0	1	0	0	0	0	0	0	0	0	0	0	0.142857
hsa-mir-6738-5p	0	0	0	0	0	0	0	0	0	0	0	0	1	0	0	1	0	1	0	0	0	0	0	0	0	1	1	0	0	0	0	0	0	0	0	0.142857
hsa-mir-3658	0	0	0	0	0	0	0	0	0	0	0	3	0	0	0	0	0	0	0	0	0	0	0	0	1	0	0	0	0	0	0	0	0	0	0	0.114286
hsa-mir-6780a-5p	0	0	0	0	0	0	0	1	0	0	0	0	2	0	0	0	0	0	1	0	0	0	0	0	0	0	0	0	0	0	0	0	0	0	0	0.114286
hsa-mir-600	0	0	0	0	0	0	0	0	0	0	0	0	0	0	0	0	0	0	0	0	0	0	1	0	0	0	0	0	0	1	0	1	0	1	0	0.114286
hsa-mir-891a-5p	0	0	0	3	0	0	0	0	0	0	0	0	0	0	0	0	0	0	0	0	0	0	0	0	1	0	0	0	0	0	0	0	0	0	0	0.114286
hsa-mir-4640-5p	0	0	0	0	0	0	0	0	0	0	0	0	0	1	1	1	0	0	0	0	0	0	0	0	0	0	0	0	1	0	0	0	0	0	0	0.114286
hsa-mir-376a-3p	0	0	0	0	0	0	0	0	0	1	0	0	0	0	0	0	1	0	0	0	0	0	0	0	0	0	0	0	0	0	0	0	0	1	1	0.114286
hsa-mir-3126-5p	0	0	2	0	0	0	0	0	0	0	0	0	0	0	0	0	0	0	0	0	0	0	0	1	1	0	0	0	0	0	0	0	0	0	0	0.114286
hsa-mir-146a-3p	0	1	0	0	0	0	0	0	0	0	0	0	0	0	0	0	0	0	0	2	0	0	0	0	0	0	0	0	0	0	0	0	0	1	0	0.114286
hsa-mir-513a-5p	0	0	0	2	0	1	1	0	0	0	0	0	0	0	0	0	0	0	0	0	0	0	0	0	0	0	0	0	0	0	0	0	0	0	0	0.114286
hsa-mir-3607-5p	0	0	0	1	0	0	0	0	0	1	0	0	0	0	0	1	0	0	0	0	0	0	0	0	0	0	0	0	1	0	0	0	0	0	0	0.114286
hsa-mir-5189-5p	0	0	0	0	0	1	0	0	0	2	0	0	0	0	1	0	0	0	0	0	0	0	0	0	0	0	0	0	0	0	0	0	0	0	0	0.114286
hsa-mir-3074-3p	0	0	0	1	1	0	0	2	0	0	0	0	0	0	0	0	0	0	0	0	0	0	0	0	0	0	0	0	0	0	0	0	0	0	0	0.114286
hsa-mir-8071	0	0	0	0	1	0	0	0	0	0	0	0	0	0	0	0	1	0	0	0	0	0	0	1	1	0	0	0	0	0	0	0	0	0	0	0.114286
hsa-mir-1258	0	0	0	0	0	0	1	0	0	0	0	1	0	0	1	0	0	0	0	0	0	0	0	0	1	0	0	0	0	0	0	0	0	0	0	0.114286
hsa-mir-376c-3p	0	0	0	0	0	0	0	0	0	0	0	0	0	0	0	0	1	1	0	0	0	0	1	0	0	0	0	1	0	0	0	0	0	0	0	0.114286
hsa-mir-648	0	0	0	0	0	0	0	0	0	0	0	0	0	0	0	1	0	0	0	0	0	1	0	0	1	0	0	0	0	0	0	0	1	0	0	0.114286
hsa-mir-3675-5p	0	0	0	0	0	0	0	0	0	0	0	0	0	0	0	0	0	1	0	1	1	0	0	0	0	0	0	0	0	0	0	1	0	0	0	0.114286
hsa-mir-1913	0	0	0	0	0	1	0	1	0	0	0	0	0	0	0	0	0	0	0	0	0	0	0	0	0	0	0	1	0	0	0	0	1	0	0	0.114286
hsa-mir-6797-3p	0	0	0	0	0	0	1	0	0	0	0	0	0	0	0	0	0	0	0	0	0	0	0	0	1	0	0	0	0	0	1	1	0	0	0	0.114286
hsa-mir-1296-3p	1	0	0	0	0	0	1	0	0	0	0	1	0	0	0	1	0	0	0	0	0	0	0	0	0	0	0	0	0	0	0	0	0	0	0	0.114286
hsa-mir-1284	0	0	0	0	0	0	0	1	0	0	0	0	0	0	2	0	0	0	0	0	0	0	0	0	0	0	0	0	0	0	0	0	0	1	0	0.114286
hsa-mir-7846-3p	0	0	0	0	0	0	0	0	0	0	1	0	0	0	0	0	0	0	0	0	0	0	0	0	1	0	0	0	0	0	1	0	1	0	0	0.114286
hsa-mir-4748	0	0	1	0	0	0	0	0	0	0	0	0	0	0	0	0	0	1	0	0	0	0	0	0	0	0	0	0	0	1	0	0	0	1	0	0.114286
hsa-mir-4289	0	1	0	0	0	1	0	0	0	0	0	1	0	0	0	0	0	0	0	1	0	0	0	0	0	0	0	0	0	0	0	0	0	0	0	0.114286
hsa-mir-183-3p	0	0	1	1	0	0	0	0	0	0	0	1	0	0	0	0	0	0	0	0	0	0	0	0	0	0	0	0	0	0	0	0	0	1	0	0.114286
hsa-mir-4674	0	0	0	0	0	0	0	0	0	0	0	1	1	0	0	0	0	0	1	1	0	0	0	0	0	0	0	0	0	0	0	0	0	0	0	0.114286
hsa-mir-4773	0	0	0	0	0	0	0	0	0	0	1	0	0	0	3	0	0	0	0	0	0	0	0	0	0	0	0	0	0	0	0	0	0	0	0	0.114286
hsa-mir-639	0	0	0	0	1	0	0	0	0	0	0	0	0	0	0	0	0	0	0	1	0	1	0	0	0	0	0	0	0	0	0	1	0	0	0	0.114286
hsa-mir-6815-5p	0	0	0	0	0	0	0	0	0	0	0	1	0	1	0	0	0	0	0	0	0	0	0	0	0	1	1	0	0	0	0	0	0	0	0	0.114286
hsa-mir-4688	0	0	0	0	0	0	0	0	0	0	0	0	0	0	0	0	0	1	0	0	0	0	0	0	0	0	0	0	0	1	0	0	0	2	0	0.114286
hsa-mir-4421	1	0	0	0	0	0	0	0	0	0	0	0	0	0	0	0	0	0	0	1	0	0	0	0	0	1	0	0	0	1	0	0	0	0	0	0.114286
hsa-mir-4738-3p	0	0	0	0	0	1	0	0	0	0	0	0	0	0	0	0	0	0	0	0	0	0	0	0	0	3	0	0	0	0	0	0	0	0	0	0.114286
hsa-mir-1324	0	0	0	0	0	0	0	0	0	2	0	0	1	0	0	1	0	0	0	0	0	0	0	0	0	0	0	0	0	0	0	0	0	0	0	0.114286
hsa-mir-4498	0	0	0	0	0	0	0	0	0	0	0	1	0	0	0	0	0	1	0	0	0	0	0	0	1	0	0	0	0	1	0	0	0	0	0	0.114286
hsa-mir-509-3-5p	0	0	0	2	0	0	0	0	0	0	0	1	0	0	0	0	0	0	0	0	0	0	0	0	0	0	0	0	1	0	0	0	0	0	0	0.114286
hsa-mir-4709-3p	0	0	0	0	0	0	0	0	0	0	0	1	1	0	0	0	0	0	0	0	0	0	0	1	0	0	0	0	1	0	0	0	0	0	0	0.114286
hsa-mir-6718-5p	0	0	0	0	0	0	0	0	0	0	0	0	0	0	1	0	0	0	0	1	0	0	0	0	0	0	0	0	0	1	0	1	0	0	0	0.114286
hsa-mir-3170	0	0	1	1	1	0	0	0	0	0	0	0	0	0	0	1	0	0	0	0	0	0	0	0	0	0	0	0	0	0	0	0	0	0	0	0.114286
hsa-mir-6883-5p	1	0	0	0	0	0	0	0	0	0	0	0	0	0	0	0	1	0	1	0	0	0	0	0	0	0	1	0	0	0	0	0	0	0	0	0.114286
hsa-mir-3619-5p	0	0	0	0	0	0	0	0	0	3	0	1	0	0	0	0	0	0	0	0	0	0	0	0	0	0	0	0	0	0	0	0	0	0	0	0.114286
hsa-mir-6741-3p	0	0	0	0	0	0	0	0	0	0	0	0	0	0	1	0	1	0	0	0	0	0	0	0	0	0	1	0	0	1	0	0	0	0	0	0.114286
hsa-mir-548av-3p	0	0	0	1	0	0	0	0	0	1	0	0	0	0	0	1	0	0	0	0	0	0	0	0	0	1	0	0	0	0	0	0	0	0	0	0.114286
hsa-mir-3125	0	0	0	0	0	1	0	0	0	0	0	1	0	0	0	1	0	0	0	0	0	0	0	0	0	1	0	0	0	0	0	0	0	0	0	0.114286
hsa-mir-590-3p	0	0	0	0	0	0	1	0	0	1	0	0	0	0	0	2	0	0	0	0	0	0	0	0	0	0	0	0	0	0	0	0	0	0	0	0.114286
hsa-mir-4522	0	0	0	0	0	0	0	0	0	1	0	1	0	0	0	0	0	0	0	2	0	0	0	0	0	0	0	0	0	0	0	0	0	0	0	0.114286
hsa-mir-4325	0	0	0	0	0	0	0	0	0	0	0	0	0	0	1	2	0	0	0	0	0	0	0	0	0	0	0	0	1	0	0	0	0	0	0	0.114286
hsa-mir-770-5p	0	0	0	0	0	0	0	0	0	0	0	2	2	0	0	0	0	0	0	0	0	0	0	0	0	0	0	0	0	0	0	0	0	0	0	0.114286
hsa-mir-487b-5p	0	0	1	0	0	0	0	0	0	0	0	1	0	0	0	0	0	0	0	0	0	1	0	0	0	0	0	0	0	0	0	1	0	0	0	0.114286
hsa-mir-3976	0	1	0	0	0	0	0	0	0	0	0	0	1	0	0	0	1	0	0	0	0	0	0	0	0	0	0	0	0	1	0	0	0	0	0	0.114286
hsa-mir-193a-3p	0	0	0	0	0	0	0	0	0	0	0	1	0	0	0	0	0	1	0	1	0	0	0	0	0	0	0	0	0	0	0	1	0	0	0	0.114286
hsa-mir-4460	0	1	0	0	0	0	0	0	0	0	0	0	0	0	0	0	0	0	0	0	0	0	0	1	0	0	0	0	1	0	0	0	0	1	0	0.114286
hsa-mir-3180-5p	0	0	0	0	0	1	0	0	0	0	0	1	0	0	0	0	1	0	0	0	0	0	0	0	0	1	0	0	0	0	0	0	0	0	0	0.114286
hsa-mir-4800-5p	0	0	0	0	0	0	0	0	0	0	0	0	1	0	0	0	1	0	0	0	0	0	0	0	0	0	0	0	0	0	0	1	0	1	0	0.114286
hsa-mir-4426	0	0	0	0	0	0	0	0	0	0	0	2	1	0	0	0	0	0	0	0	0	0	0	0	0	0	0	0	0	0	0	0	0	1	0	0.114286
hsa-mir-6840-5p	0	0	0	0	0	0	0	0	0	0	0	0	0	1	0	0	0	1	0	0	0	0	0	0	1	0	1	0	0	0	0	0	0	0	0	0.114286
hsa-mir-548s	0	0	0	0	1	1	0	1	0	0	0	0	0	0	0	0	0	0	0	0	0	0	0	0	0	0	0	0	0	0	1	0	0	0	0	0.114286
hsa-mir-1587	0	0	0	0	1	1	0	0	0	0	1	0	0	0	0	0	0	0	0	0	0	0	0	0	0	0	0	0	0	1	0	0	0	0	0	0.114286
hsa-mir-4496	1	0	0	0	0	0	0	0	0	1	0	0	0	0	0	0	0	0	0	0	0	0	0	0	0	1	0	0	0	0	0	1	0	0	0	0.114286
hsa-mir-301b-5p	0	0	0	0	0	0	0	0	0	0	0	1	0	0	0	2	0	0	0	0	0	0	0	0	0	0	0	1	0	0	0	0	0	0	0	0.114286
hsa-mir-466	0	0	0	0	0	0	1	0	0	0	0	0	0	0	1	2	0	0	0	0	0	0	0	0	0	0	0	0	0	0	0	0	0	0	0	0.114286
hsa-mir-6726-3p	0	0	0	0	0	0	0	0	0	0	0	3	0	0	0	1	0	0	0	0	0	0	0	0	0	0	0	0	0	0	0	0	0	0	0	0.114286
hsa-mir-1269b	0	0	0	0	0	0	0	0	1	1	0	0	0	0	0	1	1	0	0	0	0	0	0	0	0	0	0	0	0	0	0	0	0	0	0	0.114286
hsa-mir-4452	0	0	0	0	0	0	0	0	0	0	0	0	2	0	0	0	0	0	0	0	0	0	0	0	0	0	1	0	0	0	0	0	0	0	1	0.114286
hsa-mir-873-5p	0	1	0	0	0	0	0	0	0	0	0	1	0	0	0	0	0	0	0	1	0	0	0	0	0	0	0	0	0	0	1	0	0	0	0	0.114286
hsa-mir-182-3p	0	0	1	0	0	0	1	0	0	0	0	0	0	0	0	0	1	0	0	0	0	0	0	1	0	0	0	0	0	0	0	0	0	0	0	0.114286
hsa-mir-1181	0	0	0	0	0	0	0	0	1	0	1	0	0	0	0	0	0	0	0	0	0	0	0	0	0	0	0	0	0	0	1	0	0	1	0	0.114286
hsa-mir-4318	0	0	1	0	0	0	0	0	0	0	0	0	0	0	0	0	0	1	1	0	0	0	0	0	0	0	0	0	0	0	0	0	1	0	0	0.114286
hsa-mir-4311	0	0	0	0	0	0	0	0	0	0	0	0	0	0	1	0	0	0	0	1	0	0	0	0	1	0	1	0	0	0	0	0	0	0	0	0.114286
hsa-mir-487a-3p	0	0	0	0	0	0	0	0	0	0	0	0	0	0	1	0	0	1	1	0	0	1	0	0	0	0	0	0	0	0	0	0	0	0	0	0.114286
hsa-mir-3194-3p	0	0	0	0	0	0	0	0	0	0	0	1	0	1	0	0	1	0	0	1	0	0	0	0	0	0	0	0	0	0	0	0	0	0	0	0.114286
hsa-mir-449a	0	0	0	0	0	0	0	0	0	0	0	0	0	0	0	0	0	1	0	2	0	0	0	0	0	0	0	0	0	0	0	0	1	0	0	0.114286
hsa-mir-1972	0	0	0	0	0	0	1	0	0	0	0	0	1	0	0	1	0	0	0	0	1	0	0	0	0	0	0	0	0	0	0	0	0	0	0	0.114286
hsa-mir-4698	0	0	0	0	0	0	0	0	0	0	1	0	2	0	0	0	0	0	0	0	0	0	0	0	0	0	0	0	0	0	0	0	1	0	0	0.114286
hsa-mir-4716-3p	0	0	0	0	0	0	0	0	1	0	0	1	1	0	0	0	0	0	0	0	0	0	0	0	0	0	0	0	0	0	0	0	1	0	0	0.114286
hsa-mir-3116	0	0	0	0	0	0	0	0	0	0	0	0	0	0	0	0	0	0	0	0	1	0	1	0	0	0	0	0	0	0	0	1	1	0	0	0.114286
hsa-mir-3151-3p	0	0	0	0	0	0	0	0	0	0	0	3	0	0	0	0	0	0	0	1	0	0	0	0	0	0	0	0	0	0	0	0	0	0	0	0.114286
hsa-mir-6843-3p	0	0	1	0	0	0	2	0	0	1	0	0	0	0	0	0	0	0	0	0	0	0	0	0	0	0	0	0	0	0	0	0	0	0	0	0.114286
hsa-mir-4444	0	0	0	0	0	0	0	0	0	0	0	2	0	0	0	0	0	0	0	1	0	0	0	0	0	0	0	0	0	0	0	0	1	0	0	0.114286
hsa-mir-4763-5p	0	0	0	0	0	0	0	0	0	0	0	2	0	0	0	0	0	0	0	1	0	0	0	0	0	0	0	0	0	0	0	0	0	0	1	0.114286
hsa-mir-8079	0	0	0	0	0	0	0	0	0	1	0	0	0	0	0	1	0	0	0	0	1	0	0	0	1	0	0	0	0	0	0	0	0	0	0	0.114286
hsa-mir-4479	0	0	0	1	0	0	0	0	0	0	0	1	0	0	0	0	0	0	0	0	0	0	0	0	0	0	0	1	1	0	0	0	0	0	0	0.114286
hsa-mir-4328	0	0	0	0	0	0	0	0	0	0	0	1	0	0	0	0	1	2	0	0	0	0	0	0	0	0	0	0	0	0	0	0	0	0	0	0.114286
hsa-mir-6730-5p	0	0	0	0	0	0	0	0	0	0	0	0	0	1	0	0	0	0	2	0	0	1	0	0	0	0	0	0	0	0	0	0	0	0	0	0.114286
hsa-mir-18b-3p	0	0	0	0	0	0	0	0	0	0	0	1	1	0	0	0	1	0	0	0	0	0	0	0	0	1	0	0	0	0	0	0	0	0	0	0.114286
hsa-mir-3202	0	1	0	0	0	0	1	0	0	0	0	0	0	0	1	0	0	0	0	0	0	0	0	0	0	0	1	0	0	0	0	0	0	0	0	0.114286
hsa-mir-3149	0	0	0	1	0	0	0	0	0	0	0	0	2	0	0	0	0	0	0	0	0	0	0	0	0	1	0	0	0	0	0	0	0	0	0	0.114286
hsa-mir-16-1-3p	0	0	0	0	0	0	0	0	0	0	0	0	0	0	0	2	0	0	0	1	0	0	0	0	0	0	0	0	0	1	0	0	0	0	0	0.114286
hsa-mir-5001-5p	0	0	0	0	0	0	0	0	0	0	0	0	0	0	0	0	0	0	0	1	0	0	0	1	0	0	0	0	0	0	0	1	0	0	0	0.0857143
hsa-mir-4536-5p	0	0	0	0	0	0	0	0	0	0	0	0	0	0	2	1	0	0	0	0	0	0	0	0	0	0	0	0	0	0	0	0	0	0	0	0.0857143
hsa-mir-4742-3p	0	0	0	1	0	0	0	0	0	0	0	0	1	0	1	0	0	0	0	0	0	0	0	0	0	0	0	0	0	0	0	0	0	0	0	0.0857143
hsa-mir-655-3p	0	0	0	0	0	1	0	0	0	1	0	0	1	0	0	0	0	0	0	0	0	0	0	0	0	0	0	0	0	0	0	0	0	0	0	0.0857143
hsa-mir-6780b-3p	0	0	0	1	0	0	0	0	0	0	0	0	0	0	0	0	0	0	0	0	0	0	0	0	0	0	2	0	0	0	0	0	0	0	0	0.0857143
hsa-mir-6833-3p	0	0	1	0	0	0	0	0	0	0	0	0	0	0	1	0	0	0	0	1	0	0	0	0	0	0	0	0	0	0	0	0	0	0	0	0.0857143
hsa-mir-551b-5p	0	0	1	0	0	0	0	0	0	0	1	1	0	0	0	0	0	0	0	0	0	0	0	0	0	0	0	0	0	0	0	0	0	0	0	0.0857143
hsa-mir-133a-5p	0	0	0	0	1	0	0	0	0	0	0	1	0	0	0	0	0	0	0	0	0	0	0	0	0	0	0	1	0	0	0	0	0	0	0	0.0857143
hsa-mir-5682	0	0	0	0	0	0	3	0	0	0	0	0	0	0	0	0	0	0	0	0	0	0	0	0	0	0	0	0	0	0	0	0	0	0	0	0.0857143
hsa-mir-98-3p	0	0	0	0	0	0	0	1	0	0	0	0	1	0	0	0	0	0	0	0	0	0	0	0	0	0	0	0	0	0	0	0	0	0	1	0.0857143
hsa-let-7g-3p	0	0	0	1	0	0	0	0	0	0	0	0	0	0	0	0	0	0	0	0	1	0	0	0	0	0	0	0	1	0	0	0	0	0	0	0.0857143
hsa-mir-676-3p	0	0	0	1	0	0	0	0	0	1	0	0	0	0	0	0	0	0	0	0	0	0	0	0	0	0	0	0	0	0	1	0	0	0	0	0.0857143
hsa-mir-494-5p	0	0	1	0	0	0	0	0	0	0	0	1	0	0	0	0	0	0	0	1	0	0	0	0	0	0	0	0	0	0	0	0	0	0	0	0.0857143
hsa-mir-4666b	0	0	0	0	0	0	0	0	0	0	0	0	0	0	0	0	0	1	1	0	0	0	1	0	0	0	0	0	0	0	0	0	0	0	0	0.0857143
hsa-mir-6719-3p	0	0	0	0	0	0	0	0	0	1	0	0	0	0	0	0	1	0	0	0	0	1	0	0	0	0	0	0	0	0	0	0	0	0	0	0.0857143
hsa-mir-548at-5p	0	0	0	0	0	2	0	0	0	0	0	0	0	0	0	0	0	0	0	0	0	0	0	0	1	0	0	0	0	0	0	0	0	0	0	0.0857143
hsa-mir-4669	0	0	0	0	1	0	1	0	0	0	0	0	0	0	0	0	0	0	0	0	0	0	0	0	0	0	0	0	1	0	0	0	0	0	0	0.0857143
hsa-mir-144-5p	0	0	0	0	0	0	0	0	0	0	0	2	0	0	0	1	0	0	0	0	0	0	0	0	0	0	0	0	0	0	0	0	0	0	0	0.0857143
hsa-mir-1914-5p	0	0	0	0	0	0	0	1	0	1	0	1	0	0	0	0	0	0	0	0	0	0	0	0	0	0	0	0	0	0	0	0	0	0	0	0.0857143
hsa-mir-6789-3p	0	0	0	0	0	0	0	0	0	0	0	0	0	0	0	2	0	0	0	0	0	0	0	0	0	0	0	1	0	0	0	0	0	0	0	0.0857143
hsa-mir-548e-3p	0	0	1	0	0	0	1	0	0	0	0	0	0	0	0	0	1	0	0	0	0	0	0	0	0	0	0	0	0	0	0	0	0	0	0	0.0857143
hsa-mir-6749-3p	0	0	0	0	0	0	1	0	0	0	0	0	0	0	0	0	0	0	1	0	0	0	0	0	0	0	0	0	0	1	0	0	0	0	0	0.0857143
hsa-mir-4762-3p	0	0	0	1	0	0	0	0	0	0	1	0	0	0	0	0	0	0	0	0	0	0	0	0	0	0	0	0	0	1	0	0	0	0	0	0.0857143
hsa-mir-4323	0	0	0	0	0	0	0	0	0	0	0	1	0	0	0	1	0	1	0	0	0	0	0	0	0	0	0	0	0	0	0	0	0	0	0	0.0857143
hsa-mir-219a-5p	0	0	0	0	0	0	0	0	1	0	0	0	0	1	0	0	0	0	0	0	0	0	1	0	0	0	0	0	0	0	0	0	0	0	0	0.0857143
hsa-mir-2681-5p	0	1	0	0	0	0	0	0	0	0	0	0	1	0	0	0	0	0	0	0	0	0	0	0	0	0	0	0	1	0	0	0	0	0	0	0.0857143
hsa-mir-6793-5p	0	0	0	0	0	0	0	0	0	0	0	1	0	0	0	0	0	0	0	0	0	0	0	0	1	0	0	0	0	1	0	0	0	0	0	0.0857143
hsa-mir-6772-3p	0	0	0	0	0	0	0	1	0	0	0	0	0	1	1	0	0	0	0	0	0	0	0	0	0	0	0	0	0	0	0	0	0	0	0	0.0857143
hsa-mir-4523	0	0	0	1	0	0	0	0	0	0	0	0	0	0	0	0	1	0	0	0	0	0	0	0	0	0	0	0	0	0	0	0	1	0	0	0.0857143
hsa-mir-19b-1-5p	0	0	0	0	0	0	0	0	0	0	0	0	0	0	0	1	0	0	0	0	0	0	2	0	0	0	0	0	0	0	0	0	0	0	0	0.0857143
hsa-mir-6766-3p	0	0	0	0	0	0	0	0	0	1	0	0	0	0	0	1	0	0	0	0	1	0	0	0	0	0	0	0	0	0	0	0	0	0	0	0.0857143
hsa-mir-3940-5p	0	0	0	0	0	0	0	1	0	0	0	0	0	0	0	0	1	0	0	0	0	1	0	0	0	0	0	0	0	0	0	0	0	0	0	0.0857143
hsa-mir-3193	0	0	1	0	0	0	0	0	0	0	0	1	0	0	0	1	0	0	0	0	0	0	0	0	0	0	0	0	0	0	0	0	0	0	0	0.0857143
hsa-mir-2861	0	0	0	0	0	0	0	0	0	0	0	0	0	0	0	0	0	0	0	0	0	0	1	0	0	1	0	0	0	0	0	0	1	0	0	0.0857143
hsa-mir-4453	0	0	0	0	0	0	0	0	0	0	1	0	0	0	0	0	0	1	0	0	0	0	0	0	0	1	0	0	0	0	0	0	0	0	0	0.0857143
hsa-mir-4788	0	0	0	0	0	0	0	0	0	2	0	0	0	0	0	0	0	0	0	0	0	0	0	0	0	0	0	0	0	0	0	0	0	1	0	0.0857143
hsa-mir-4436b-3p	0	0	0	0	0	0	0	0	0	0	0	1	0	0	0	0	0	0	0	0	0	0	0	0	0	0	0	0	0	0	1	0	1	0	0	0.0857143
hsa-mir-6858-5p	0	0	0	0	0	0	0	0	0	0	0	0	1	0	0	0	0	0	0	1	0	0	0	0	0	0	0	0	0	0	0	0	0	1	0	0.0857143
hsa-mir-4491	0	0	0	0	0	0	0	0	0	1	0	1	0	0	0	0	1	0	0	0	0	0	0	0	0	0	0	0	0	0	0	0	0	0	0	0.0857143
hsa-mir-4436b-5p	0	0	0	0	0	1	0	0	0	1	1	0	0	0	0	0	0	0	0	0	0	0	0	0	0	0	0	0	0	0	0	0	0	0	0	0.0857143
hsa-mir-3678-5p	0	0	0	1	0	0	1	0	0	0	0	0	0	0	1	0	0	0	0	0	0	0	0	0	0	0	0	0	0	0	0	0	0	0	0	0.0857143
hsa-mir-6502-5p	0	0	0	1	0	0	0	0	0	0	0	0	0	0	2	0	0	0	0	0	0	0	0	0	0	0	0	0	0	0	0	0	0	0	0	0.0857143
hsa-mir-765	0	0	0	0	0	0	1	0	0	0	0	0	0	0	0	0	0	0	0	0	0	0	0	0	0	0	0	0	0	0	1	1	0	0	0	0.0857143
hsa-mir-6796-5p	0	0	0	0	0	0	0	0	0	0	0	0	0	1	0	0	0	0	0	0	0	0	0	0	1	0	0	0	1	0	0	0	0	0	0	0.0857143
hsa-mir-556-5p	0	0	0	1	1	0	0	0	0	0	0	0	0	0	0	0	0	0	0	0	0	0	0	0	0	0	0	0	0	1	0	0	0	0	0	0.0857143
hsa-mir-5189-3p	0	1	0	0	0	0	0	0	0	0	0	0	0	0	0	0	1	0	0	0	0	0	0	0	0	0	0	0	0	0	0	0	1	0	0	0.0857143
hsa-mir-6881-3p	0	1	0	0	0	0	0	0	0	0	0	0	0	0	0	0	1	0	0	1	0	0	0	0	0	0	0	0	0	0	0	0	0	0	0	0.0857143
hsa-mir-105-5p	0	0	1	0	0	0	0	0	0	0	0	0	0	0	0	1	0	0	0	0	0	0	0	0	0	0	0	1	0	0	0	0	0	0	0	0.0857143
hsa-mir-601	0	1	0	0	0	0	0	0	0	0	0	0	0	0	0	0	0	1	0	0	0	0	0	0	0	0	1	0	0	0	0	0	0	0	0	0.0857143
hsa-mir-542-3p	0	0	0	0	0	0	0	1	0	0	0	1	0	0	0	0	0	0	0	1	0	0	0	0	0	0	0	0	0	0	0	0	0	0	0	0.0857143
hsa-mir-5697	0	0	0	0	0	0	0	0	0	0	0	0	1	1	0	0	0	0	0	0	0	0	0	1	0	0	0	0	0	0	0	0	0	0	0	0.0857143
hsa-mir-548aw	0	0	0	1	0	0	0	0	0	0	0	1	1	0	0	0	0	0	0	0	0	0	0	0	0	0	0	0	0	0	0	0	0	0	0	0.0857143
hsa-mir-6752-3p	0	0	0	1	0	1	0	0	0	0	0	0	0	0	0	0	0	1	0	0	0	0	0	0	0	0	0	0	0	0	0	0	0	0	0	0.0857143
hsa-mir-3614-3p	0	0	0	0	0	0	0	0	0	0	0	0	1	0	0	1	0	0	0	0	0	0	0	0	0	0	0	0	0	1	0	0	0	0	0	0.0857143
hsa-mir-6820-3p	0	0	0	0	1	0	1	0	0	0	0	0	0	0	0	0	1	0	0	0	0	0	0	0	0	0	0	0	0	0	0	0	0	0	0	0.0857143
hsa-mir-4418	0	0	1	0	0	0	0	0	0	0	0	0	1	0	0	1	0	0	0	0	0	0	0	0	0	0	0	0	0	0	0	0	0	0	0	0.0857143
hsa-mir-4657	0	0	0	0	0	0	0	0	0	0	0	1	0	0	0	0	1	0	0	0	1	0	0	0	0	0	0	0	0	0	0	0	0	0	0	0.0857143
hsa-mir-6774-5p	0	0	1	0	0	0	0	0	0	0	0	1	0	0	0	0	1	0	0	0	0	0	0	0	0	0	0	0	0	0	0	0	0	0	0	0.0857143
hsa-mir-4710	0	0	0	0	1	0	0	0	0	0	0	0	0	0	0	0	0	0	0	0	0	0	0	0	1	0	1	0	0	0	0	0	0	0	0	0.0857143
hsa-mir-762	0	0	1	0	0	0	0	0	0	0	0	1	0	0	0	1	0	0	0	0	0	0	0	0	0	0	0	0	0	0	0	0	0	0	0	0.0857143
hsa-mir-5003-3p	0	0	0	0	0	0	0	0	0	0	1	0	0	0	0	2	0	0	0	0	0	0	0	0	0	0	0	0	0	0	0	0	0	0	0	0.0857143
hsa-mir-1225-3p	0	0	1	0	0	0	0	0	0	0	0	0	0	0	1	0	0	1	0	0	0	0	0	0	0	0	0	0	0	0	0	0	0	0	0	0.0857143
hsa-mir-7155-3p	0	0	0	0	0	0	0	0	0	0	0	0	0	0	0	0	1	0	0	0	0	0	0	0	0	0	1	0	0	1	0	0	0	0	0	0.0857143
hsa-mir-550b-2-5p	1	0	0	0	0	0	0	0	0	0	0	0	0	1	0	0	0	1	0	0	0	0	0	0	0	0	0	0	0	0	0	0	0	0	0	0.0857143
hsa-mir-4730	0	0	1	0	0	0	0	1	0	0	1	0	0	0	0	0	0	0	0	0	0	0	0	0	0	0	0	0	0	0	0	0	0	0	0	0.0857143
hsa-mir-6763-5p	0	0	0	0	0	0	0	0	0	0	0	0	0	0	1	1	0	1	0	0	0	0	0	0	0	0	0	0	0	0	0	0	0	0	0	0.0857143
hsa-mir-3152-3p	0	0	0	0	0	0	0	0	0	2	0	0	0	0	0	0	0	0	0	0	0	0	0	0	0	0	0	0	0	1	0	0	0	0	0	0.0857143
hsa-mir-6751-3p	0	0	0	0	0	0	0	0	0	1	0	0	0	1	0	0	0	0	0	1	0	0	0	0	0	0	0	0	0	0	0	0	0	0	0	0.0857143
hsa-mir-3691-3p	0	0	1	0	0	0	0	0	0	0	0	0	0	0	1	0	0	1	0	0	0	0	0	0	0	0	0	0	0	0	0	0	0	0	0	0.0857143
hsa-mir-620	0	1	0	0	0	0	0	0	0	0	0	0	0	0	1	0	0	0	0	0	0	0	0	0	0	0	0	1	0	0	0	0	0	0	0	0.0857143
hsa-mir-6834-5p	0	0	0	0	0	0	0	0	1	0	0	0	0	0	0	0	0	0	0	0	0	0	0	0	0	1	1	0	0	0	0	0	0	0	0	0.0857143
hsa-mir-7702	0	0	1	0	0	0	0	0	0	0	0	0	0	0	0	0	0	0	0	0	1	0	0	0	0	0	0	1	0	0	0	0	0	0	0	0.0857143
hsa-mir-4703-3p	0	0	0	0	0	1	0	0	0	0	0	0	0	0	0	1	0	0	0	0	0	1	0	0	0	0	0	0	0	0	0	0	0	0	0	0.0857143
hsa-mir-18a-5p	0	0	0	0	0	0	0	0	0	0	0	0	0	0	0	1	0	1	0	0	0	0	0	0	0	0	0	0	0	0	0	0	0	0	1	0.0857143
hsa-mir-4507	0	0	0	0	0	0	0	0	0	0	0	0	0	0	0	0	0	0	0	0	0	0	1	0	0	1	0	0	0	0	0	0	0	1	0	0.0857143
hsa-mir-1249-5p	0	0	0	0	0	0	0	0	0	0	0	0	0	0	1	0	0	0	0	2	0	0	0	0	0	0	0	0	0	0	0	0	0	0	0	0.0857143
hsa-mir-4433b-5p	0	0	0	0	0	1	0	0	0	0	0	0	1	0	1	0	0	0	0	0	0	0	0	0	0	0	0	0	0	0	0	0	0	0	0	0.0857143
hsa-mir-3174	0	0	0	0	0	0	0	0	0	0	0	0	0	0	1	0	0	0	1	0	1	0	0	0	0	0	0	0	0	0	0	0	0	0	0	0.0857143
hsa-mir-4772-5p	0	0	0	0	0	0	0	0	0	0	1	0	0	0	0	1	0	0	0	0	0	0	0	0	1	0	0	0	0	0	0	0	0	0	0	0.0857143
hsa-mir-3187-5p	0	0	0	0	0	0	0	1	0	0	0	0	0	0	0	0	0	0	0	1	0	0	0	1	0	0	0	0	0	0	0	0	0	0	0	0.0857143
hsa-mir-5572	0	0	0	0	0	0	0	0	0	0	0	0	0	1	0	0	1	0	0	0	0	0	0	0	0	0	0	1	0	0	0	0	0	0	0	0.0857143
hsa-mir-3654	0	0	0	0	1	0	0	0	0	0	0	0	0	0	0	0	0	0	0	0	0	0	0	0	0	0	0	1	0	0	0	0	1	0	0	0.0857143
hsa-mir-6793-3p	0	0	0	0	0	0	0	0	1	0	0	0	0	0	0	0	0	0	0	0	0	1	0	0	0	1	0	0	0	0	0	0	0	0	0	0.0857143
hsa-mir-6879-5p	0	0	0	0	0	0	0	0	0	0	0	0	0	0	0	0	0	0	0	0	0	0	0	0	0	0	0	0	2	0	0	0	1	0	0	0.0857143
hsa-mir-5696	0	0	0	0	0	0	1	0	0	0	0	0	0	0	0	1	0	1	0	0	0	0	0	0	0	0	0	0	0	0	0	0	0	0	0	0.0857143
hsa-mir-6868-3p	0	0	0	1	0	0	0	0	0	0	0	0	1	0	0	0	0	0	0	0	1	0	0	0	0	0	0	0	0	0	0	0	0	0	0	0.0857143
hsa-mir-504-3p	0	0	0	0	0	0	0	0	0	0	0	0	1	0	0	0	0	0	1	0	0	0	0	0	0	0	0	0	0	0	0	1	0	0	0	0.0857143
hsa-mir-638	1	0	0	0	0	0	0	0	0	0	0	1	0	0	0	0	0	0	0	0	0	0	0	0	0	0	0	0	0	0	0	0	0	1	0	0.0857143
hsa-mir-7845-5p	0	0	1	0	0	0	0	0	0	0	0	1	0	0	0	0	0	0	0	0	1	0	0	0	0	0	0	0	0	0	0	0	0	0	0	0.0857143
hsa-mir-6505-5p	0	0	0	0	0	0	1	0	0	0	0	0	0	1	1	0	0	0	0	0	0	0	0	0	0	0	0	0	0	0	0	0	0	0	0	0.0857143
hsa-mir-513c-5p	0	0	0	0	0	1	0	1	0	0	0	1	0	0	0	0	0	0	0	0	0	0	0	0	0	0	0	0	0	0	0	0	0	0	0	0.0857143
hsa-mir-548ad-5p	0	0	0	0	0	0	0	0	0	0	0	0	2	0	0	1	0	0	0	0	0	0	0	0	0	0	0	0	0	0	0	0	0	0	0	0.0857143
hsa-let-7c-3p	0	0	0	1	0	0	0	0	0	0	0	2	0	0	0	0	0	0	0	0	0	0	0	0	0	0	0	0	0	0	0	0	0	0	0	0.0857143
hsa-mir-3181	0	0	0	1	0	0	0	0	0	0	0	0	0	0	0	0	0	0	0	1	0	0	0	0	0	0	1	0	0	0	0	0	0	0	0	0.0857143
hsa-mir-6874-3p	0	0	0	1	0	0	1	0	0	0	0	0	0	0	0	0	0	0	0	0	0	0	0	0	0	0	0	0	0	0	0	0	1	0	0	0.0857143
hsa-mir-6764-5p	0	0	0	0	0	0	0	0	0	0	0	1	0	0	0	0	0	0	0	1	0	0	0	1	0	0	0	0	0	0	0	0	0	0	0	0.0857143
hsa-mir-4667-5p	0	0	0	0	0	0	0	0	0	0	0	0	0	0	0	1	0	0	0	0	0	0	0	0	0	0	0	0	0	0	0	1	1	0	0	0.0857143
hsa-mir-4728-5p	0	0	0	0	0	1	0	0	0	0	0	1	0	0	0	0	1	0	0	0	0	0	0	0	0	0	0	0	0	0	0	0	0	0	0	0.0857143
hsa-mir-3065-3p	0	0	0	0	0	0	0	0	0	1	0	0	1	0	0	0	0	0	0	0	0	0	1	0	0	0	0	0	0	0	0	0	0	0	0	0.0857143
hsa-mir-3941	0	0	0	0	1	0	0	0	0	0	0	0	1	0	0	0	0	0	0	0	0	0	0	0	0	1	0	0	0	0	0	0	0	0	0	0.0857143
hsa-mir-6821-3p	0	0	0	0	0	0	0	0	0	0	0	0	0	0	0	0	0	0	0	0	0	0	0	0	0	1	0	0	0	0	0	0	0	2	0	0.0857143
hsa-mir-4664-5p	0	0	0	0	0	0	1	0	0	0	0	0	0	0	1	0	0	0	0	0	0	0	0	0	0	0	0	0	0	0	1	0	0	0	0	0.0857143
hsa-mir-5695	0	0	0	1	0	0	0	0	0	0	0	1	0	0	0	0	0	0	0	0	0	0	0	0	0	0	0	0	0	0	0	1	0	0	0	0.0857143
hsa-mir-4707-3p	0	0	1	0	0	0	0	0	0	0	0	0	1	0	0	0	0	0	0	0	0	1	0	0	0	0	0	0	0	0	0	0	0	0	0	0.0857143
hsa-mir-7152-3p	0	0	1	0	0	0	0	0	0	0	0	0	0	0	0	0	0	0	0	0	0	0	0	0	0	0	1	1	0	0	0	0	0	0	0	0.0857143
hsa-mir-4707-5p	1	0	0	0	0	0	0	0	0	0	0	0	0	0	0	0	0	0	0	0	0	0	0	0	0	0	0	0	0	0	1	0	0	0	0	0.0571429
hsa-mir-5047	0	0	0	0	0	0	0	0	0	0	0	0	0	0	1	0	1	0	0	0	0	0	0	0	0	0	0	0	0	0	0	0	0	0	0	0.0571429
hsa-mir-548al	0	0	0	0	0	0	0	1	0	0	0	0	0	0	0	0	0	0	0	0	1	0	0	0	0	0	0	0	0	0	0	0	0	0	0	0.0571429
hsa-mir-4314	0	0	0	0	0	0	0	0	0	0	0	0	0	0	0	1	0	0	0	0	0	0	0	1	0	0	0	0	0	0	0	0	0	0	0	0.0571429
hsa-mir-4309	0	0	0	0	0	0	0	0	0	0	0	0	2	0	0	0	0	0	0	0	0	0	0	0	0	0	0	0	0	0	0	0	0	0	0	0.0571429
hsa-mir-1228-3p	1	0	0	0	0	0	0	0	0	0	0	0	0	0	0	0	0	0	0	0	0	0	0	0	0	0	0	1	0	0	0	0	0	0	0	0.0571429
hsa-mir-6805-5p	0	0	0	0	0	0	0	0	0	0	0	0	0	0	0	0	0	1	0	0	0	1	0	0	0	0	0	0	0	0	0	0	0	0	0	0.0571429
hsa-mir-6875-5p	0	0	0	0	0	0	0	0	0	1	0	0	0	0	0	0	0	0	0	0	0	0	0	0	0	0	0	0	0	1	0	0	0	0	0	0.0571429
hsa-mir-6741-5p	0	1	0	0	0	0	0	0	0	0	0	0	0	0	0	0	0	0	0	0	0	0	0	0	0	0	0	0	0	0	0	0	0	0	1	0.0571429
hsa-mir-5690	0	0	0	0	0	0	0	0	0	0	0	1	0	0	0	0	0	0	0	0	0	0	1	0	0	0	0	0	0	0	0	0	0	0	0	0.0571429
hsa-mir-6746-5p	0	0	0	0	0	0	0	0	0	0	0	1	0	0	0	0	0	1	0	0	0	0	0	0	0	0	0	0	0	0	0	0	0	0	0	0.0571429
hsa-mir-548a-3p	0	0	0	0	0	0	1	0	0	0	0	0	0	0	0	0	0	0	0	0	0	0	0	0	0	0	1	0	0	0	0	0	0	0	0	0.0571429
hsa-mir-6745	0	0	0	0	0	0	0	0	0	0	0	1	0	0	0	0	0	0	0	0	0	0	0	0	0	0	0	0	0	1	0	0	0	0	0	0.0571429
hsa-mir-4667-3p	0	0	0	0	0	0	0	0	0	0	0	0	0	0	0	1	0	0	0	0	0	0	0	0	0	0	0	0	0	0	0	0	1	0	0	0.0571429
hsa-mir-3907	0	0	0	0	0	0	0	0	0	0	0	0	0	0	0	1	0	0	0	0	0	0	0	0	0	0	0	0	0	0	0	0	1	0	0	0.0571429
hsa-mir-7110-5p	0	0	0	0	0	0	0	0	0	0	0	0	0	0	0	0	0	0	0	0	0	0	0	0	1	0	0	0	0	1	0	0	0	0	0	0.0571429
hsa-mir-541-3p	0	0	0	0	1	0	0	0	0	0	0	1	0	0	0	0	0	0	0	0	0	0	0	0	0	0	0	0	0	0	0	0	0	0	0	0.0571429
hsa-mir-548aq-3p	0	0	0	2	0	0	0	0	0	0	0	0	0	0	0	0	0	0	0	0	0	0	0	0	0	0	0	0	0	0	0	0	0	0	0	0.0571429
hsa-mir-646	0	0	0	0	0	0	0	0	0	1	0	0	0	1	0	0	0	0	0	0	0	0	0	0	0	0	0	0	0	0	0	0	0	0	0	0.0571429
hsa-mir-3162-3p	0	0	0	0	0	0	0	0	0	0	0	0	0	0	0	0	0	0	0	0	0	0	0	0	1	0	1	0	0	0	0	0	0	0	0	0.0571429
hsa-mir-4690-5p	0	0	0	0	0	0	0	0	0	0	0	0	0	0	0	0	1	0	0	0	0	0	0	0	0	0	1	0	0	0	0	0	0	0	0	0.0571429
hsa-mir-6894-3p	0	0	1	0	0	0	0	0	0	0	0	0	0	0	0	0	0	1	0	0	0	0	0	0	0	0	0	0	0	0	0	0	0	0	0	0.0571429
hsa-mir-4436a	0	0	0	0	0	0	0	1	0	0	0	1	0	0	0	0	0	0	0	0	0	0	0	0	0	0	0	0	0	0	0	0	0	0	0	0.0571429
hsa-mir-6729-5p	0	0	0	0	0	0	0	0	0	0	0	0	1	0	0	0	0	0	0	1	0	0	0	0	0	0	0	0	0	0	0	0	0	0	0	0.0571429
hsa-mir-548f-3p	0	0	0	1	0	0	0	0	0	1	0	0	0	0	0	0	0	0	0	0	0	0	0	0	0	0	0	0	0	0	0	0	0	0	0	0.0571429
hsa-mir-614	0	0	0	0	0	0	0	0	0	0	0	0	0	0	0	0	0	0	0	0	0	0	0	0	1	0	0	0	0	0	0	0	1	0	0	0.0571429
hsa-mir-6869-5p	0	0	0	0	0	1	0	0	0	0	0	0	0	0	0	0	0	0	0	0	0	0	0	0	0	0	1	0	0	0	0	0	0	0	0	0.0571429
hsa-mir-3167	0	0	1	0	0	0	0	0	0	0	0	0	0	0	0	1	0	0	0	0	0	0	0	0	0	0	0	0	0	0	0	0	0	0	0	0.0571429
hsa-mir-4723-5p	0	0	0	1	0	0	0	0	0	0	0	0	0	0	0	0	0	0	0	1	0	0	0	0	0	0	0	0	0	0	0	0	0	0	0	0.0571429
hsa-mir-6509-5p	0	0	0	0	0	0	0	0	0	0	0	0	0	0	0	0	0	1	0	0	0	0	0	0	0	0	0	0	0	0	0	1	0	0	0	0.0571429
hsa-mir-4700-5p	0	0	0	0	0	0	0	0	0	0	0	0	0	0	0	0	0	0	0	0	0	0	0	0	0	0	0	0	0	0	0	0	0	2	0	0.0571429
hsa-mir-6892-3p	0	0	0	0	0	1	0	0	0	0	0	0	0	0	0	0	0	0	0	0	0	0	0	0	0	0	1	0	0	0	0	0	0	0	0	0.0571429
hsa-mir-6848-3p	0	0	1	0	0	0	0	0	0	0	0	0	0	0	0	0	1	0	0	0	0	0	0	0	0	0	0	0	0	0	0	0	0	0	0	0.0571429
hsa-mir-6129	0	0	0	0	0	0	0	0	0	1	0	0	1	0	0	0	0	0	0	0	0	0	0	0	0	0	0	0	0	0	0	0	0	0	0	0.0571429
hsa-mir-508-5p	0	0	1	0	0	0	0	0	0	0	1	0	0	0	0	0	0	0	0	0	0	0	0	0	0	0	0	0	0	0	0	0	0	0	0	0.0571429
hsa-mir-3939	0	0	1	0	0	1	0	0	0	0	0	0	0	0	0	0	0	0	0	0	0	0	0	0	0	0	0	0	0	0	0	0	0	0	0	0.0571429
hsa-mir-147a	0	0	0	0	0	0	0	0	0	0	0	0	0	0	0	0	0	1	0	1	0	0	0	0	0	0	0	0	0	0	0	0	0	0	0	0.0571429
hsa-mir-3925-5p	0	0	0	0	2	0	0	0	0	0	0	0	0	0	0	0	0	0	0	0	0	0	0	0	0	0	0	0	0	0	0	0	0	0	0	0.0571429
hsa-mir-6735-5p	0	0	0	0	0	0	0	0	0	0	0	0	1	0	1	0	0	0	0	0	0	0	0	0	0	0	0	0	0	0	0	0	0	0	0	0.0571429
hsa-mir-6810-3p	0	0	1	0	0	0	0	0	0	0	0	0	0	0	0	1	0	0	0	0	0	0	0	0	0	0	0	0	0	0	0	0	0	0	0	0.0571429
hsa-mir-124-3p	0	0	0	0	0	0	0	0	0	0	0	1	0	0	0	0	0	0	0	0	0	0	0	0	1	0	0	0	0	0	0	0	0	0	0	0.0571429
hsa-mir-95-5p	0	0	2	0	0	0	0	0	0	0	0	0	0	0	0	0	0	0	0	0	0	0	0	0	0	0	0	0	0	0	0	0	0	0	0	0.0571429
hsa-mir-3185	0	0	0	0	2	0	0	0	0	0	0	0	0	0	0	0	0	0	0	0	0	0	0	0	0	0	0	0	0	0	0	0	0	0	0	0.0571429
hsa-mir-548an	0	0	0	0	0	0	0	0	0	0	0	0	0	0	0	0	0	1	1	0	0	0	0	0	0	0	0	0	0	0	0	0	0	0	0	0.0571429
hsa-mir-4273	1	0	0	0	1	0	0	0	0	0	0	0	0	0	0	0	0	0	0	0	0	0	0	0	0	0	0	0	0	0	0	0	0	0	0	0.0571429
hsa-mir-514a-3p	0	0	0	1	0	1	0	0	0	0	0	0	0	0	0	0	0	0	0	0	0	0	0	0	0	0	0	0	0	0	0	0	0	0	0	0.0571429
hsa-mir-6865-3p	0	1	0	0	0	0	0	0	0	0	0	0	0	0	0	0	0	0	0	0	0	0	0	0	0	0	0	0	0	0	1	0	0	0	0	0.0571429
hsa-mir-3622b-3p	0	0	0	0	0	0	0	0	0	0	0	0	0	0	0	0	0	0	0	0	1	0	0	0	0	0	0	0	0	1	0	0	0	0	0	0.0571429
hsa-mir-3200-5p	0	0	0	0	0	0	0	0	0	1	0	0	1	0	0	0	0	0	0	0	0	0	0	0	0	0	0	0	0	0	0	0	0	0	0	0.0571429
hsa-mir-3664-3p	0	0	0	0	0	0	1	0	0	0	0	0	0	0	0	0	0	0	0	0	0	1	0	0	0	0	0	0	0	0	0	0	0	0	0	0.0571429
hsa-mir-4467	0	0	0	0	1	0	0	0	0	0	0	0	0	0	0	0	0	0	0	0	0	1	0	0	0	0	0	0	0	0	0	0	0	0	0	0.0571429
hsa-mir-545-5p	0	0	0	0	0	0	0	0	0	0	0	0	0	0	1	0	0	0	0	0	0	0	0	0	0	0	1	0	0	0	0	0	0	0	0	0.0571429
hsa-mir-6875-3p	0	0	1	0	0	0	0	0	0	0	0	0	0	0	0	1	0	0	0	0	0	0	0	0	0	0	0	0	0	0	0	0	0	0	0	0.0571429
hsa-mir-153-5p	0	0	0	0	0	0	0	0	0	0	0	0	0	0	0	0	0	0	0	0	0	0	0	0	0	0	0	0	0	1	0	0	1	0	0	0.0571429
hsa-mir-6853-3p	0	0	0	0	0	0	0	0	0	0	0	1	0	0	0	0	0	0	0	0	0	0	0	0	0	0	0	0	0	1	0	0	0	0	0	0.0571429
hsa-mir-181b-3p	0	0	0	0	0	0	0	0	0	0	0	0	0	0	0	0	1	0	0	0	0	0	0	0	0	0	0	0	0	1	0	0	0	0	0	0.0571429
hsa-mir-7975	0	0	0	1	0	0	0	0	0	0	0	0	0	0	0	0	0	0	0	0	0	1	0	0	0	0	0	0	0	0	0	0	0	0	0	0.0571429
hsa-mir-591	0	0	0	0	0	0	0	0	0	0	0	0	1	0	0	0	0	0	1	0	0	0	0	0	0	0	0	0	0	0	0	0	0	0	0	0.0571429
hsa-mir-137	0	0	0	0	0	0	0	0	0	0	0	0	1	0	0	0	1	0	0	0	0	0	0	0	0	0	0	0	0	0	0	0	0	0	0	0.0571429
hsa-mir-4671-5p	0	0	0	0	0	0	0	0	0	0	0	0	0	0	0	0	0	0	0	0	0	0	0	0	2	0	0	0	0	0	0	0	0	0	0	0.0571429
hsa-mir-503-3p	0	0	0	0	0	0	0	0	0	0	0	1	0	0	0	0	0	0	0	1	0	0	0	0	0	0	0	0	0	0	0	0	0	0	0	0.0571429
hsa-mir-222-5p	0	0	0	0	0	0	0	0	0	1	0	0	0	0	0	0	0	0	0	0	0	0	1	0	0	0	0	0	0	0	0	0	0	0	0	0.0571429
hsa-mir-410-5p	0	0	0	0	0	0	0	0	0	0	1	0	0	1	0	0	0	0	0	0	0	0	0	0	0	0	0	0	0	0	0	0	0	0	0	0.0571429
hsa-mir-4651	0	0	0	0	0	0	0	1	0	0	1	0	0	0	0	0	0	0	0	0	0	0	0	0	0	0	0	0	0	0	0	0	0	0	0	0.0571429
hsa-mir-4676-5p	0	0	0	0	0	0	0	0	0	0	0	1	0	0	0	0	0	0	0	0	0	1	0	0	0	0	0	0	0	0	0	0	0	0	0	0.0571429
hsa-mir-550a-5p	0	0	0	1	0	0	0	0	0	0	0	0	0	0	0	0	0	0	0	0	0	0	0	0	0	0	0	0	1	0	0	0	0	0	0	0.0571429
hsa-mir-451b	0	0	0	0	0	0	0	0	0	0	1	0	0	1	0	0	0	0	0	0	0	0	0	0	0	0	0	0	0	0	0	0	0	0	0	0.0571429
hsa-mir-6771-5p	0	1	0	0	0	0	0	0	0	0	0	0	0	0	0	0	0	0	0	0	0	0	1	0	0	0	0	0	0	0	0	0	0	0	0	0.0571429
hsa-mir-6852-3p	0	0	0	0	1	0	0	0	0	0	0	1	0	0	0	0	0	0	0	0	0	0	0	0	0	0	0	0	0	0	0	0	0	0	0	0.0571429
hsa-mir-4690-3p	0	0	0	0	0	0	0	0	0	0	0	0	0	0	0	1	0	0	0	1	0	0	0	0	0	0	0	0	0	0	0	0	0	0	0	0.0571429
hsa-mir-376a-2-5p	0	0	0	0	0	0	0	0	0	0	0	0	0	0	0	1	0	1	0	0	0	0	0	0	0	0	0	0	0	0	0	0	0	0	0	0.0571429
hsa-mir-6831-5p	0	1	0	0	0	0	0	0	0	0	0	0	0	0	0	0	0	0	0	0	0	0	0	0	0	0	0	0	0	0	0	0	1	0	0	0.0571429
hsa-mir-4721	0	0	0	0	0	0	0	0	0	0	0	1	0	0	0	0	0	0	0	0	0	0	0	0	0	0	0	0	0	0	0	0	0	1	0	0.0571429
hsa-mir-3620-3p	0	0	1	1	0	0	0	0	0	0	0	0	0	0	0	0	0	0	0	0	0	0	0	0	0	0	0	0	0	0	0	0	0	0	0	0.0571429
hsa-mir-3177-5p	0	0	0	0	0	1	0	0	0	0	0	0	0	0	0	0	0	1	0	0	0	0	0	0	0	0	0	0	0	0	0	0	0	0	0	0.0571429
hsa-mir-6895-3p	0	0	0	0	0	0	0	0	0	0	0	0	0	1	1	0	0	0	0	0	0	0	0	0	0	0	0	0	0	0	0	0	0	0	0	0.0571429
hsa-mir-4306	0	0	0	0	0	0	0	0	0	0	0	0	0	0	0	0	0	0	0	0	2	0	0	0	0	0	0	0	0	0	0	0	0	0	0	0.0571429
hsa-mir-6807-5p	0	0	0	0	0	0	0	0	0	0	0	1	0	0	1	0	0	0	0	0	0	0	0	0	0	0	0	0	0	0	0	0	0	0	0	0.0571429
hsa-mir-7114-5p	0	0	0	0	0	0	0	0	0	0	1	0	1	0	0	0	0	0	0	0	0	0	0	0	0	0	0	0	0	0	0	0	0	0	0	0.0571429
hsa-mir-548ay-3p	0	0	0	0	0	0	0	0	0	0	0	2	0	0	0	0	0	0	0	0	0	0	0	0	0	0	0	0	0	0	0	0	0	0	0	0.0571429
hsa-mir-6734-3p	0	0	0	0	1	0	0	0	0	0	0	0	0	0	0	0	1	0	0	0	0	0	0	0	0	0	0	0	0	0	0	0	0	0	0	0.0571429
hsa-mir-4632-3p	0	0	0	0	0	0	0	0	0	0	1	0	0	0	0	1	0	0	0	0	0	0	0	0	0	0	0	0	0	0	0	0	0	0	0	0.0571429
hsa-mir-3154	0	0	0	0	0	0	0	0	1	0	0	0	0	0	0	0	0	0	0	0	0	0	0	0	0	0	0	0	0	0	1	0	0	0	0	0.0571429
hsa-mir-1288-3p	0	0	0	1	0	0	0	0	0	0	0	0	1	0	0	0	0	0	0	0	0	0	0	0	0	0	0	0	0	0	0	0	0	0	0	0.0571429
hsa-mir-20a-3p	0	0	0	0	0	0	0	0	0	0	0	1	0	0	0	0	1	0	0	0	0	0	0	0	0	0	0	0	0	0	0	0	0	0	0	0.0571429
hsa-mir-6854-5p	0	0	0	0	0	1	0	0	0	0	0	0	0	0	0	1	0	0	0	0	0	0	0	0	0	0	0	0	0	0	0	0	0	0	0	0.0571429
hsa-mir-6881-5p	0	0	0	0	0	0	0	0	0	0	1	0	0	0	0	0	0	0	0	0	0	0	0	0	0	0	1	0	0	0	0	0	0	0	0	0.0571429
hsa-mir-4740-5p	0	0	0	0	0	0	0	1	0	0	0	0	0	0	1	0	0	0	0	0	0	0	0	0	0	0	0	0	0	0	0	0	0	0	0	0.0571429
hsa-mir-548ar-3p	0	0	0	0	0	0	0	0	0	0	0	0	0	0	1	0	0	0	0	0	1	0	0	0	0	0	0	0	0	0	0	0	0	0	0	0.0571429
hsa-mir-4295	0	0	0	0	0	0	0	0	0	0	0	1	0	0	0	0	0	0	0	0	0	0	0	0	1	0	0	0	0	0	0	0	0	0	0	0.0571429
hsa-mir-4752	0	0	0	0	0	0	0	0	0	0	0	1	0	0	0	0	0	0	0	0	0	0	0	0	0	0	0	1	0	0	0	0	0	0	0	0.0571429
hsa-mir-519d-3p	0	0	0	0	0	0	0	0	0	0	0	0	0	0	0	0	0	0	0	0	0	0	2	0	0	0	0	0	0	0	0	0	0	0	0	0.0571429
hsa-mir-548v	0	0	0	0	1	0	0	0	0	0	0	0	0	0	0	0	0	0	0	1	0	0	0	0	0	0	0	0	0	0	0	0	0	0	0	0.0571429
hsa-mir-6783-5p	0	0	0	0	0	1	0	0	0	1	0	0	0	0	0	0	0	0	0	0	0	0	0	0	0	0	0	0	0	0	0	0	0	0	0	0.0571429
hsa-mir-4732-5p	0	0	0	0	0	0	0	0	0	1	0	0	0	0	0	0	0	0	0	0	0	0	0	0	0	0	0	0	0	0	0	0	1	0	0	0.0571429
hsa-mir-6787-3p	0	0	0	0	0	0	1	0	0	0	0	0	0	0	0	0	1	0	0	0	0	0	0	0	0	0	0	0	0	0	0	0	0	0	0	0.0571429
hsa-mir-2682-3p	0	0	0	0	0	0	0	0	0	0	0	0	0	0	0	1	0	0	0	0	0	0	0	0	1	0	0	0	0	0	0	0	0	0	0	0.0571429
hsa-mir-1293	0	0	0	0	0	0	0	0	0	0	0	0	0	0	1	0	0	0	0	0	0	0	0	0	0	0	1	0	0	0	0	0	0	0	0	0.0571429
hsa-mir-6773-5p	0	0	0	0	0	0	0	0	0	0	0	0	0	0	0	0	0	0	0	0	0	0	0	0	0	0	0	0	0	0	0	0	0	2	0	0.0571429
hsa-mir-5698	0	0	0	0	0	0	0	0	0	0	0	0	0	0	1	0	0	0	0	0	0	0	0	1	0	0	0	0	0	0	0	0	0	0	0	0.0571429
hsa-mir-6859-5p	0	0	1	0	0	0	0	0	0	0	0	0	0	0	0	0	0	1	0	0	0	0	0	0	0	0	0	0	0	0	0	0	0	0	0	0.0571429
hsa-mir-6757-5p	0	0	0	0	0	0	0	0	0	0	0	0	0	0	0	0	0	0	0	0	0	0	0	0	1	0	1	0	0	0	0	0	0	0	0	0.0571429
hsa-mir-548as-5p	0	1	1	0	0	0	0	0	0	0	0	0	0	0	0	0	0	0	0	0	0	0	0	0	0	0	0	0	0	0	0	0	0	0	0	0.0571429
hsa-mir-298	0	0	0	0	0	0	0	0	0	0	0	0	0	0	0	1	0	0	0	0	0	0	0	0	0	0	0	0	0	0	0	1	0	0	0	0.0571429
hsa-mir-6848-5p	0	0	0	0	0	1	0	0	0	0	0	0	0	0	0	0	0	1	0	0	0	0	0	0	0	0	0	0	0	0	0	0	0	0	0	0.0571429
hsa-mir-649	0	0	0	1	0	0	0	0	0	0	0	1	0	0	0	0	0	0	0	0	0	0	0	0	0	0	0	0	0	0	0	0	0	0	0	0.0571429
hsa-mir-5008-3p	0	0	0	0	0	0	0	0	0	0	0	1	0	0	0	0	0	0	0	0	0	0	0	0	0	0	0	0	0	0	0	0	1	0	0	0.0571429
hsa-mir-3164	0	0	0	0	0	1	0	0	0	0	0	0	0	0	0	0	0	0	0	0	0	0	0	0	0	0	0	1	0	0	0	0	0	0	0	0.0571429
hsa-mir-3689b-5p	0	0	0	0	0	0	0	0	0	0	0	0	0	0	0	0	0	0	0	0	1	0	0	0	0	0	0	0	0	0	0	1	0	0	0	0.0571429
hsa-mir-181d-3p	0	0	0	0	0	0	0	0	0	0	0	1	0	0	0	0	0	0	0	0	0	0	0	0	1	0	0	0	0	0	0	0	0	0	0	0.0571429
hsa-mir-4458	0	0	0	0	0	0	0	0	0	0	0	0	0	0	0	0	0	1	0	0	0	0	0	0	0	0	1	0	0	0	0	0	0	0	0	0.0571429
hsa-mir-933	0	0	0	1	0	0	0	0	0	0	0	0	0	0	0	0	0	0	0	1	0	0	0	0	0	0	0	0	0	0	0	0	0	0	0	0.0571429
hsa-mir-4745-5p	0	0	1	0	0	0	0	0	0	0	0	0	0	0	0	0	0	0	0	0	0	0	0	0	0	0	0	1	0	0	0	0	0	0	0	0.0571429
hsa-mir-6891-5p	0	0	0	0	0	0	0	0	0	0	0	0	0	0	0	0	0	0	0	1	0	0	0	0	0	1	0	0	0	0	0	0	0	0	0	0.0571429
hsa-mir-6759-5p	0	0	0	0	0	0	1	0	0	0	0	0	0	0	0	0	0	0	0	0	0	1	0	0	0	0	0	0	0	0	0	0	0	0	0	0.0571429
hsa-mir-6858-3p	0	0	0	0	0	0	0	0	0	1	0	1	0	0	0	0	0	0	0	0	0	0	0	0	0	0	0	0	0	0	0	0	0	0	0	0.0571429
hsa-mir-6860	0	0	0	0	0	0	0	0	0	1	0	0	0	0	0	0	0	0	0	0	1	0	0	0	0	0	0	0	0	0	0	0	0	0	0	0.0571429
hsa-mir-4687-5p	1	0	0	0	0	0	0	0	0	0	0	0	0	0	0	0	0	0	0	0	0	0	0	0	0	0	0	0	0	0	0	0	1	0	0	0.0571429
hsa-mir-6501-3p	0	0	0	0	0	0	0	0	0	0	0	0	0	0	0	0	0	0	0	1	0	0	0	0	0	0	1	0	0	0	0	0	0	0	0	0.0571429
hsa-mir-3689e	0	0	0	0	0	0	0	0	0	0	0	0	0	0	0	1	0	0	0	1	0	0	0	0	0	0	0	0	0	0	0	0	0	0	0	0.0571429
hsa-mir-889-5p	1	0	0	0	0	0	0	0	0	0	0	0	0	0	0	0	1	0	0	0	0	0	0	0	0	0	0	0	0	0	0	0	0	0	0	0.0571429
hsa-mir-4802-5p	0	0	0	0	0	1	0	0	0	0	0	0	0	0	0	0	0	0	0	0	0	0	0	0	1	0	0	0	0	0	0	0	0	0	0	0.0571429
hsa-mir-4736	0	0	0	0	0	0	0	0	0	0	0	0	0	0	0	1	0	0	0	1	0	0	0	0	0	0	0	0	0	0	0	0	0	0	0	0.0571429
hsa-mir-4668-5p	0	0	0	0	0	0	0	0	0	0	0	0	0	0	0	0	0	0	1	0	0	0	0	0	0	0	1	0	0	0	0	0	0	0	0	0.0571429
hsa-mir-6867-5p	0	0	1	0	0	0	0	0	0	0	0	0	0	0	0	0	0	0	0	0	0	1	0	0	0	0	0	0	0	0	0	0	0	0	0	0.0571429
hsa-mir-581	0	0	0	0	0	0	1	0	0	0	1	0	0	0	0	0	0	0	0	0	0	0	0	0	0	0	0	0	0	0	0	0	0	0	0	0.0571429
hsa-mir-3667-5p	0	0	0	0	0	0	0	1	0	0	0	0	0	0	0	0	0	0	0	0	0	0	0	0	0	0	0	0	0	0	1	0	0	0	0	0.0571429
hsa-mir-8077	0	0	0	0	0	0	0	0	0	0	0	0	0	0	0	0	0	0	0	0	0	0	0	0	0	0	0	0	0	1	0	0	0	1	0	0.0571429
hsa-mir-1185-2-3p	0	0	0	0	0	0	0	0	0	0	0	0	0	0	0	0	0	1	0	1	0	0	0	0	0	0	0	0	0	0	0	0	0	0	0	0.0571429
hsa-mir-3660	0	0	0	0	0	0	0	0	0	1	0	0	0	0	0	1	0	0	0	0	0	0	0	0	0	0	0	0	0	0	0	0	0	0	0	0.0571429
hsa-mir-519a-5p	0	0	0	0	0	0	0	0	0	2	0	0	0	0	0	0	0	0	0	0	0	0	0	0	0	0	0	0	0	0	0	0	0	0	0	0.0571429
hsa-mir-3651	0	0	0	0	0	0	0	0	0	0	0	0	0	0	0	0	0	0	0	0	0	0	0	0	0	0	0	0	2	0	0	0	0	0	0	0.0571429
hsa-mir-6809-3p	0	0	0	0	0	0	0	0	1	0	0	0	0	0	0	0	0	0	0	0	0	0	0	0	0	0	1	0	0	0	0	0	0	0	0	0.0571429
hsa-mir-4279	0	0	0	0	0	0	0	0	0	0	0	0	0	0	0	0	0	0	0	0	0	1	0	0	0	1	0	0	0	0	0	0	0	0	0	0.0571429
hsa-mir-6750-5p	0	1	0	0	0	0	0	0	0	0	0	0	0	0	0	0	0	0	0	0	0	0	0	0	0	0	1	0	0	0	0	0	0	0	0	0.0571429
hsa-mir-6756-5p	0	0	0	0	0	0	0	0	0	0	0	0	0	1	0	0	0	0	0	0	0	0	0	0	0	0	0	0	0	0	0	0	1	0	0	0.0571429
hsa-mir-6800-3p	0	0	0	1	0	0	0	1	0	0	0	0	0	0	0	0	0	0	0	0	0	0	0	0	0	0	0	0	0	0	0	0	0	0	0	0.0571429
hsa-mir-6777-5p	0	0	0	0	0	0	1	0	0	0	0	0	0	0	0	0	0	0	0	0	0	0	0	0	0	0	0	0	0	0	1	0	0	0	0	0.0571429
hsa-let-7a-2-3p	0	0	0	0	0	0	0	0	0	0	0	0	1	0	0	0	0	0	0	0	0	0	1	0	0	0	0	0	0	0	0	0	0	0	0	0.0571429
hsa-mir-6753-3p	0	0	0	0	0	0	0	0	0	0	0	0	0	0	0	0	0	0	0	0	0	0	0	0	0	1	0	0	0	0	0	1	0	0	0	0.0571429
hsa-mir-3619-3p	0	0	0	1	0	0	0	0	0	0	1	0	0	0	0	0	0	0	0	0	0	0	0	0	0	0	0	0	0	0	0	0	0	0	0	0.0571429
hsa-mir-595	0	0	0	0	0	0	0	0	0	0	0	0	0	2	0	0	0	0	0	0	0	0	0	0	0	0	0	0	0	0	0	0	0	0	0	0.0571429
hsa-mir-939-3p	0	0	0	0	0	0	0	0	0	0	0	0	0	0	0	0	0	0	0	0	0	0	0	0	0	0	2	0	0	0	0	0	0	0	0	0.0571429
hsa-mir-670-5p	0	0	0	0	0	0	0	0	0	0	0	0	0	0	0	0	0	0	0	0	0	0	0	0	0	0	0	0	0	0	0	0	0	0	2	0.0571429
hsa-mir-8083	0	0	0	0	0	0	0	0	0	0	0	0	0	0	0	0	2	0	0	0	0	0	0	0	0	0	0	0	0	0	0	0	0	0	0	0.0571429
hsa-mir-6845-3p	0	1	0	0	0	0	0	0	0	0	0	0	0	0	0	0	0	0	0	0	0	0	0	0	0	0	0	0	0	0	1	0	0	0	0	0.0571429
hsa-mir-522-3p	0	0	0	0	0	0	0	0	0	0	0	0	0	0	0	0	0	0	0	0	0	0	0	0	0	0	1	0	0	0	0	0	1	0	0	0.0571429
hsa-mir-6737-3p	0	0	0	1	0	0	0	0	0	1	0	0	0	0	0	0	0	0	0	0	0	0	0	0	0	0	0	0	0	0	0	0	0	0	0	0.0571429
hsa-mir-3610	0	0	0	0	0	0	0	0	0	0	1	0	0	0	0	0	0	0	0	0	0	1	0	0	0	0	0	0	0	0	0	0	0	0	0	0.0571429
hsa-mir-4701-5p	0	0	0	0	0	0	1	0	0	0	0	0	0	0	0	1	0	0	0	0	0	0	0	0	0	0	0	0	0	0	0	0	0	0	0	0.0571429
hsa-mir-6081	0	0	1	1	0	0	0	0	0	0	0	0	0	0	0	0	0	0	0	0	0	0	0	0	0	0	0	0	0	0	0	0	0	0	0	0.0571429
hsa-mir-3912-3p	0	0	0	0	0	0	0	0	0	0	1	0	0	0	1	0	0	0	0	0	0	0	0	0	0	0	0	0	0	0	0	0	0	0	0	0.0571429
hsa-mir-3938	0	0	0	1	0	0	0	0	0	0	0	1	0	0	0	0	0	0	0	0	0	0	0	0	0	0	0	0	0	0	0	0	0	0	0	0.0571429
hsa-mir-4681	0	0	0	0	0	0	0	0	0	0	0	0	1	1	0	0	0	0	0	0	0	0	0	0	0	0	0	0	0	0	0	0	0	0	0	0.0571429
hsa-mir-580-3p	0	0	0	0	0	1	0	0	0	0	0	0	0	0	0	1	0	0	0	0	0	0	0	0	0	0	0	0	0	0	0	0	0	0	0	0.0571429
hsa-mir-6732-3p	0	0	0	0	0	0	0	0	0	0	0	0	0	0	0	0	0	1	0	0	0	0	0	0	0	1	0	0	0	0	0	0	0	0	0	0.0571429
hsa-mir-6826-5p	0	0	0	0	0	0	0	0	0	2	0	0	0	0	0	0	0	0	0	0	0	0	0	0	0	0	0	0	0	0	0	0	0	0	0	0.0571429
hsa-mir-5188	0	0	0	0	0	0	0	0	1	0	0	0	0	0	0	0	0	0	0	0	0	0	0	0	0	0	0	0	1	0	0	0	0	0	0	0.0571429
hsa-mir-3646	0	1	0	0	0	0	0	0	0	0	0	0	0	0	0	0	0	0	0	0	0	0	0	0	0	0	0	0	0	0	0	1	0	0	0	0.0571429
hsa-mir-6884-5p	0	0	0	0	0	0	0	0	0	0	0	0	1	0	0	0	1	0	0	0	0	0	0	0	0	0	0	0	0	0	0	0	0	0	0	0.0571429
hsa-mir-7155-5p	0	0	0	0	0	0	0	0	0	0	1	0	0	0	0	0	0	0	0	0	0	0	0	0	0	0	0	0	0	0	0	0	1	0	0	0.0571429
hsa-mir-2682-5p	0	0	0	0	0	0	0	0	0	0	0	0	0	0	2	0	0	0	0	0	0	0	0	0	0	0	0	0	0	0	0	0	0	0	0	0.0571429
hsa-mir-499a-3p	0	0	0	0	0	0	0	1	0	1	0	0	0	0	0	0	0	0	0	0	0	0	0	0	0	0	0	0	0	0	0	0	0	0	0	0.0571429
hsa-mir-4502	0	0	1	0	0	0	0	1	0	0	0	0	0	0	0	0	0	0	0	0	0	0	0	0	0	0	0	0	0	0	0	0	0	0	0	0.0571429
hsa-mir-4780	1	0	0	0	0	0	0	0	0	1	0	0	0	0	0	0	0	0	0	0	0	0	0	0	0	0	0	0	0	0	0	0	0	0	0	0.0571429
hsa-mir-6832-5p	0	0	0	0	0	0	0	0	0	0	0	0	0	0	0	1	0	0	0	0	0	0	0	0	0	0	0	0	0	0	0	0	1	0	0	0.0571429
hsa-mir-3183	0	0	0	0	0	0	0	0	0	0	0	0	0	0	0	1	0	1	0	0	0	0	0	0	0	0	0	0	0	0	0	0	0	0	0	0.0571429
hsa-mir-6879-3p	0	0	0	0	0	0	0	0	0	0	0	0	0	0	1	1	0	0	0	0	0	0	0	0	0	0	0	0	0	0	0	0	0	0	0	0.0571429
hsa-mir-6751-5p	0	0	0	0	0	0	0	0	0	0	0	1	0	0	0	0	0	0	0	0	0	0	1	0	0	0	0	0	0	0	0	0	0	0	0	0.0571429
hsa-mir-3120-5p	0	0	0	0	0	0	0	0	0	0	0	0	0	0	0	0	1	0	0	0	1	0	0	0	0	0	0	0	0	0	0	0	0	0	0	0.0571429
hsa-mir-541-5p	0	0	0	0	0	0	0	0	0	0	0	0	1	0	0	0	0	0	0	0	0	0	0	0	0	0	0	0	0	0	0	0	0	0	1	0.0571429
hsa-mir-4265	0	0	0	0	0	0	0	0	0	0	0	0	0	0	0	1	0	0	0	0	0	0	0	0	0	0	0	0	0	0	0	1	0	0	0	0.0571429
hsa-mir-6791-5p	0	0	0	0	0	0	0	0	0	1	0	0	0	0	0	0	0	0	0	1	0	0	0	0	0	0	0	0	0	0	0	0	0	0	0	0.0571429
hsa-mir-4442	0	0	0	0	0	1	0	1	0	0	0	0	0	0	0	0	0	0	0	0	0	0	0	0	0	0	0	0	0	0	0	0	0	0	0	0.0571429
hsa-mir-3911	0	0	0	0	0	0	0	0	0	0	0	0	2	0	0	0	0	0	0	0	0	0	0	0	0	0	0	0	0	0	0	0	0	0	0	0.0571429
hsa-mir-4701-3p	0	0	1	0	0	0	0	0	0	0	0	0	0	0	0	1	0	0	0	0	0	0	0	0	0	0	0	0	0	0	0	0	0	0	0	0.0571429
hsa-mir-196b-3p	0	0	0	0	0	0	0	0	0	0	0	0	0	0	0	1	0	1	0	0	0	0	0	0	0	0	0	0	0	0	0	0	0	0	0	0.0571429
hsa-mir-5692c	0	0	0	1	0	0	0	0	0	0	1	0	0	0	0	0	0	0	0	0	0	0	0	0	0	0	0	0	0	0	0	0	0	0	0	0.0571429
hsa-mir-1278	0	0	0	1	0	0	0	0	0	0	0	0	0	0	0	0	0	0	0	0	0	0	0	0	0	0	0	0	0	0	0	1	0	0	0	0.0571429
hsa-mir-496	0	0	0	2	0	0	0	0	0	0	0	0	0	0	0	0	0	0	0	0	0	0	0	0	0	0	0	0	0	0	0	0	0	0	0	0.0571429
hsa-mir-6812-5p	0	0	0	0	0	0	0	0	0	0	0	0	0	0	0	0	0	0	0	0	0	0	0	0	0	1	1	0	0	0	0	0	0	0	0	0.0571429
hsa-mir-3128	0	0	0	1	0	0	0	0	0	0	0	0	0	0	0	0	0	0	0	0	0	0	0	0	0	0	0	0	0	0	0	0	0	0	0	0.0285714
hsa-mir-520f-3p	0	0	0	0	0	0	0	0	0	0	0	0	0	0	0	0	0	0	0	0	0	0	0	0	0	0	0	1	0	0	0	0	0	0	0	0.0285714
hsa-mir-8059	0	0	0	0	0	0	0	0	0	0	0	0	0	0	0	0	0	0	0	0	0	0	0	1	0	0	0	0	0	0	0	0	0	0	0	0.0285714
hsa-mir-612	0	0	0	0	0	0	0	0	0	0	0	0	0	0	0	0	0	0	0	0	0	0	0	0	0	0	0	0	0	0	1	0	0	0	0	0.0285714
hsa-mir-4511	0	0	0	0	0	0	0	0	0	0	0	1	0	0	0	0	0	0	0	0	0	0	0	0	0	0	0	0	0	0	0	0	0	0	0	0.0285714
hsa-mir-6760-5p	0	0	0	0	0	0	0	0	0	0	0	0	0	0	0	0	0	0	0	0	0	0	0	0	0	0	1	0	0	0	0	0	0	0	0	0.0285714
hsa-mir-5009-3p	0	0	0	1	0	0	0	0	0	0	0	0	0	0	0	0	0	0	0	0	0	0	0	0	0	0	0	0	0	0	0	0	0	0	0	0.0285714
hsa-mir-1237-5p	0	0	1	0	0	0	0	0	0	0	0	0	0	0	0	0	0	0	0	0	0	0	0	0	0	0	0	0	0	0	0	0	0	0	0	0.0285714
hsa-mir-4649-5p	0	0	0	0	0	0	0	0	0	0	0	0	1	0	0	0	0	0	0	0	0	0	0	0	0	0	0	0	0	0	0	0	0	0	0	0.0285714
hsa-mir-513c-3p	0	0	0	0	0	0	0	0	0	0	0	1	0	0	0	0	0	0	0	0	0	0	0	0	0	0	0	0	0	0	0	0	0	0	0	0.0285714
hsa-mir-3591-5p	0	0	0	0	0	0	0	0	0	0	0	0	0	0	0	0	0	0	0	0	0	0	0	0	0	0	0	0	0	0	0	0	0	1	0	0.0285714
hsa-mir-3664-5p	0	0	1	0	0	0	0	0	0	0	0	0	0	0	0	0	0	0	0	0	0	0	0	0	0	0	0	0	0	0	0	0	0	0	0	0.0285714
hsa-mir-4431	0	0	0	0	0	0	0	0	0	0	0	0	1	0	0	0	0	0	0	0	0	0	0	0	0	0	0	0	0	0	0	0	0	0	0	0.0285714
hsa-mir-6890-3p	0	0	0	0	0	0	0	0	0	0	0	0	0	0	0	0	0	0	0	0	0	0	0	0	0	0	0	0	0	0	0	0	1	0	0	0.0285714
hsa-mir-4715-3p	0	0	0	0	0	0	0	0	0	0	0	0	0	0	1	0	0	0	0	0	0	0	0	0	0	0	0	0	0	0	0	0	0	0	0	0.0285714
hsa-mir-6816-3p	1	0	0	0	0	0	0	0	0	0	0	0	0	0	0	0	0	0	0	0	0	0	0	0	0	0	0	0	0	0	0	0	0	0	0	0.0285714
hsa-mir-520a-3p	0	0	0	0	0	0	0	0	0	0	0	0	0	0	0	0	0	0	0	0	0	0	0	0	0	0	1	0	0	0	0	0	0	0	0	0.0285714
hsa-mir-6851-5p	0	0	0	0	0	0	0	0	0	0	0	1	0	0	0	0	0	0	0	0	0	0	0	0	0	0	0	0	0	0	0	0	0	0	0	0.0285714
hsa-mir-6750-3p	0	0	0	0	0	0	0	0	0	1	0	0	0	0	0	0	0	0	0	0	0	0	0	0	0	0	0	0	0	0	0	0	0	0	0	0.0285714
hsa-mir-5693	0	0	0	0	0	0	0	0	1	0	0	0	0	0	0	0	0	0	0	0	0	0	0	0	0	0	0	0	0	0	0	0	0	0	0	0.0285714
hsa-mir-4659b-3p	0	0	0	1	0	0	0	0	0	0	0	0	0	0	0	0	0	0	0	0	0	0	0	0	0	0	0	0	0	0	0	0	0	0	0	0.0285714
hsa-mir-3679-3p	0	0	0	0	0	0	0	0	0	1	0	0	0	0	0	0	0	0	0	0	0	0	0	0	0	0	0	0	0	0	0	0	0	0	0	0.0285714
hsa-mir-5706	0	0	0	1	0	0	0	0	0	0	0	0	0	0	0	0	0	0	0	0	0	0	0	0	0	0	0	0	0	0	0	0	0	0	0	0.0285714
hsa-mir-3147	0	0	0	0	0	0	0	0	0	0	0	0	0	0	0	0	0	0	0	0	0	0	0	1	0	0	0	0	0	0	0	0	0	0	0	0.0285714
hsa-mir-6814-3p	0	0	0	0	0	0	0	0	0	0	0	0	0	0	0	0	0	0	0	1	0	0	0	0	0	0	0	0	0	0	0	0	0	0	0	0.0285714
hsa-mir-1272	0	0	0	0	0	0	0	0	0	0	0	0	0	0	0	0	0	0	0	1	0	0	0	0	0	0	0	0	0	0	0	0	0	0	0	0.0285714
hsa-mir-3688-5p	0	0	0	0	0	0	0	0	0	0	0	0	0	0	0	0	0	0	0	0	0	0	0	0	0	0	1	0	0	0	0	0	0	0	0	0.0285714
hsa-mir-4737	0	0	0	0	0	0	0	0	0	0	0	0	0	0	0	1	0	0	0	0	0	0	0	0	0	0	0	0	0	0	0	0	0	0	0	0.0285714
hsa-mir-6799-3p	0	0	0	0	0	0	0	0	0	0	0	0	0	0	0	0	0	0	0	0	0	0	0	0	0	0	0	0	0	0	0	1	0	0	0	0.0285714
hsa-mir-4774-5p	0	0	0	0	0	0	0	0	0	0	0	0	0	0	0	1	0	0	0	0	0	0	0	0	0	0	0	0	0	0	0	0	0	0	0	0.0285714
hsa-mir-6788-3p	0	0	0	0	0	0	0	0	0	0	0	0	0	0	0	0	0	0	0	0	0	1	0	0	0	0	0	0	0	0	0	0	0	0	0	0.0285714
hsa-mir-128-2-5p	0	0	0	0	0	0	0	0	0	0	0	0	0	0	0	0	0	0	0	0	0	0	0	0	0	0	1	0	0	0	0	0	0	0	0	0.0285714
hsa-mir-5687	0	0	0	0	0	0	0	0	0	0	0	0	0	1	0	0	0	0	0	0	0	0	0	0	0	0	0	0	0	0	0	0	0	0	0	0.0285714
hsa-mir-624-3p	0	0	0	0	0	0	0	0	0	0	0	0	0	0	0	0	0	0	0	0	1	0	0	0	0	0	0	0	0	0	0	0	0	0	0	0.0285714
hsa-mir-6715a-3p	0	0	0	0	0	0	0	0	0	0	0	1	0	0	0	0	0	0	0	0	0	0	0	0	0	0	0	0	0	0	0	0	0	0	0	0.0285714
hsa-mir-548au-5p	0	0	0	0	0	1	0	0	0	0	0	0	0	0	0	0	0	0	0	0	0	0	0	0	0	0	0	0	0	0	0	0	0	0	0	0.0285714
hsa-mir-4450	0	0	0	0	0	0	0	0	0	0	0	0	0	0	0	0	0	0	0	0	0	1	0	0	0	0	0	0	0	0	0	0	0	0	0	0.0285714
hsa-mir-4296	0	0	0	0	0	0	0	0	0	0	0	0	0	0	1	0	0	0	0	0	0	0	0	0	0	0	0	0	0	0	0	0	0	0	0	0.0285714
hsa-mir-4751	0	0	0	0	0	0	0	0	0	0	0	0	0	0	0	0	0	0	0	0	0	0	1	0	0	0	0	0	0	0	0	0	0	0	0	0.0285714
hsa-mir-4319	1	0	0	0	0	0	0	0	0	0	0	0	0	0	0	0	0	0	0	0	0	0	0	0	0	0	0	0	0	0	0	0	0	0	0	0.0285714
hsa-mir-4642	0	0	0	0	0	0	0	0	0	0	0	0	0	0	0	0	0	0	0	0	1	0	0	0	0	0	0	0	0	0	0	0	0	0	0	0.0285714
hsa-mir-7705	0	0	0	0	0	0	0	0	0	1	0	0	0	0	0	0	0	0	0	0	0	0	0	0	0	0	0	0	0	0	0	0	0	0	0	0.0285714
hsa-mir-381-5p	0	0	0	0	0	0	1	0	0	0	0	0	0	0	0	0	0	0	0	0	0	0	0	0	0	0	0	0	0	0	0	0	0	0	0	0.0285714
hsa-mir-627-5p	0	0	0	0	0	0	0	0	0	0	0	0	0	0	0	0	0	0	0	0	0	0	0	0	0	0	0	0	0	0	0	0	0	0	1	0.0285714
hsa-mir-29a-5p	0	0	0	1	0	0	0	0	0	0	0	0	0	0	0	0	0	0	0	0	0	0	0	0	0	0	0	0	0	0	0	0	0	0	0	0.0285714
hsa-mir-190a-3p	0	0	0	0	0	0	0	0	0	0	0	0	0	0	0	0	0	0	0	0	0	0	0	0	0	0	0	0	0	0	0	1	0	0	0	0.0285714
hsa-mir-3115	0	0	0	0	0	0	0	0	0	0	0	0	0	0	0	0	0	0	0	0	0	0	0	0	0	0	0	0	0	1	0	0	0	0	0	0.0285714
hsa-mir-6825-3p	0	0	0	1	0	0	0	0	0	0	0	0	0	0	0	0	0	0	0	0	0	0	0	0	0	0	0	0	0	0	0	0	0	0	0	0.0285714
hsa-mir-6886-5p	0	0	0	0	0	0	0	0	0	0	0	0	0	0	0	0	0	0	0	0	0	0	1	0	0	0	0	0	0	0	0	0	0	0	0	0.0285714
hsa-mir-656-5p	0	0	0	0	0	0	0	0	0	0	0	0	0	0	0	1	0	0	0	0	0	0	0	0	0	0	0	0	0	0	0	0	0	0	0	0.0285714
hsa-mir-3194-5p	0	0	0	0	0	0	0	0	0	0	0	0	0	0	0	0	0	0	0	0	0	0	0	0	0	0	1	0	0	0	0	0	0	0	0	0.0285714
hsa-mir-3529-5p	0	0	0	0	0	0	0	0	0	0	0	0	0	0	0	0	0	0	0	0	1	0	0	0	0	0	0	0	0	0	0	0	0	0	0	0.0285714
hsa-mir-6785-5p	0	0	1	0	0	0	0	0	0	0	0	0	0	0	0	0	0	0	0	0	0	0	0	0	0	0	0	0	0	0	0	0	0	0	0	0.0285714
hsa-mir-6811-5p	0	0	0	0	0	0	0	0	0	0	0	0	0	0	0	0	0	0	0	0	0	0	0	0	0	0	1	0	0	0	0	0	0	0	0	0.0285714
hsa-mir-548ai	0	0	0	0	0	0	0	0	0	0	0	0	1	0	0	0	0	0	0	0	0	0	0	0	0	0	0	0	0	0	0	0	0	0	0	0.0285714
hsa-mir-3674	0	0	0	0	0	0	0	0	0	0	0	0	0	0	0	0	0	0	0	0	0	0	0	0	0	0	0	0	0	0	1	0	0	0	0	0.0285714
hsa-mir-4656	0	0	0	0	0	0	0	0	0	0	0	0	0	0	0	0	0	0	1	0	0	0	0	0	0	0	0	0	0	0	0	0	0	0	0	0.0285714
hsa-mir-4764-5p	0	0	0	0	0	0	0	0	0	0	0	0	0	0	0	0	0	0	0	0	0	0	0	0	0	0	0	0	0	1	0	0	0	0	0	0.0285714
hsa-mir-7848-3p	0	0	0	0	1	0	0	0	0	0	0	0	0	0	0	0	0	0	0	0	0	0	0	0	0	0	0	0	0	0	0	0	0	0	0	0.0285714
hsa-mir-4524a-5p	0	0	0	0	0	0	0	0	0	0	0	0	0	0	0	0	0	1	0	0	0	0	0	0	0	0	0	0	0	0	0	0	0	0	0	0.0285714
hsa-mir-495-5p	0	0	1	0	0	0	0	0	0	0	0	0	0	0	0	0	0	0	0	0	0	0	0	0	0	0	0	0	0	0	0	0	0	0	0	0.0285714
hsa-mir-6882-3p	0	0	0	0	0	0	0	0	0	1	0	0	0	0	0	0	0	0	0	0	0	0	0	0	0	0	0	0	0	0	0	0	0	0	0	0.0285714
hsa-mir-5000-3p	0	0	0	0	0	0	0	0	0	0	0	0	0	0	0	0	0	1	0	0	0	0	0	0	0	0	0	0	0	0	0	0	0	0	0	0.0285714
hsa-mir-6810-5p	1	0	0	0	0	0	0	0	0	0	0	0	0	0	0	0	0	0	0	0	0	0	0	0	0	0	0	0	0	0	0	0	0	0	0	0.0285714
hsa-mir-371b-5p	0	0	0	0	0	0	0	0	0	0	0	0	0	0	0	0	0	1	0	0	0	0	0	0	0	0	0	0	0	0	0	0	0	0	0	0.0285714
hsa-mir-1909-3p	0	0	0	0	0	0	0	0	0	0	0	0	0	0	0	0	0	1	0	0	0	0	0	0	0	0	0	0	0	0	0	0	0	0	0	0.0285714
hsa-mir-4725-5p	0	0	0	0	0	0	0	0	0	0	0	0	0	0	0	0	0	0	0	0	0	0	0	0	0	0	0	0	0	1	0	0	0	0	0	0.0285714
hsa-mir-4269	0	0	0	0	0	0	0	0	0	0	0	0	1	0	0	0	0	0	0	0	0	0	0	0	0	0	0	0	0	0	0	0	0	0	0	0.0285714
hsa-mir-3158-5p	0	0	0	0	0	1	0	0	0	0	0	0	0	0	0	0	0	0	0	0	0	0	0	0	0	0	0	0	0	0	0	0	0	0	0	0.0285714
hsa-mir-6133	0	0	0	0	0	0	0	0	0	0	0	0	0	1	0	0	0	0	0	0	0	0	0	0	0	0	0	0	0	0	0	0	0	0	0	0.0285714
hsa-mir-5187-3p	0	0	0	0	0	0	0	0	0	0	0	0	0	0	1	0	0	0	0	0	0	0	0	0	0	0	0	0	0	0	0	0	0	0	0	0.0285714
hsa-mir-7703	0	0	0	0	0	0	0	0	0	1	0	0	0	0	0	0	0	0	0	0	0	0	0	0	0	0	0	0	0	0	0	0	0	0	0	0.0285714
hsa-mir-3925-3p	0	0	0	0	0	0	0	0	0	0	0	0	1	0	0	0	0	0	0	0	0	0	0	0	0	0	0	0	0	0	0	0	0	0	0	0.0285714
hsa-mir-374c-3p	0	0	0	0	0	0	0	0	0	0	0	0	0	0	0	0	0	0	0	0	0	0	0	0	1	0	0	0	0	0	0	0	0	0	0	0.0285714
hsa-mir-4291	0	0	0	0	0	0	0	0	0	0	0	0	0	0	0	0	0	0	0	0	0	0	0	1	0	0	0	0	0	0	0	0	0	0	0	0.0285714
hsa-mir-3910	0	0	0	0	0	0	0	0	0	0	0	0	0	0	0	0	1	0	0	0	0	0	0	0	0	0	0	0	0	0	0	0	0	0	0	0.0285714
hsa-mir-5581-3p	0	0	0	0	0	0	0	0	0	0	1	0	0	0	0	0	0	0	0	0	0	0	0	0	0	0	0	0	0	0	0	0	0	0	0	0.0285714
hsa-mir-652-5p	0	0	0	0	0	0	0	0	0	1	0	0	0	0	0	0	0	0	0	0	0	0	0	0	0	0	0	0	0	0	0	0	0	0	0	0.0285714
hsa-mir-2117	0	0	0	0	0	0	0	0	0	0	0	0	0	0	0	0	0	0	0	0	0	0	0	0	0	0	0	0	0	0	0	0	0	1	0	0.0285714
hsa-mir-892a	0	0	0	0	0	0	0	1	0	0	0	0	0	0	0	0	0	0	0	0	0	0	0	0	0	0	0	0	0	0	0	0	0	0	0	0.0285714
hsa-mir-6876-5p	0	0	0	0	0	0	0	0	0	1	0	0	0	0	0	0	0	0	0	0	0	0	0	0	0	0	0	0	0	0	0	0	0	0	0	0.0285714
hsa-mir-578	1	0	0	0	0	0	0	0	0	0	0	0	0	0	0	0	0	0	0	0	0	0	0	0	0	0	0	0	0	0	0	0	0	0	0	0.0285714
hsa-mir-5089-3p	0	0	0	0	0	0	1	0	0	0	0	0	0	0	0	0	0	0	0	0	0	0	0	0	0	0	0	0	0	0	0	0	0	0	0	0.0285714
hsa-mir-4689	0	0	0	0	0	0	0	0	0	0	0	1	0	0	0	0	0	0	0	0	0	0	0	0	0	0	0	0	0	0	0	0	0	0	0	0.0285714
hsa-mir-450a-2-3p	0	0	0	0	0	0	0	0	0	1	0	0	0	0	0	0	0	0	0	0	0	0	0	0	0	0	0	0	0	0	0	0	0	0	0	0.0285714
hsa-mir-4433a-5p	0	0	0	0	0	1	0	0	0	0	0	0	0	0	0	0	0	0	0	0	0	0	0	0	0	0	0	0	0	0	0	0	0	0	0	0.0285714
hsa-mir-6827-3p	0	0	0	0	0	1	0	0	0	0	0	0	0	0	0	0	0	0	0	0	0	0	0	0	0	0	0	0	0	0	0	0	0	0	0	0.0285714
hsa-mir-4680-5p	0	0	0	0	0	0	0	0	0	0	0	0	0	0	0	0	0	0	0	0	1	0	0	0	0	0	0	0	0	0	0	0	0	0	0	0.0285714
hsa-mir-6775-3p	0	0	0	0	0	0	0	0	0	0	0	1	0	0	0	0	0	0	0	0	0	0	0	0	0	0	0	0	0	0	0	0	0	0	0	0.0285714
hsa-mir-1911-5p	0	0	0	0	0	0	0	0	0	0	0	0	0	0	0	0	0	1	0	0	0	0	0	0	0	0	0	0	0	0	0	0	0	0	0	0.0285714
hsa-mir-7158-3p	0	0	0	0	0	0	0	0	0	0	0	0	0	0	0	0	0	0	0	0	0	0	0	0	0	0	0	0	0	0	0	1	0	0	0	0.0285714
hsa-mir-656-3p	0	0	0	0	1	0	0	0	0	0	0	0	0	0	0	0	0	0	0	0	0	0	0	0	0	0	0	0	0	0	0	0	0	0	0	0.0285714
hsa-mir-539-3p	0	0	0	0	0	0	0	0	0	0	0	0	0	0	0	0	0	0	0	0	0	0	0	0	1	0	0	0	0	0	0	0	0	0	0	0.0285714
hsa-mir-4639-5p	0	0	0	0	0	0	0	0	0	0	0	0	0	0	0	0	0	0	0	1	0	0	0	0	0	0	0	0	0	0	0	0	0	0	0	0.0285714
hsa-mir-7151-5p	0	0	0	0	0	0	0	0	0	0	0	0	0	0	0	1	0	0	0	0	0	0	0	0	0	0	0	0	0	0	0	0	0	0	0	0.0285714
hsa-mir-2113	0	0	0	0	0	0	0	1	0	0	0	0	0	0	0	0	0	0	0	0	0	0	0	0	0	0	0	0	0	0	0	0	0	0	0	0.0285714
hsa-mir-517a-3p	0	0	0	0	0	0	0	0	0	0	0	0	0	0	1	0	0	0	0	0	0	0	0	0	0	0	0	0	0	0	0	0	0	0	0	0.0285714
hsa-mir-4304	0	0	0	0	1	0	0	0	0	0	0	0	0	0	0	0	0	0	0	0	0	0	0	0	0	0	0	0	0	0	0	0	0	0	0	0.0285714
hsa-mir-5582-3p	0	0	0	0	0	0	0	1	0	0	0	0	0	0	0	0	0	0	0	0	0	0	0	0	0	0	0	0	0	0	0	0	0	0	0	0.0285714
hsa-mir-4795-3p	0	0	0	0	0	1	0	0	0	0	0	0	0	0	0	0	0	0	0	0	0	0	0	0	0	0	0	0	0	0	0	0	0	0	0	0.0285714
hsa-mir-548x-5p	0	0	0	0	0	0	0	0	0	0	0	0	0	0	0	0	0	0	0	1	0	0	0	0	0	0	0	0	0	0	0	0	0	0	0	0.0285714
hsa-mir-6128	0	0	0	0	0	0	0	0	0	0	0	0	0	0	0	0	0	0	0	0	0	0	0	0	0	0	0	0	0	0	0	0	0	1	0	0.0285714
hsa-mir-3191-3p	0	0	0	0	0	0	0	0	0	0	0	0	0	0	0	0	0	0	0	0	0	0	0	0	1	0	0	0	0	0	0	0	0	0	0	0.0285714
hsa-mir-1228-5p	0	0	0	0	0	0	0	1	0	0	0	0	0	0	0	0	0	0	0	0	0	0	0	0	0	0	0	0	0	0	0	0	0	0	0	0.0285714
hsa-mir-4422	0	0	0	0	0	0	0	0	0	0	0	0	0	0	0	0	0	0	0	0	0	0	0	0	0	1	0	0	0	0	0	0	0	0	0	0.0285714
hsa-mir-103b	0	0	0	0	0	0	0	0	0	0	0	0	0	0	0	0	0	0	0	0	0	0	0	0	0	0	1	0	0	0	0	0	0	0	0	0.0285714
hsa-mir-548bb-3p	0	0	0	0	0	0	0	0	0	0	0	0	0	0	0	0	0	0	0	0	0	0	0	0	0	1	0	0	0	0	0	0	0	0	0	0.0285714
hsa-mir-6514-3p	0	0	0	0	0	1	0	0	0	0	0	0	0	0	0	0	0	0	0	0	0	0	0	0	0	0	0	0	0	0	0	0	0	0	0	0.0285714
hsa-mir-7111-5p	0	0	0	0	0	0	0	0	0	0	0	0	0	0	0	0	0	0	0	0	0	0	0	0	0	0	1	0	0	0	0	0	0	0	0	0.0285714
hsa-mir-3663-3p	0	0	0	0	0	0	0	0	0	0	0	0	0	0	0	0	0	0	0	0	0	0	0	1	0	0	0	0	0	0	0	0	0	0	0	0.0285714
hsa-mir-6859-3p	0	0	0	0	0	0	0	0	0	0	0	0	0	0	0	0	0	0	0	0	0	0	0	0	0	0	0	0	1	0	0	0	0	0	0	0.0285714
hsa-mir-516a-3p	0	0	0	0	0	0	0	0	0	0	0	0	0	0	0	0	0	0	0	0	0	0	0	0	0	0	0	0	0	0	0	0	1	0	0	0.0285714
hsa-mir-4504	0	0	0	1	0	0	0	0	0	0	0	0	0	0	0	0	0	0	0	0	0	0	0	0	0	0	0	0	0	0	0	0	0	0	0	0.0285714
hsa-mir-3136-5p	0	0	0	0	0	0	0	0	0	0	0	1	0	0	0	0	0	0	0	0	0	0	0	0	0	0	0	0	0	0	0	0	0	0	0	0.0285714
hsa-mir-6080	0	0	0	0	0	0	0	0	0	0	0	0	0	0	0	0	0	0	0	0	0	0	0	0	1	0	0	0	0	0	0	0	0	0	0	0.0285714
hsa-mir-153-3p	0	0	0	0	0	0	0	0	0	0	0	0	0	0	0	0	0	0	0	0	0	0	0	0	0	0	0	0	0	1	0	0	0	0	0	0.0285714
hsa-mir-5191	0	0	0	0	0	0	0	0	1	0	0	0	0	0	0	0	0	0	0	0	0	0	0	0	0	0	0	0	0	0	0	0	0	0	0	0.0285714
hsa-mir-924	0	0	0	0	0	0	0	0	0	0	0	0	0	0	0	1	0	0	0	0	0	0	0	0	0	0	0	0	0	0	0	0	0	0	0	0.0285714
hsa-mir-4659a-3p	0	0	0	0	0	0	0	0	0	0	0	0	0	1	0	0	0	0	0	0	0	0	0	0	0	0	0	0	0	0	0	0	0	0	0	0.0285714
hsa-mir-6785-3p	1	0	0	0	0	0	0	0	0	0	0	0	0	0	0	0	0	0	0	0	0	0	0	0	0	0	0	0	0	0	0	0	0	0	0	0.0285714
hsa-mir-3689f	0	0	0	0	0	0	0	0	0	0	0	0	0	0	0	0	0	0	0	1	0	0	0	0	0	0	0	0	0	0	0	0	0	0	0	0.0285714
hsa-mir-3663-5p	0	0	0	0	0	0	0	0	0	0	0	0	0	0	0	0	0	0	0	0	1	0	0	0	0	0	0	0	0	0	0	0	0	0	0	0.0285714
hsa-mir-3661	0	0	0	0	0	0	0	0	0	0	0	0	0	0	0	0	0	0	0	0	0	0	0	0	0	0	0	0	0	0	0	1	0	0	0	0.0285714
hsa-mir-5588-3p	0	0	1	0	0	0	0	0	0	0	0	0	0	0	0	0	0	0	0	0	0	0	0	0	0	0	0	0	0	0	0	0	0	0	0	0.0285714
hsa-mir-1224-3p	0	0	0	0	0	0	0	0	0	0	0	0	0	0	0	0	0	0	0	0	0	0	1	0	0	0	0	0	0	0	0	0	0	0	0	0.0285714
hsa-mir-4756-3p	0	0	0	0	0	0	0	0	0	0	0	0	0	0	0	0	0	0	0	0	0	0	0	0	0	0	1	0	0	0	0	0	0	0	0	0.0285714
hsa-mir-5681a	0	0	0	0	0	0	0	0	0	1	0	0	0	0	0	0	0	0	0	0	0	0	0	0	0	0	0	0	0	0	0	0	0	0	0	0.0285714
hsa-mir-6791-3p	0	0	0	0	0	0	0	0	0	0	0	0	0	0	0	0	0	0	0	1	0	0	0	0	0	0	0	0	0	0	0	0	0	0	0	0.0285714
hsa-mir-4796-5p	0	0	0	1	0	0	0	0	0	0	0	0	0	0	0	0	0	0	0	0	0	0	0	0	0	0	0	0	0	0	0	0	0	0	0	0.0285714
hsa-mir-6846-5p	0	0	0	0	0	1	0	0	0	0	0	0	0	0	0	0	0	0	0	0	0	0	0	0	0	0	0	0	0	0	0	0	0	0	0	0.0285714
hsa-mir-4482-5p	1	0	0	0	0	0	0	0	0	0	0	0	0	0	0	0	0	0	0	0	0	0	0	0	0	0	0	0	0	0	0	0	0	0	0	0.0285714
hsa-mir-1251-5p	0	0	0	0	0	0	0	0	0	0	0	0	0	0	0	0	0	0	0	0	0	0	0	0	0	0	0	0	0	1	0	0	0	0	0	0.0285714
hsa-mir-635	0	0	0	0	0	1	0	0	0	0	0	0	0	0	0	0	0	0	0	0	0	0	0	0	0	0	0	0	0	0	0	0	0	0	0	0.0285714
hsa-mir-4292	0	0	0	0	0	0	0	0	0	1	0	0	0	0	0	0	0	0	0	0	0	0	0	0	0	0	0	0	0	0	0	0	0	0	0	0.0285714
hsa-mir-4715-5p	1	0	0	0	0	0	0	0	0	0	0	0	0	0	0	0	0	0	0	0	0	0	0	0	0	0	0	0	0	0	0	0	0	0	0	0.0285714
hsa-mir-6765-5p	0	0	0	0	0	0	0	0	0	0	0	0	0	0	0	0	0	0	0	0	0	0	0	0	0	0	1	0	0	0	0	0	0	0	0	0.0285714
hsa-mir-4753-3p	0	0	1	0	0	0	0	0	0	0	0	0	0	0	0	0	0	0	0	0	0	0	0	0	0	0	0	0	0	0	0	0	0	0	0	0.0285714
hsa-mir-544a	0	0	0	0	0	0	0	0	0	0	0	0	0	0	0	0	0	0	0	0	0	0	0	0	0	1	0	0	0	0	0	0	0	0	0	0.0285714
hsa-mir-1277-3p	0	0	0	0	0	0	0	0	0	1	0	0	0	0	0	0	0	0	0	0	0	0	0	0	0	0	0	0	0	0	0	0	0	0	0	0.0285714
hsa-mir-1245a	0	0	0	0	0	0	0	0	0	0	0	0	1	0	0	0	0	0	0	0	0	0	0	0	0	0	0	0	0	0	0	0	0	0	0	0.0285714
hsa-mir-1202	0	0	0	0	0	0	0	0	0	0	0	0	0	0	0	0	0	0	0	0	0	0	0	0	0	0	0	0	0	1	0	0	0	0	0	0.0285714
hsa-mir-519a-3p	0	1	0	0	0	0	0	0	0	0	0	0	0	0	0	0	0	0	0	0	0	0	0	0	0	0	0	0	0	0	0	0	0	0	0	0.0285714
hsa-mir-1252-5p	0	0	0	0	0	0	0	0	1	0	0	0	0	0	0	0	0	0	0	0	0	0	0	0	0	0	0	0	0	0	0	0	0	0	0	0.0285714
hsa-mir-5787	0	0	0	0	0	0	0	0	0	0	0	0	1	0	0	0	0	0	0	0	0	0	0	0	0	0	0	0	0	0	0	0	0	0	0	0.0285714
hsa-mir-3166	0	0	0	0	0	1	0	0	0	0	0	0	0	0	0	0	0	0	0	0	0	0	0	0	0	0	0	0	0	0	0	0	0	0	0	0.0285714
hsa-mir-3675-3p	0	0	0	0	0	0	0	0	0	0	0	0	0	0	0	1	0	0	0	0	0	0	0	0	0	0	0	0	0	0	0	0	0	0	0	0.0285714
hsa-mir-7849-3p	0	0	0	1	0	0	0	0	0	0	0	0	0	0	0	0	0	0	0	0	0	0	0	0	0	0	0	0	0	0	0	0	0	0	0	0.0285714
hsa-mir-6824-5p	1	0	0	0	0	0	0	0	0	0	0	0	0	0	0	0	0	0	0	0	0	0	0	0	0	0	0	0	0	0	0	0	0	0	0	0.0285714
hsa-mir-5007-5p	0	0	0	0	0	0	0	0	0	0	0	0	0	0	0	0	0	0	0	0	0	1	0	0	0	0	0	0	0	0	0	0	0	0	0	0.0285714
hsa-mir-548i	0	0	0	0	0	0	0	0	0	0	0	0	0	0	0	0	0	0	0	0	0	0	0	0	0	0	0	0	0	0	0	1	0	0	0	0.0285714
hsa-mir-548ba	0	0	0	0	0	0	0	0	0	0	0	0	0	0	0	0	0	0	0	0	0	1	0	0	0	0	0	0	0	0	0	0	0	0	0	0.0285714
hsa-mir-6754-3p	0	0	1	0	0	0	0	0	0	0	0	0	0	0	0	0	0	0	0	0	0	0	0	0	0	0	0	0	0	0	0	0	0	0	0	0.0285714
hsa-mir-5002-3p	0	0	0	0	0	0	0	0	0	0	0	0	1	0	0	0	0	0	0	0	0	0	0	0	0	0	0	0	0	0	0	0	0	0	0	0.0285714
hsa-mir-4330	0	0	0	0	0	0	0	0	0	0	0	0	0	0	1	0	0	0	0	0	0	0	0	0	0	0	0	0	0	0	0	0	0	0	0	0.0285714
hsa-mir-1179	0	0	0	0	0	0	0	0	0	1	0	0	0	0	0	0	0	0	0	0	0	0	0	0	0	0	0	0	0	0	0	0	0	0	0	0.0285714
hsa-mir-1537-3p	0	0	0	1	0	0	0	0	0	0	0	0	0	0	0	0	0	0	0	0	0	0	0	0	0	0	0	0	0	0	0	0	0	0	0	0.0285714
hsa-mir-587	0	0	0	0	0	0	0	0	0	0	0	0	0	0	0	1	0	0	0	0	0	0	0	0	0	0	0	0	0	0	0	0	0	0	0	0.0285714
hsa-mir-602	0	0	0	0	0	0	0	0	0	0	0	0	0	0	0	0	0	0	0	0	0	0	0	0	0	0	0	0	0	0	0	0	1	0	0	0.0285714
hsa-mir-6880-5p	0	0	0	0	0	0	0	0	0	0	0	0	0	0	0	0	0	0	0	0	0	0	0	0	0	0	1	0	0	0	0	0	0	0	0	0.0285714
hsa-mir-1302	0	0	0	0	0	0	0	0	0	0	0	0	0	0	0	0	0	0	0	0	0	0	0	0	0	0	0	0	0	0	1	0	0	0	0	0.0285714
hsa-mir-5702	0	0	0	0	0	0	0	0	0	0	0	0	0	0	0	0	0	0	0	0	0	0	0	0	1	0	0	0	0	0	0	0	0	0	0	0.0285714
hsa-mir-5087	0	0	0	0	0	0	0	0	0	0	0	0	1	0	0	0	0	0	0	0	0	0	0	0	0	0	0	0	0	0	0	0	0	0	0	0.0285714
hsa-mir-6083	0	0	0	0	0	0	0	0	0	0	0	0	0	0	0	0	0	0	0	0	0	0	0	0	0	0	0	0	0	0	0	0	1	0	0	0.0285714
hsa-mir-4782-5p	0	0	0	0	0	0	0	0	0	0	1	0	0	0	0	0	0	0	0	0	0	0	0	0	0	0	0	0	0	0	0	0	0	0	0	0.0285714
hsa-mir-668-5p	0	0	0	0	0	0	0	0	0	0	0	0	0	0	0	0	0	0	0	0	0	0	0	0	0	0	1	0	0	0	0	0	0	0	0	0.0285714
hsa-mir-497-3p	0	0	0	0	0	0	0	0	0	1	0	0	0	0	0	0	0	0	0	0	0	0	0	0	0	0	0	0	0	0	0	0	0	0	0	0.0285714
hsa-mir-4489	0	0	0	1	0	0	0	0	0	0	0	0	0	0	0	0	0	0	0	0	0	0	0	0	0	0	0	0	0	0	0	0	0	0	0	0.0285714
hsa-mir-187-5p	1	0	0	0	0	0	0	0	0	0	0	0	0	0	0	0	0	0	0	0	0	0	0	0	0	0	0	0	0	0	0	0	0	0	0	0.0285714
hsa-mir-6871-5p	0	0	0	0	0	0	0	0	0	0	0	0	0	0	1	0	0	0	0	0	0	0	0	0	0	0	0	0	0	0	0	0	0	0	0	0.0285714
hsa-mir-6762-3p	0	0	0	0	0	0	0	0	0	0	0	0	1	0	0	0	0	0	0	0	0	0	0	0	0	0	0	0	0	0	0	0	0	0	0	0.0285714
hsa-mir-4456	0	0	0	0	0	0	0	0	0	0	0	0	0	0	0	0	0	0	0	0	0	0	0	0	0	0	1	0	0	0	0	0	0	0	0	0.0285714
hsa-mir-675-3p	0	0	0	0	0	0	0	0	0	0	0	0	0	0	0	0	1	0	0	0	0	0	0	0	0	0	0	0	0	0	0	0	0	0	0	0.0285714
hsa-mir-1-5p	0	0	0	0	0	0	1	0	0	0	0	0	0	0	0	0	0	0	0	0	0	0	0	0	0	0	0	0	0	0	0	0	0	0	0	0.0285714
hsa-mir-8052	0	1	0	0	0	0	0	0	0	0	0	0	0	0	0	0	0	0	0	0	0	0	0	0	0	0	0	0	0	0	0	0	0	0	0	0.0285714
hsa-mir-4778-5p	0	0	0	0	0	0	0	0	0	0	0	0	0	0	0	0	0	0	1	0	0	0	0	0	0	0	0	0	0	0	0	0	0	0	0	0.0285714
hsa-mir-3144-3p	0	0	0	0	0	0	0	0	0	0	0	0	0	0	0	0	0	0	0	0	0	0	0	0	0	0	1	0	0	0	0	0	0	0	0	0.0285714
hsa-mir-4274	0	0	0	0	0	0	0	0	0	0	0	0	0	0	0	0	1	0	0	0	0	0	0	0	0	0	0	0	0	0	0	0	0	0	0	0.0285714
hsa-mir-6730-3p	0	0	0	0	0	0	0	0	0	0	0	0	0	0	0	0	1	0	0	0	0	0	0	0	0	0	0	0	0	0	0	0	0	0	0	0.0285714
hsa-mir-3122	0	0	0	0	0	0	0	0	0	0	0	1	0	0	0	0	0	0	0	0	0	0	0	0	0	0	0	0	0	0	0	0	0	0	0	0.0285714
hsa-mir-7850-5p	0	0	0	0	0	0	1	0	0	0	0	0	0	0	0	0	0	0	0	0	0	0	0	0	0	0	0	0	0	0	0	0	0	0	0	0.0285714
hsa-mir-372-3p	0	0	0	0	0	0	0	0	0	0	0	0	0	0	1	0	0	0	0	0	0	0	0	0	0	0	0	0	0	0	0	0	0	0	0	0.0285714
hsa-mir-4761-3p	0	0	0	0	0	0	0	0	0	0	0	0	0	0	0	0	0	0	0	0	0	0	0	0	0	0	0	0	0	0	0	0	1	0	0	0.0285714
hsa-mir-6829-5p	0	0	0	0	0	0	0	0	0	0	0	0	0	0	0	0	1	0	0	0	0	0	0	0	0	0	0	0	0	0	0	0	0	0	0	0.0285714
hsa-mir-944	0	0	0	0	0	0	0	0	0	0	0	0	0	0	0	0	0	0	0	1	0	0	0	0	0	0	0	0	0	0	0	0	0	0	0	0.0285714
hsa-mir-6800-5p	0	0	0	0	0	0	0	0	0	0	0	0	0	0	0	0	0	0	0	0	0	0	1	0	0	0	0	0	0	0	0	0	0	0	0	0.0285714
hsa-mir-6809-5p	0	0	0	0	0	0	0	0	0	0	0	1	0	0	0	0	0	0	0	0	0	0	0	0	0	0	0	0	0	0	0	0	0	0	0	0.0285714
hsa-mir-6071	1	0	0	0	0	0	0	0	0	0	0	0	0	0	0	0	0	0	0	0	0	0	0	0	0	0	0	0	0	0	0	0	0	0	0	0.0285714
hsa-mir-138-2-3p	0	0	0	0	0	0	0	0	0	0	1	0	0	0	0	0	0	0	0	0	0	0	0	0	0	0	0	0	0	0	0	0	0	0	0	0.0285714
hsa-mir-4529-3p	0	0	0	0	0	0	0	0	0	0	0	1	0	0	0	0	0	0	0	0	0	0	0	0	0	0	0	0	0	0	0	0	0	0	0	0.0285714
hsa-mir-5089-5p	0	0	0	0	1	0	0	0	0	0	0	0	0	0	0	0	0	0	0	0	0	0	0	0	0	0	0	0	0	0	0	0	0	0	0	0.0285714
hsa-mir-6817-3p	0	0	0	0	0	0	0	0	0	0	0	0	0	0	1	0	0	0	0	0	0	0	0	0	0	0	0	0	0	0	0	0	0	0	0	0.0285714
hsa-mir-376a-5p	0	0	0	0	0	0	0	0	0	0	0	0	0	0	0	1	0	0	0	0	0	0	0	0	0	0	0	0	0	0	0	0	0	0	0	0.0285714
hsa-mir-4646-5p	0	0	0	0	0	0	0	0	0	0	0	0	0	0	0	0	0	0	0	0	0	0	0	0	0	0	0	0	0	0	0	0	1	0	0	0.0285714
hsa-mir-4799-5p	0	0	0	0	0	0	0	0	0	0	1	0	0	0	0	0	0	0	0	0	0	0	0	0	0	0	0	0	0	0	0	0	0	0	0	0.0285714
hsa-mir-154-3p	0	0	0	0	0	0	0	0	0	0	0	1	0	0	0	0	0	0	0	0	0	0	0	0	0	0	0	0	0	0	0	0	0	0	0	0.0285714
hsa-mir-323a-5p	0	0	0	0	0	0	0	0	0	0	0	1	0	0	0	0	0	0	0	0	0	0	0	0	0	0	0	0	0	0	0	0	0	0	0	0.0285714
hsa-mir-3684	0	0	0	0	0	0	0	0	0	0	0	0	0	0	0	0	1	0	0	0	0	0	0	0	0	0	0	0	0	0	0	0	0	0	0	0.0285714
hsa-mir-4684-5p	0	0	0	0	0	0	0	0	0	0	0	0	0	0	0	0	0	0	0	0	0	0	0	0	1	0	0	0	0	0	0	0	0	0	0	0.0285714
hsa-mir-3137	0	0	0	0	0	0	1	0	0	0	0	0	0	0	0	0	0	0	0	0	0	0	0	0	0	0	0	0	0	0	0	0	0	0	0	0.0285714
hsa-mir-553	0	0	0	0	0	1	0	0	0	0	0	0	0	0	0	0	0	0	0	0	0	0	0	0	0	0	0	0	0	0	0	0	0	0	0	0.0285714
hsa-mir-1298-5p	0	0	0	0	0	0	0	0	0	0	0	0	0	0	0	0	0	0	0	0	0	0	0	0	1	0	0	0	0	0	0	0	0	0	0	0.0285714
hsa-mir-6740-5p	0	0	0	0	0	0	0	0	0	0	0	0	0	0	0	0	0	0	0	1	0	0	0	0	0	0	0	0	0	0	0	0	0	0	0	0.0285714
hsa-mir-647	0	0	0	0	0	0	0	0	0	0	0	0	0	0	0	0	0	0	0	0	0	0	0	0	0	0	0	1	0	0	0	0	0	0	0	0.0285714
hsa-mir-506-3p	0	0	0	0	0	0	0	1	0	0	0	0	0	0	0	0	0	0	0	0	0	0	0	0	0	0	0	0	0	0	0	0	0	0	0	0.0285714
hsa-mir-548ae-5p	0	0	0	0	0	0	0	0	0	0	0	0	0	0	0	0	0	0	0	0	0	0	0	0	0	0	0	0	0	0	0	0	0	1	0	0.0285714
hsa-mir-6504-5p	0	0	0	0	0	0	0	0	0	0	0	1	0	0	0	0	0	0	0	0	0	0	0	0	0	0	0	0	0	0	0	0	0	0	0	0.0285714
hsa-mir-548av-5p	0	0	0	0	0	0	0	0	0	0	0	0	0	0	0	0	0	0	0	0	0	0	0	0	0	0	0	0	0	0	0	0	1	0	0	0.0285714
hsa-mir-6865-5p	0	0	0	0	0	0	0	0	0	0	0	0	0	0	1	0	0	0	0	0	0	0	0	0	0	0	0	0	0	0	0	0	0	0	0	0.0285714
hsa-mir-4662a-5p	0	0	0	0	0	0	0	0	0	0	0	1	0	0	0	0	0	0	0	0	0	0	0	0	0	0	0	0	0	0	0	0	0	0	0	0.0285714
hsa-mir-548ax	0	0	0	0	0	0	0	0	0	1	0	0	0	0	0	0	0	0	0	0	0	0	0	0	0	0	0	0	0	0	0	0	0	0	0	0.0285714
hsa-mir-6813-5p	0	0	0	0	0	1	0	0	0	0	0	0	0	0	0	0	0	0	0	0	0	0	0	0	0	0	0	0	0	0	0	0	0	0	0	0.0285714
hsa-mir-6728-5p	0	0	1	0	0	0	0	0	0	0	0	0	0	0	0	0	0	0	0	0	0	0	0	0	0	0	0	0	0	0	0	0	0	0	0	0.0285714
hsa-mir-4648	0	0	0	0	1	0	0	0	0	0	0	0	0	0	0	0	0	0	0	0	0	0	0	0	0	0	0	0	0	0	0	0	0	0	0	0.0285714
hsa-mir-4482-3p	0	0	0	0	0	0	0	0	0	0	0	0	0	0	0	1	0	0	0	0	0	0	0	0	0	0	0	0	0	0	0	0	0	0	0	0.0285714
hsa-mir-1321	0	0	0	0	0	0	0	0	0	1	0	0	0	0	0	0	0	0	0	0	0	0	0	0	0	0	0	0	0	0	0	0	0	0	0	0.0285714
hsa-mir-1243	0	0	0	0	0	0	0	0	0	0	0	0	0	0	0	0	0	0	0	1	0	0	0	0	0	0	0	0	0	0	0	0	0	0	0	0.0285714
hsa-mir-548d-3p	0	0	0	0	0	1	0	0	0	0	0	0	0	0	0	0	0	0	0	0	0	0	0	0	0	0	0	0	0	0	0	0	0	0	0	0.0285714
hsa-mir-4518	0	0	0	0	0	0	0	0	0	0	0	0	0	0	0	0	1	0	0	0	0	0	0	0	0	0	0	0	0	0	0	0	0	0	0	0.0285714
hsa-mir-20b-3p	0	0	0	0	0	0	0	0	0	0	0	0	0	0	0	0	1	0	0	0	0	0	0	0	0	0	0	0	0	0	0	0	0	0	0	0.0285714
hsa-mir-5703	0	0	0	0	0	0	0	0	0	0	0	1	0	0	0	0	0	0	0	0	0	0	0	0	0	0	0	0	0	0	0	0	0	0	0	0.0285714
hsa-mir-521	0	0	0	0	0	0	0	0	0	0	0	0	0	0	0	0	0	0	0	0	0	0	0	0	0	0	0	0	0	0	0	0	1	0	0	0.0285714
hsa-mir-676-5p	0	0	0	0	0	0	0	0	0	0	0	1	0	0	0	0	0	0	0	0	0	0	0	0	0	0	0	0	0	0	0	0	0	0	0	0.0285714
hsa-mir-6765-3p	0	0	0	0	0	0	0	0	0	0	0	0	0	0	0	0	0	1	0	0	0	0	0	0	0	0	0	0	0	0	0	0	0	0	0	0.0285714
hsa-mir-548n	0	0	0	0	0	0	0	0	0	0	0	0	0	0	0	0	0	0	0	0	0	0	0	0	0	0	0	0	0	0	0	0	1	0	0	0.0285714
hsa-mir-6085	0	0	0	0	0	0	0	0	0	0	0	0	0	0	0	0	0	0	0	0	0	0	0	0	0	0	0	0	0	0	0	0	1	0	0	0.0285714
hsa-mir-4777-3p	0	0	0	0	0	0	0	0	0	0	0	0	0	0	0	0	0	0	0	0	0	0	0	0	0	0	0	0	0	0	0	0	0	0	1	0.0285714
hsa-mir-1286	0	0	0	0	0	0	0	0	0	0	0	1	0	0	0	0	0	0	0	0	0	0	0	0	0	0	0	0	0	0	0	0	0	0	0	0.0285714
hsa-mir-564	0	0	0	0	0	0	1	0	0	0	0	0	0	0	0	0	0	0	0	0	0	0	0	0	0	0	0	0	0	0	0	0	0	0	0	0.0285714
hsa-mir-6886-3p	0	0	0	0	0	0	0	0	0	0	0	0	1	0	0	0	0	0	0	0	0	0	0	0	0	0	0	0	0	0	0	0	0	0	0	0.0285714
hsa-mir-519e-5p	0	0	0	0	0	0	0	0	0	0	0	0	0	0	0	0	0	0	0	0	1	0	0	0	0	0	0	0	0	0	0	0	0	0	0	0.0285714
hsa-mir-3130-3p	0	0	0	0	0	0	0	0	0	0	0	0	0	0	0	0	0	0	0	0	0	0	0	0	0	0	0	0	0	1	0	0	0	0	0	0.0285714
hsa-mir-4258	0	0	0	0	0	0	0	0	0	0	0	1	0	0	0	0	0	0	0	0	0	0	0	0	0	0	0	0	0	0	0	0	0	0	0	0.0285714
hsa-mir-572	0	0	0	0	0	0	0	0	0	1	0	0	0	0	0	0	0	0	0	0	0	0	0	0	0	0	0	0	0	0	0	0	0	0	0	0.0285714
hsa-mir-6762-5p	0	0	0	0	0	0	0	0	0	0	0	0	0	0	0	1	0	0	0	0	0	0	0	0	0	0	0	0	0	0	0	0	0	0	0	0.0285714
hsa-mir-876-3p	0	0	0	0	0	0	0	0	0	0	0	0	1	0	0	0	0	0	0	0	0	0	0	0	0	0	0	0	0	0	0	0	0	0	0	0.0285714
hsa-mir-548a-5p	0	0	0	0	0	0	0	0	0	0	0	0	0	0	0	0	0	0	1	0	0	0	0	0	0	0	0	0	0	0	0	0	0	0	0	0.0285714
hsa-mir-1469	0	0	0	0	0	0	0	0	0	0	0	0	0	0	0	0	0	0	0	0	0	0	0	0	0	0	0	0	0	0	0	1	0	0	0	0.0285714
hsa-mir-124-5p	0	0	0	0	0	0	0	0	0	0	0	0	0	0	0	0	0	0	0	0	0	0	0	1	0	0	0	0	0	0	0	0	0	0	0	0.0285714
hsa-mir-522-5p	0	0	0	0	0	0	0	0	0	0	0	0	0	0	0	0	0	0	0	0	0	1	0	0	0	0	0	0	0	0	0	0	0	0	0	0.0285714
hsa-mir-4783-5p	0	0	0	0	0	0	0	0	0	0	1	0	0	0	0	0	0	0	0	0	0	0	0	0	0	0	0	0	0	0	0	0	0	0	0	0.0285714
hsa-mir-651-3p	0	0	0	0	0	0	0	0	0	0	0	0	0	0	0	0	0	0	0	0	0	0	0	0	0	0	1	0	0	0	0	0	0	0	0	0.0285714
hsa-mir-4637	0	0	0	0	0	0	0	0	0	0	0	0	0	0	0	0	0	0	0	0	0	0	0	0	0	0	0	0	0	0	0	0	0	0	1	0.0285714
hsa-mir-1225-5p	0	0	0	0	0	0	0	0	0	0	0	0	0	0	0	0	0	0	0	0	0	1	0	0	0	0	0	0	0	0	0	0	0	0	0	0.0285714
hsa-mir-3180-3p	0	0	0	0	0	0	0	0	0	0	0	0	0	0	0	0	0	0	0	0	0	0	1	0	0	0	0	0	0	0	0	0	0	0	0	0.0285714
hsa-mir-517c-3p	0	0	0	0	0	0	0	0	0	0	0	0	0	0	0	0	0	0	0	0	0	0	0	0	0	0	0	0	0	0	0	0	0	1	0	0.0285714
hsa-mir-4784	0	0	0	0	0	0	0	0	0	0	0	0	0	0	0	1	0	0	0	0	0	0	0	0	0	0	0	0	0	0	0	0	0	0	0	0.0285714
hsa-mir-1229-5p	0	0	1	0	0	0	0	0	0	0	0	0	0	0	0	0	0	0	0	0	0	0	0	0	0	0	0	0	0	0	0	0	0	0	0	0.0285714
hsa-mir-645	0	0	0	0	0	0	0	0	0	0	0	0	0	0	0	0	0	0	0	0	1	0	0	0	0	0	0	0	0	0	0	0	0	0	0	0.0285714
hsa-mir-562	0	0	0	0	0	0	0	0	0	0	0	0	0	0	0	0	0	0	0	0	0	1	0	0	0	0	0	0	0	0	0	0	0	0	0	0.0285714
hsa-mir-6743-3p	0	0	0	0	0	0	0	0	0	0	0	0	0	0	1	0	0	0	0	0	0	0	0	0	0	0	0	0	0	0	0	0	0	0	0	0.0285714
hsa-mir-6510-5p	0	0	0	0	0	0	0	0	0	0	0	0	0	0	0	0	0	0	0	0	0	0	0	0	0	1	0	0	0	0	0	0	0	0	0	0.0285714
hsa-mir-551a	0	0	0	0	0	0	0	1	0	0	0	0	0	0	0	0	0	0	0	0	0	0	0	0	0	0	0	0	0	0	0	0	0	0	0	0.0285714
hsa-mir-544b	0	0	0	0	0	0	0	0	0	0	0	0	0	0	0	0	0	0	0	0	0	0	0	0	0	0	0	1	0	0	0	0	0	0	0	0.0285714
hsa-mir-4267	0	0	0	0	1	0	0	0	0	0	0	0	0	0	0	0	0	0	0	0	0	0	0	0	0	0	0	0	0	0	0	0	0	0	0	0.0285714
hsa-mir-4520-2-3p	0	0	0	0	0	0	0	0	0	0	0	1	0	0	0	0	0	0	0	0	0	0	0	0	0	0	0	0	0	0	0	0	0	0	0	0.0285714
hsa-mir-6818-5p	0	0	0	0	0	0	0	0	0	0	0	0	0	0	0	0	0	1	0	0	0	0	0	0	0	0	0	0	0	0	0	0	0	0	0	0.0285714
hsa-mir-8057	0	0	0	0	0	0	0	0	0	0	0	0	0	0	0	0	0	0	0	0	0	0	0	0	0	0	1	0	0	0	0	0	0	0	0	0.0285714
hsa-mir-6758-5p	0	0	0	0	0	0	0	0	0	0	0	0	0	0	0	0	0	0	0	0	0	0	0	0	1	0	0	0	0	0	0	0	0	0	0	0.0285714
hsa-mir-4322	0	0	0	0	0	0	0	0	0	0	0	0	0	0	0	0	0	0	0	0	0	0	0	1	0	0	0	0	0	0	0	0	0	0	0	0.0285714
hsa-mir-4469	0	0	0	0	0	0	0	0	0	0	0	0	0	0	0	0	0	0	1	0	0	0	0	0	0	0	0	0	0	0	0	0	0	0	0	0.0285714
hsa-mir-202-3p	0	0	0	0	0	0	0	0	0	0	0	0	1	0	0	0	0	0	0	0	0	0	0	0	0	0	0	0	0	0	0	0	0	0	0	0.0285714
hsa-mir-1199-3p	0	0	0	0	0	0	0	0	0	0	0	0	0	0	0	0	0	1	0	0	0	0	0	0	0	0	0	0	0	0	0	0	0	0	0	0.0285714
hsa-mir-7158-5p	0	0	0	0	0	0	0	0	0	0	0	0	0	0	0	0	0	0	0	0	1	0	0	0	0	0	0	0	0	0	0	0	0	0	0	0.0285714
hsa-mir-1231	0	0	0	0	0	0	0	0	0	0	0	0	0	0	0	0	0	0	0	0	0	0	0	0	0	0	0	0	0	0	0	0	1	0	0	0.0285714
hsa-mir-4724-3p	0	0	0	0	0	0	0	0	0	0	0	0	0	0	0	0	0	0	0	0	0	1	0	0	0	0	0	0	0	0	0	0	0	0	0	0.0285714
hsa-mir-4251	0	0	0	0	0	0	0	0	0	0	0	0	0	0	0	1	0	0	0	0	0	0	0	0	0	0	0	0	0	0	0	0	0	0	0	0.0285714
hsa-mir-6130	0	0	0	0	0	0	0	1	0	0	0	0	0	0	0	0	0	0	0	0	0	0	0	0	0	0	0	0	0	0	0	0	0	0	0	0.0285714
hsa-mir-6850-5p	0	0	0	0	0	0	0	0	0	0	0	0	0	0	0	0	0	0	0	0	0	0	0	0	0	0	0	0	0	0	0	0	0	1	0	0.0285714
hsa-mir-555	0	0	0	0	0	0	0	0	0	0	0	0	0	0	0	0	0	0	0	0	0	0	0	0	0	0	0	0	0	0	0	0	1	0	0	0.0285714
hsa-mir-6078	0	0	0	0	0	0	0	0	0	0	0	0	0	0	0	0	0	0	0	0	0	0	0	0	0	0	0	0	0	0	0	0	1	0	0	0.0285714
hsa-mir-5691	0	0	0	0	0	0	0	0	0	0	1	0	0	0	0	0	0	0	0	0	0	0	0	0	0	0	0	0	0	0	0	0	0	0	0	0.0285714
hsa-mir-1245b-5p	0	0	0	0	0	0	0	0	0	0	0	0	0	0	1	0	0	0	0	0	0	0	0	0	0	0	0	0	0	0	0	0	0	0	0	0.0285714
hsa-mir-4768-5p	0	0	0	0	0	0	0	0	0	0	0	0	0	0	0	0	0	0	0	0	0	0	0	0	0	0	0	0	1	0	0	0	0	0	0	0.0285714
hsa-mir-4646-3p	0	0	0	0	0	0	0	0	0	0	0	0	0	0	0	1	0	0	0	0	0	0	0	0	0	0	0	0	0	0	0	0	0	0	0	0.0285714
hsa-mir-219b-5p	0	0	0	0	0	0	0	0	0	0	0	0	0	0	0	0	0	0	0	0	0	0	1	0	0	0	0	0	0	0	0	0	0	0	0	0.0285714
hsa-mir-6754-5p	0	0	0	0	0	0	0	0	0	0	0	0	0	0	0	0	0	0	0	0	0	1	0	0	0	0	0	0	0	0	0	0	0	0	0	0.0285714
hsa-mir-6892-5p	0	0	0	0	0	0	0	0	0	0	0	0	0	0	0	0	0	0	0	0	0	0	0	0	0	0	0	0	0	0	0	0	0	1	0	0.0285714
hsa-mir-4675	0	0	0	0	0	0	0	0	0	0	0	1	0	0	0	0	0	0	0	0	0	0	0	0	0	0	0	0	0	0	0	0	0	0	0	0.0285714
hsa-mir-4790-3p	0	0	0	0	0	0	0	0	0	0	0	0	0	0	0	1	0	0	0	0	0	0	0	0	0	0	0	0	0	0	0	0	0	0	0	0.0285714
hsa-mir-4731-3p	0	0	0	0	1	0	0	0	0	0	0	0	0	0	0	0	0	0	0	0	0	0	0	0	0	0	0	0	0	0	0	0	0	0	0	0.0285714
hsa-mir-520d-5p	0	0	0	0	0	0	0	0	0	1	0	0	0	0	0	0	0	0	0	0	0	0	0	0	0	0	0	0	0	0	0	0	0	0	0	0.0285714
hsa-mir-7109-3p	0	0	0	0	0	0	0	0	0	0	0	0	0	0	0	0	0	0	0	0	0	0	0	0	0	0	0	0	0	0	0	1	0	0	0	0.0285714
hsa-mir-3162-5p	0	0	0	0	0	0	0	0	0	0	0	0	0	0	0	0	0	0	0	0	0	0	0	0	0	0	0	0	0	0	0	0	0	1	0	0.0285714
hsa-mir-4505	0	0	0	0	0	0	0	0	0	0	0	0	0	0	0	0	0	0	0	0	0	0	0	0	0	0	1	0	0	0	0	0	0	0	0	0.0285714
hsa-mir-550a-3p	0	0	0	0	0	0	0	0	0	0	0	0	0	0	0	0	0	0	0	0	0	0	0	0	1	0	0	0	0	0	0	0	0	0	0	0.0285714
hsa-mir-4283	0	0	0	0	0	0	0	0	0	0	0	0	0	0	0	0	0	0	0	1	0	0	0	0	0	0	0	0	0	0	0	0	0	0	0	0.0285714
hsa-mir-1203	0	0	0	0	0	0	0	0	0	0	0	0	0	0	0	0	0	0	0	1	0	0	0	0	0	0	0	0	0	0	0	0	0	0	0	0.0285714
hsa-mir-6744-3p	0	0	0	0	0	0	0	0	0	0	0	0	0	0	0	1	0	0	0	0	0	0	0	0	0	0	0	0	0	0	0	0	0	0	0	0.0285714
hsa-mir-4533	0	0	0	0	0	0	0	0	0	1	0	0	0	0	0	0	0	0	0	0	0	0	0	0	0	0	0	0	0	0	0	0	0	0	0	0.0285714
hsa-mir-4731-5p	0	0	0	0	0	1	0	0	0	0	0	0	0	0	0	0	0	0	0	0	0	0	0	0	0	0	0	0	0	0	0	0	0	0	0	0.0285714
hsa-mir-548h-5p	0	0	0	0	0	0	0	0	0	0	0	1	0	0	0	0	0	0	0	0	0	0	0	0	0	0	0	0	0	0	0	0	0	0	0	0.0285714
hsa-mir-4423-5p	0	0	0	0	0	0	0	0	0	0	0	0	0	0	0	0	0	0	0	0	0	0	0	0	1	0	0	0	0	0	0	0	0	0	0	0.0285714
hsa-mir-3606-3p	0	0	0	0	0	0	0	0	0	0	0	0	0	0	0	0	0	0	0	0	0	0	0	0	0	1	0	0	0	0	0	0	0	0	0	0.0285714
hsa-mir-557	0	0	0	0	0	0	0	0	0	0	0	0	0	0	0	0	0	0	0	0	0	0	0	0	0	0	0	0	0	0	1	0	0	0	0	0.0285714
hsa-mir-1245b-3p	0	0	0	1	0	0	0	0	0	0	0	0	0	0	0	0	0	0	0	0	0	0	0	0	0	0	0	0	0	0	0	0	0	0	0	0.0285714
hsa-mir-6070	0	0	0	0	0	0	0	0	0	0	0	0	0	0	0	0	1	0	0	0	0	0	0	0	0	0	0	0	0	0	0	0	0	0	0	0.0285714
hsa-mir-377-3p	0	0	0	0	1	0	0	0	0	0	0	0	0	0	0	0	0	0	0	0	0	0	0	0	0	0	0	0	0	0	0	0	0	0	0	0.0285714
hsa-mir-588	0	0	0	0	0	0	0	0	0	0	0	1	0	0	0	0	0	0	0	0	0	0	0	0	0	0	0	0	0	0	0	0	0	0	0	0.0285714
hsa-mir-1909-5p	0	0	0	0	0	0	0	0	0	0	0	0	0	0	0	0	0	0	0	0	0	0	0	0	1	0	0	0	0	0	0	0	0	0	0	0.0285714
hsa-mir-549a	0	0	0	0	0	0	0	0	0	0	0	0	0	0	0	0	1	0	0	0	0	0	0	0	0	0	0	0	0	0	0	0	0	0	0	0.0285714
hsa-mir-7111-3p	0	0	0	0	0	0	0	0	0	0	0	0	0	0	0	0	0	0	0	0	0	0	0	0	0	0	0	0	0	0	0	0	0	1	0	0.0285714
hsa-mir-1915-3p	0	0	0	0	0	0	0	0	0	0	0	0	0	0	0	0	0	0	0	0	0	0	0	0	0	0	1	0	0	0	0	0	0	0	0	0.0285714
hsa-mir-511-3p	0	0	0	0	0	0	0	0	0	0	0	0	0	0	0	0	1	0	0	0	0	0	0	0	0	0	0	0	0	0	0	0	0	0	0	0.0285714
hsa-mir-134-3p	0	0	0	0	0	0	0	0	0	0	0	0	0	0	0	0	0	0	0	0	0	0	0	0	0	0	0	0	1	0	0	0	0	0	0	0.0285714
hsa-mir-7107-5p	0	0	0	0	0	0	0	0	0	0	0	0	0	0	0	0	0	0	0	0	1	0	0	0	0	0	0	0	0	0	0	0	0	0	0	0.0285714
hsa-mir-675-5p	0	0	0	0	0	0	1	0	0	0	0	0	0	0	0	0	0	0	0	0	0	0	0	0	0	0	0	0	0	0	0	0	0	0	0	0.0285714
hsa-mir-7106-3p	0	0	0	0	0	0	0	1	0	0	0	0	0	0	0	0	0	0	0	0	0	0	0	0	0	0	0	0	0	0	0	0	0	0	0	0.0285714
hsa-mir-4321	0	0	0	0	0	0	0	0	0	0	0	0	0	0	0	0	0	0	0	0	0	1	0	0	0	0	0	0	0	0	0	0	0	0	0	0.0285714
hsa-mir-6893-3p	0	0	0	0	0	0	0	0	0	1	0	0	0	0	0	0	0	0	0	0	0	0	0	0	0	0	0	0	0	0	0	0	0	0	0	0.0285714
hsa-mir-1261	0	0	0	0	0	0	0	0	0	0	0	0	0	0	0	0	0	0	0	0	0	0	0	0	0	0	0	0	0	0	0	0	0	1	0	0.0285714
hsa-mir-4531	0	0	0	0	0	0	0	0	0	0	0	0	0	0	0	1	0	0	0	0	0	0	0	0	0	0	0	0	0	0	0	0	0	0	0	0.0285714
hsa-mir-3123	0	0	0	0	0	0	0	0	0	0	0	0	0	0	1	0	0	0	0	0	0	0	0	0	0	0	0	0	0	0	0	0	0	0	0	0.0285714
hsa-mir-4757-3p	0	0	0	0	0	0	0	0	0	0	0	0	0	0	0	0	0	0	0	0	0	0	0	0	1	0	0	0	0	0	0	0	0	0	0	0.0285714
hsa-mir-4517	0	0	0	0	0	0	0	0	0	0	0	0	0	0	0	0	0	0	0	0	0	0	0	0	0	0	0	0	0	0	0	0	0	1	0	0.0285714
hsa-mir-5739	0	0	0	0	0	0	0	0	0	0	0	0	0	0	0	0	0	0	0	0	0	0	1	0	0	0	0	0	0	0	0	0	0	0	0	0.0285714
hsa-mir-6755-5p	0	0	0	0	0	0	0	0	0	0	0	0	0	0	0	0	1	0	0	0	0	0	0	0	0	0	0	0	0	0	0	0	0	0	0	0.0285714
hsa-mir-6735-3p	0	0	0	0	0	0	1	0	0	0	0	0	0	0	0	0	0	0	0	0	0	0	0	0	0	0	0	0	0	0	0	0	0	0	0	0.0285714
hsa-mir-526b-5p	0	0	0	0	0	0	0	0	0	0	0	0	0	0	0	0	0	0	0	1	0	0	0	0	0	0	0	0	0	0	0	0	0	0	0	0.0285714
hsa-mir-101-5p	0	0	0	0	0	0	0	0	0	0	0	0	0	0	0	0	0	0	0	0	0	0	0	0	0	0	0	0	1	0	0	0	0	0	0	0.0285714
hsa-mir-548u	0	0	0	0	0	0	0	0	0	0	0	0	1	0	0	0	0	0	0	0	0	0	0	0	0	0	0	0	0	0	0	0	0	0	0	0.0285714
hsa-mir-4433b-3p	1	0	0	0	0	0	0	0	0	0	0	0	0	0	0	0	0	0	0	0	0	0	0	0	0	0	0	0	0	0	0	0	0	0	0	0.0285714
hsa-mir-6506-5p	0	0	0	0	0	0	0	0	0	0	0	0	0	1	0	0	0	0	0	0	0	0	0	0	0	0	0	0	0	0	0	0	0	0	0	0.0285714
hsa-mir-412-3p	0	0	0	0	0	0	0	0	0	0	0	0	0	0	0	0	0	0	1	0	0	0	0	0	0	0	0	0	0	0	0	0	0	0	0	0.0285714
hsa-mir-4277	0	0	0	0	0	0	0	0	0	0	0	0	0	1	0	0	0	0	0	0	0	0	0	0	0	0	0	0	0	0	0	0	0	0	0	0.0285714
hsa-mir-6731-5p	0	0	0	0	0	0	0	0	0	0	0	0	0	0	0	0	0	0	0	0	0	1	0	0	0	0	0	0	0	0	0	0	0	0	0	0.0285714
hsa-mir-219a-2-3p	0	0	0	0	0	0	0	0	0	0	0	0	0	0	0	1	0	0	0	0	0	0	0	0	0	0	0	0	0	0	0	0	0	0	0	0.0285714
hsa-mir-599	0	0	0	0	0	0	0	0	0	0	0	0	0	0	0	0	0	0	0	0	1	0	0	0	0	0	0	0	0	0	0	0	0	0	0	0.0285714
hsa-mir-211-3p	0	0	0	0	0	0	0	0	0	0	0	0	1	0	0	0	0	0	0	0	0	0	0	0	0	0	0	0	0	0	0	0	0	0	0	0.0285714
hsa-mir-922	0	0	0	0	0	0	0	0	0	0	0	0	0	0	1	0	0	0	0	0	0	0	0	0	0	0	0	0	0	0	0	0	0	0	0	0.0285714
hsa-mir-4747-3p	0	0	0	0	0	0	0	0	0	0	0	0	0	0	0	0	0	0	0	0	0	0	0	0	0	0	0	0	1	0	0	0	0	0	0	0.0285714
hsa-mir-6787-5p	0	0	0	0	0	0	0	0	0	0	0	0	0	0	0	1	0	0	0	0	0	0	0	0	0	0	0	0	0	0	0	0	0	0	0	0.0285714
hsa-mir-5685	0	0	0	0	0	0	0	0	0	0	0	0	0	0	0	0	0	0	0	0	0	0	0	0	0	0	1	0	0	0	0	0	0	0	0	0.0285714
hsa-mir-1205	0	0	0	0	0	0	0	0	0	0	0	0	0	0	0	0	0	0	0	0	1	0	0	0	0	0	0	0	0	0	0	0	0	0	0	0.0285714
hsa-mir-6801-5p	0	0	0	0	0	0	0	0	0	0	0	0	0	0	0	1	0	0	0	0	0	0	0	0	0	0	0	0	0	0	0	0	0	0	0	0.0285714
hsa-mir-7515	1	0	0	0	0	0	0	0	0	0	0	0	0	0	0	0	0	0	0	0	0	0	0	0	0	0	0	0	0	0	0	0	0	0	0	0.0285714
hsa-mir-3659	0	0	0	0	0	0	0	0	0	0	0	0	0	0	0	1	0	0	0	0	0	0	0	0	0	0	0	0	0	0	0	0	0	0	0	0.0285714
hsa-mir-8053	0	0	0	0	0	0	0	0	0	0	0	1	0	0	0	0	0	0	0	0	0	0	0	0	0	0	0	0	0	0	0	0	0	0	0	0.0285714
hsa-mir-548ap-5p	0	0	0	0	0	0	0	0	0	0	1	0	0	0	0	0	0	0	0	0	0	0	0	0	0	0	0	0	0	0	0	0	0	0	0	0.0285714
hsa-mir-892b	0	0	0	0	0	0	0	0	0	0	0	1	0	0	0	0	0	0	0	0	0	0	0	0	0	0	0	0	0	0	0	0	0	0	0	0.0285714
hsa-mir-662	1	0	0	0	0	0	0	0	0	0	0	0	0	0	0	0	0	0	0	0	0	0	0	0	0	0	0	0	0	0	0	0	0	0	0	0.0285714
hsa-mir-6844	0	0	0	0	0	0	0	0	0	0	1	0	0	0	0	0	0	0	0	0	0	0	0	0	0	0	0	0	0	0	0	0	0	0	0	0.0285714
hsa-mir-3915	0	0	0	0	0	0	0	0	0	0	0	0	0	0	0	0	0	0	0	0	0	0	0	0	0	0	1	0	0	0	0	0	0	0	0	0.0285714
hsa-mir-363-5p	0	0	0	0	0	0	0	0	0	0	0	0	0	0	0	0	0	0	0	0	0	0	0	0	0	0	0	0	0	0	0	1	0	0	0	0.0285714
hsa-mir-188-3p	1	0	0	0	0	0	0	0	0	0	0	0	0	0	0	0	0	0	0	0	0	0	0	0	0	0	0	0	0	0	0	0	0	0	0	0.0285714
hsa-mir-3191-5p	0	0	0	0	0	0	0	0	0	0	0	0	0	0	0	0	0	0	0	0	0	0	0	1	0	0	0	0	0	0	0	0	0	0	0	0.0285714
hsa-mir-6776-5p	0	0	0	0	0	0	0	0	0	0	0	0	0	0	0	1	0	0	0	0	0	0	0	0	0	0	0	0	0	0	0	0	0	0	0	0.0285714
hsa-mir-3134	0	0	0	0	0	0	0	0	0	0	0	0	0	0	0	0	0	1	0	0	0	0	0	0	0	0	0	0	0	0	0	0	0	0	0	0.0285714
hsa-mir-3681-5p	0	0	0	0	0	0	0	0	0	0	0	1	0	0	0	0	0	0	0	0	0	0	0	0	0	0	0	0	0	0	0	0	0	0	0	0.0285714
hsa-mir-4706	0	0	0	0	0	0	0	0	1	0	0	0	0	0	0	0	0	0	0	0	0	0	0	0	0	0	0	0	0	0	0	0	0	0	0	0.0285714
hsa-mir-6789-5p	0	0	0	0	0	0	0	0	0	0	0	0	0	0	0	0	0	0	0	0	0	0	0	1	0	0	0	0	0	0	0	0	0	0	0	0.0285714
hsa-mir-6512-5p	0	0	0	0	0	0	0	0	0	0	0	0	0	0	0	0	0	0	0	0	1	0	0	0	0	0	0	0	0	0	0	0	0	0	0	0.0285714
hsa-mir-3124-5p	0	0	0	0	0	0	0	0	0	0	0	0	0	0	0	0	1	0	0	0	0	0	0	0	0	0	0	0	0	0	0	0	0	0	0	0.0285714
hsa-mir-5680	0	0	0	0	0	0	0	0	0	0	0	0	0	0	0	0	0	0	0	0	0	0	0	0	0	0	0	0	0	0	0	0	1	0	0	0.0285714
hsa-mir-6876-3p	0	0	0	0	0	0	0	0	0	0	0	0	0	1	0	0	0	0	0	0	0	0	0	0	0	0	0	0	0	0	0	0	0	0	0	0.0285714
hsa-mir-3139	0	0	0	0	0	0	0	0	0	0	0	0	0	0	0	0	0	0	0	0	0	0	0	0	0	0	0	0	0	0	0	0	0	0	0	0
hsa-mir-548o-5p	0	0	0	0	0	0	0	0	0	0	0	0	0	0	0	0	0	0	0	0	0	0	0	0	0	0	0	0	0	0	0	0	0	0	0	0
hsa-mir-1825	0	0	0	0	0	0	0	0	0	0	0	0	0	0	0	0	0	0	0	0	0	0	0	0	0	0	0	0	0	0	0	0	0	0	0	0
hsa-mir-448	0	0	0	0	0	0	0	0	0	0	0	0	0	0	0	0	0	0	0	0	0	0	0	0	0	0	0	0	0	0	0	0	0	0	0	0
hsa-mir-19a-5p	0	0	0	0	0	0	0	0	0	0	0	0	0	0	0	0	0	0	0	0	0	0	0	0	0	0	0	0	0	0	0	0	0	0	0	0
hsa-mir-6739-5p	0	0	0	0	0	0	0	0	0	0	0	0	0	0	0	0	0	0	0	0	0	0	0	0	0	0	0	0	0	0	0	0	0	0	0	0
hsa-mir-1244	0	0	0	0	0	0	0	0	0	0	0	0	0	0	0	0	0	0	0	0	0	0	0	0	0	0	0	0	0	0	0	0	0	0	0	0
hsa-mir-571	0	0	0	0	0	0	0	0	0	0	0	0	0	0	0	0	0	0	0	0	0	0	0	0	0	0	0	0	0	0	0	0	0	0	0	0
hsa-mir-4726-5p	0	0	0	0	0	0	0	0	0	0	0	0	0	0	0	0	0	0	0	0	0	0	0	0	0	0	0	0	0	0	0	0	0	0	0	0
hsa-mir-7853-5p	0	0	0	0	0	0	0	0	0	0	0	0	0	0	0	0	0	0	0	0	0	0	0	0	0	0	0	0	0	0	0	0	0	0	0	0
hsa-mir-5587-3p	0	0	0	0	0	0	0	0	0	0	0	0	0	0	0	0	0	0	0	0	0	0	0	0	0	0	0	0	0	0	0	0	0	0	0	0
hsa-mir-6792-5p	0	0	0	0	0	0	0	0	0	0	0	0	0	0	0	0	0	0	0	0	0	0	0	0	0	0	0	0	0	0	0	0	0	0	0	0
hsa-mir-4266	0	0	0	0	0	0	0	0	0	0	0	0	0	0	0	0	0	0	0	0	0	0	0	0	0	0	0	0	0	0	0	0	0	0	0	0
hsa-mir-4634	0	0	0	0	0	0	0	0	0	0	0	0	0	0	0	0	0	0	0	0	0	0	0	0	0	0	0	0	0	0	0	0	0	0	0	0
hsa-mir-3190-5p	0	0	0	0	0	0	0	0	0	0	0	0	0	0	0	0	0	0	0	0	0	0	0	0	0	0	0	0	0	0	0	0	0	0	0	0
hsa-mir-6126	0	0	0	0	0	0	0	0	0	0	0	0	0	0	0	0	0	0	0	0	0	0	0	0	0	0	0	0	0	0	0	0	0	0	0	0
hsa-mir-2053	0	0	0	0	0	0	0	0	0	0	0	0	0	0	0	0	0	0	0	0	0	0	0	0	0	0	0	0	0	0	0	0	0	0	0	0
hsa-mir-5707	0	0	0	0	0	0	0	0	0	0	0	0	0	0	0	0	0	0	0	0	0	0	0	0	0	0	0	0	0	0	0	0	0	0	0	0
hsa-mir-3611	0	0	0	0	0	0	0	0	0	0	0	0	0	0	0	0	0	0	0	0	0	0	0	0	0	0	0	0	0	0	0	0	0	0	0	0
hsa-mir-2355-5p	0	0	0	0	0	0	0	0	0	0	0	0	0	0	0	0	0	0	0	0	0	0	0	0	0	0	0	0	0	0	0	0	0	0	0	0
hsa-mir-520f-5p	0	0	0	0	0	0	0	0	0	0	0	0	0	0	0	0	0	0	0	0	0	0	0	0	0	0	0	0	0	0	0	0	0	0	0	0
hsa-mir-6884-3p	0	0	0	0	0	0	0	0	0	0	0	0	0	0	0	0	0	0	0	0	0	0	0	0	0	0	0	0	0	0	0	0	0	0	0	0
hsa-mir-548ac	0	0	0	0	0	0	0	0	0	0	0	0	0	0	0	0	0	0	0	0	0	0	0	0	0	0	0	0	0	0	0	0	0	0	0	0
hsa-mir-4758-5p	0	0	0	0	0	0	0	0	0	0	0	0	0	0	0	0	0	0	0	0	0	0	0	0	0	0	0	0	0	0	0	0	0	0	0	0
hsa-mir-6786-5p	0	0	0	0	0	0	0	0	0	0	0	0	0	0	0	0	0	0	0	0	0	0	0	0	0	0	0	0	0	0	0	0	0	0	0	0
hsa-mir-4723-3p	0	0	0	0	0	0	0	0	0	0	0	0	0	0	0	0	0	0	0	0	0	0	0	0	0	0	0	0	0	0	0	0	0	0	0	0
hsa-mir-6813-3p	0	0	0	0	0	0	0	0	0	0	0	0	0	0	0	0	0	0	0	0	0	0	0	0	0	0	0	0	0	0	0	0	0	0	0	0
hsa-mir-4506	0	0	0	0	0	0	0	0	0	0	0	0	0	0	0	0	0	0	0	0	0	0	0	0	0	0	0	0	0	0	0	0	0	0	0	0
hsa-mir-34a-3p	0	0	0	0	0	0	0	0	0	0	0	0	0	0	0	0	0	0	0	0	0	0	0	0	0	0	0	0	0	0	0	0	0	0	0	0
hsa-mir-3160-3p	0	0	0	0	0	0	0	0	0	0	0	0	0	0	0	0	0	0	0	0	0	0	0	0	0	0	0	0	0	0	0	0	0	0	0	0
hsa-mir-4520-5p	0	0	0	0	0	0	0	0	0	0	0	0	0	0	0	0	0	0	0	0	0	0	0	0	0	0	0	0	0	0	0	0	0	0	0	0
hsa-mir-7113-5p	0	0	0	0	0	0	0	0	0	0	0	0	0	0	0	0	0	0	0	0	0	0	0	0	0	0	0	0	0	0	0	0	0	0	0	0
hsa-mir-575	0	0	0	0	0	0	0	0	0	0	0	0	0	0	0	0	0	0	0	0	0	0	0	0	0	0	0	0	0	0	0	0	0	0	0	0
hsa-mir-5088-3p	0	0	0	0	0	0	0	0	0	0	0	0	0	0	0	0	0	0	0	0	0	0	0	0	0	0	0	0	0	0	0	0	0	0	0	0
hsa-mir-5088-5p	0	0	0	0	0	0	0	0	0	0	0	0	0	0	0	0	0	0	0	0	0	0	0	0	0	0	0	0	0	0	0	0	0	0	0	0
hsa-mir-5004-3p	0	0	0	0	0	0	0	0	0	0	0	0	0	0	0	0	0	0	0	0	0	0	0	0	0	0	0	0	0	0	0	0	0	0	0	0
hsa-mir-3977	0	0	0	0	0	0	0	0	0	0	0	0	0	0	0	0	0	0	0	0	0	0	0	0	0	0	0	0	0	0	0	0	0	0	0	0
hsa-mir-4650-3p	0	0	0	0	0	0	0	0	0	0	0	0	0	0	0	0	0	0	0	0	0	0	0	0	0	0	0	0	0	0	0	0	0	0	0	0
hsa-mir-920	0	0	0	0	0	0	0	0	0	0	0	0	0	0	0	0	0	0	0	0	0	0	0	0	0	0	0	0	0	0	0	0	0	0	0	0
hsa-mir-7844-5p	0	0	0	0	0	0	0	0	0	0	0	0	0	0	0	0	0	0	0	0	0	0	0	0	0	0	0	0	0	0	0	0	0	0	0	0
hsa-mir-4686	0	0	0	0	0	0	0	0	0	0	0	0	0	0	0	0	0	0	0	0	0	0	0	0	0	0	0	0	0	0	0	0	0	0	0	0
hsa-mir-6780b-5p	0	0	0	0	0	0	0	0	0	0	0	0	0	0	0	0	0	0	0	0	0	0	0	0	0	0	0	0	0	0	0	0	0	0	0	0
hsa-mir-4447	0	0	0	0	0	0	0	0	0	0	0	0	0	0	0	0	0	0	0	0	0	0	0	0	0	0	0	0	0	0	0	0	0	0	0	0
hsa-mir-3146	0	0	0	0	0	0	0	0	0	0	0	0	0	0	0	0	0	0	0	0	0	0	0	0	0	0	0	0	0	0	0	0	0	0	0	0
hsa-mir-4527	0	0	0	0	0	0	0	0	0	0	0	0	0	0	0	0	0	0	0	0	0	0	0	0	0	0	0	0	0	0	0	0	0	0	0	0
hsa-mir-6788-5p	0	0	0	0	0	0	0	0	0	0	0	0	0	0	0	0	0	0	0	0	0	0	0	0	0	0	0	0	0	0	0	0	0	0	0	0
hsa-mir-6766-5p	0	0	0	0	0	0	0	0	0	0	0	0	0	0	0	0	0	0	0	0	0	0	0	0	0	0	0	0	0	0	0	0	0	0	0	0
hsa-mir-1199-5p	0	0	0	0	0	0	0	0	0	0	0	0	0	0	0	0	0	0	0	0	0	0	0	0	0	0	0	0	0	0	0	0	0	0	0	0
hsa-mir-3974	0	0	0	0	0	0	0	0	0	0	0	0	0	0	0	0	0	0	0	0	0	0	0	0	0	0	0	0	0	0	0	0	0	0	0	0
hsa-mir-616-3p	0	0	0	0	0	0	0	0	0	0	0	0	0	0	0	0	0	0	0	0	0	0	0	0	0	0	0	0	0	0	0	0	0	0	0	0
hsa-mir-3689d	0	0	0	0	0	0	0	0	0	0	0	0	0	0	0	0	0	0	0	0	0	0	0	0	0	0	0	0	0	0	0	0	0	0	0	0
hsa-mir-3978	0	0	0	0	0	0	0	0	0	0	0	0	0	0	0	0	0	0	0	0	0	0	0	0	0	0	0	0	0	0	0	0	0	0	0	0
hsa-mir-4515	0	0	0	0	0	0	0	0	0	0	0	0	0	0	0	0	0	0	0	0	0	0	0	0	0	0	0	0	0	0	0	0	0	0	0	0
hsa-mir-4673	0	0	0	0	0	0	0	0	0	0	0	0	0	0	0	0	0	0	0	0	0	0	0	0	0	0	0	0	0	0	0	0	0	0	0	0
hsa-mir-1266-3p	0	0	0	0	0	0	0	0	0	0	0	0	0	0	0	0	0	0	0	0	0	0	0	0	0	0	0	0	0	0	0	0	0	0	0	0
hsa-mir-6808-5p	0	0	0	0	0	0	0	0	0	0	0	0	0	0	0	0	0	0	0	0	0	0	0	0	0	0	0	0	0	0	0	0	0	0	0	0
hsa-mir-105-3p	0	0	0	0	0	0	0	0	0	0	0	0	0	0	0	0	0	0	0	0	0	0	0	0	0	0	0	0	0	0	0	0	0	0	0	0
hsa-mir-6509-3p	0	0	0	0	0	0	0	0	0	0	0	0	0	0	0	0	0	0	0	0	0	0	0	0	0	0	0	0	0	0	0	0	0	0	0	0
hsa-mir-548z	0	0	0	0	0	0	0	0	0	0	0	0	0	0	0	0	0	0	0	0	0	0	0	0	0	0	0	0	0	0	0	0	0	0	0	0
hsa-mir-584-3p	0	0	0	0	0	0	0	0	0	0	0	0	0	0	0	0	0	0	0	0	0	0	0	0	0	0	0	0	0	0	0	0	0	0	0	0
hsa-mir-6775-5p	0	0	0	0	0	0	0	0	0	0	0	0	0	0	0	0	0	0	0	0	0	0	0	0	0	0	0	0	0	0	0	0	0	0	0	0
hsa-mir-6763-3p	0	0	0	0	0	0	0	0	0	0	0	0	0	0	0	0	0	0	0	0	0	0	0	0	0	0	0	0	0	0	0	0	0	0	0	0
hsa-mir-6733-3p	0	0	0	0	0	0	0	0	0	0	0	0	0	0	0	0	0	0	0	0	0	0	0	0	0	0	0	0	0	0	0	0	0	0	0	0
hsa-mir-3161	0	0	0	0	0	0	0	0	0	0	0	0	0	0	0	0	0	0	0	0	0	0	0	0	0	0	0	0	0	0	0	0	0	0	0	0
hsa-mir-3934-3p	0	0	0	0	0	0	0	0	0	0	0	0	0	0	0	0	0	0	0	0	0	0	0	0	0	0	0	0	0	0	0	0	0	0	0	0
