# Supplementary material for: Obesity and Roux-en-Y gastric bypass drive changes in miR-31 and miR-215 expression in the human rectal mucosa
Source: Int J Obes (Lond). 2021 Oct 29;46(2):333–41. doi: 10.1038/s41366-021-01005-y (PMC8794786; doi:10.1038/s41366-021-01005-y)
Supplement: Supplementary file 3 — Supplementary table 2 [file 41366_2021_1005_MOESM3_ESM.xlsx]

## Sheet: normalised_counts
Table S2: Normalised miRNA counts of individual of pre- and post-RYGB patients and non-obese Controls. Patient IDs ending with an 'I' correspond to the pre-RYGB group; patient IDs ending with an 'F' correspond to the post-RYGB group; patient IDs ending with an 'C' or 'DISC' correspond to the non-obese Control group.
miRNA	36I	24I	40I	18I	35I	33I	43I	10I	28I	30I	32I	34I	27F	30F	36F	24F	37F	38F	40F	33F	34F	35F	19F	3F	7F	62C	60C	42C	51C	57C	58C	59C	56C	48C	DISC47
hsa-let-7i-5p	12737.8	12512.3	11045.2	26335	9366.19	10710.3	11153.3	10626.2	14442.3	10153.3	9902.84	14248.1	10020.6	14163.7	9941.97	9688.43	11709.4	10135.3	11759.9	20113.6	11438.6	13427.3	9289.24	11123.1	9090.27	10671	8112.13	15008.9	16168.6	9875.25	13461.7	10820.1	10029.8	18003.6	6618.18	12111.5
hsa-let-7g-5p	13935	6837.06	11693.5	13264.4	6869.83	7019.8	8253.53	4911.37	16206.4	5275.25	6998.32	7519.29	9615.98	12601.2	15402.1	14877.1	11152.1	10273.3	14141.7	23012.1	11247.9	10648.3	7234.69	11357	7159.01	7825.5	8827.22	15138.9	17258.3	10278.6	12232.9	21277.3	12395.4	16475	7875.95	11345.5
hsa-mir-192-5p	4804.54	9208.25	13075.4	26264.4	8193.12	12833.8	14465.6	9292.65	8546.32	5914.52	18263.9	11751.1	9704.73	8222.69	8133.76	16829.3	6380.31	6551.68	5628.24	5154.63	10737.2	6523.93	14015.7	8733.5	8228.37	4387.69	7664.81	9409.88	16811.8	10197.3	8011.98	11656.5	11648.5	5797.96	10572	10103.3
hsa-mir-200b-3p	8420.37	4167.03	6612.77	5176.65	6903.55	5907.35	4325.37	3173.91	10308.7	4599.33	4840.34	3012.62	7945.41	11509.4	16397.7	22940.1	7462.88	7450.96	8048.46	8446.29	7592.45	5396.82	9551.98	10320.8	7283.63	3947.05	7961.99	12673	15280.6	10369	10180.9	15521.5	13626.9	6398.84	8528.64	8636.66
hsa-mir-26a-5p	7696.52	4823.37	12358.6	9520.49	8424.05	5997.44	7188.16	4278.36	11533	4267.76	8122.45	6881.08	7780.75	10202.5	11252.4	13175.6	8702.44	7496.19	7585.16	11610.1	9318.24	7884.24	6811.15	9178.84	8559.76	6216.76	5541.2	7050.49	9090.36	9509.5	8197.28	10901.6	6328.03	11132.1	7421.64	8343.93
hsa-mir-378a-3p	6454.65	7020	6157.95	7686.1	8636.6	7220.09	6140.49	5339.65	9215.63	6032.15	5109.6	4853.44	9591.98	6860.87	7968.09	16093.8	6214.81	10303.3	9033.61	7366.41	9480.72	7409.52	5566.36	10698.5	8665.59	7524.12	13131.7	12563.2	12226.7	8884.68	12085.6	8596.2	8007.31	5906.89	6009.13	8287.3
hsa-let-7b-5p	10952.1	9135.63	5210.12	5254.77	7587.17	6697.25	7626.93	7478.83	6740.19	7025.15	7188.29	6705.07	5766.91	7846.8	5443.55	4615.69	5232.98	7006.31	9614	5861.91	4591	8551.44	4414.9	8227.51	9047.1	15624	8937.12	9569.73	6573.94	7989.61	9306.05	7957.16	9194.73	6184.49	7556.55	7506.14
hsa-mir-200c-3p	9303.75	5500.65	4426.63	3499.51	4980.45	5137.56	3374.69	4839.44	7666.8	4881.46	4369.34	3365.18	4871.62	6986.7	10225.2	11024.2	5081.22	5348.13	8535.18	7004.1	7583.37	4762.93	5922.43	7716.33	5470.73	6624.14	12133.4	9302.25	7953.91	10291.8	7794.79	8766.36	12378.9	6029.88	7364.11	6871.92
hsa-let-7a-5p	7667.36	3128.07	6467.85	4304.78	4090.43	2898.98	4545.52	2250.95	7140.43	2193.12	3232.65	3150.16	4142.66	7841.22	8717.56	6228.12	4462.42	4178.65	6932.85	8823.38	4803.94	4935.98	3414.19	5288.62	4518.33	7856.68	4657.39	6617.82	7357.4	6191.33	5098.81	15104.2	5423.24	11518.6	4878.33	5716.06
hsa-mir-375	6398.04	3887.74	2932.11	3053.81	4462.38	6162.34	5982.69	3740.52	5675.69	4790.26	2250.61	4676.37	3581.71	5132.71	7182.32	4785.8	2844.12	5059.72	4388.85	3469.61	4500.16	3038.02	5359.62	4995.77	4065.1	6692.73	9067.13	7602.5	5260.38	5208.89	4448.74	8361.76	4938.73	4612.02	3866.55	4927.87
hsa-mir-30d-5p	3643.28	5161.31	3326.77	5113.55	4072.03	3498.24	4065.95	4062.56	3768.66	4195.31	3055.24	3842.91	3878.09	9104.29	4228.61	7652.53	4682.2	7227.17	2947.09	5400.02	5768.77	5500.46	3197.39	3347.84	3102.96	2124.21	3309.24	5513.79	7550.5	4038.49	4520.13	9332.99	5439.76	2846.27	2983.73	4614.35
hsa-mir-148a-3p	2300.21	2670.03	4922.86	18686.4	2867.28	6745.51	9517.5	4256.23	2493.94	4918.97	7051.7	5347.5	3553.25	3179.18	1965.2	2277.63	2322.79	1684.62	1833.15	1752.47	5665.83	2868.68	7942.51	3978.6	4388.84	2411.05	2162.31	3102.17	4690.93	2936.16	1620.62	2579.67	2042.66	8417.59	6753.08	4340.2
hsa-mir-194-5p	1224.72	4361.14	6534.49	8064.2	1317.15	7420.38	6329.09	5368.42	1607.69	4901.07	8938.07	4142.25	2856.1	2534.9	3026.3	4461.25	2157.95	2327.21	1073.8	1586.73	2240.49	1228.9	3286.41	1545.69	1730.75	729.549	1680.93	1708.27	2623.43	2436.3	1549.24	2967.08	3121.8	971.598	2630.61	3162.4
hsa-mir-143-3p	825.056	3806.75	4288.82	9029.22	6706.34	3466.87	3852.72	3339.91	1634.6	2547.7	4973.01	5252.91	3071	1538.62	2074.07	1675.99	2084.69	4064.11	1169.13	2866.39	1788.36	3782.03	3770.25	1197.39	6634.77	1386.35	424.103	1783.93	1240.99	974.317	2329.93	2578.77	445.972	1135	2039.41	2850.84
hsa-let-7f-5p	2524.91	1850.31	4130.31	6269.87	1863.84	2507.25	3229.21	1225.08	2885.77	1259.79	3243.64	2220.79	1758.2	2429.78	3734.75	2840.77	1686.33	1292.24	1975.32	3498.52	2224.35	1459.32	2592.95	1329.09	1406.32	1340.62	1114.43	2549.09	3668.86	1878.53	1561.39	6127.86	1846.29	5096.94	1825.16	2527.08
hsa-mir-191-5p	2133.82	962.16	1778.55	1226.43	1502.11	1398.81	1327.09	1142.08	2292.14	1299	1427.14	1187.87	2423.53	2028.4	3461.78	3687.27	2133.09	1877.87	2349.98	3124.64	2472.62	1666.61	2111.97	2637.38	1714.04	1602.51	2266.01	2622.62	2419.26	2489.13	2094.51	2986.09	3158.51	2301.62	1716.04	2086.36
hsa-mir-92a-3p	3739.34	2098.88	1540.46	1018.1	1288.54	1199.33	1124.64	1395.5	2251.78	1542.77	1201.84	1158.88	1126.92	1615.07	2168.74	1451.72	1571.2	1582.41	2557.38	3289.74	2584.64	1652.73	1306.52	2223.23	1519.8	5505.91	2622.01	2119.62	1193.02	1626.57	1672.26	3804.34	2198.66	4552.28	1541.46	2029.89
hsa-mir-3182	1780.47	1802.83	1981.7	4390.91	1728.95	924.23	1440.25	3747.16	1752.32	2325.24	2117.16	1550.71	984.594	643.48	3221.16	873.36	1914.61	992.678	2038.88	966.171	3281.01	963.321	2060.29	1814.28	1218.35	1039.24	1468.88	583.988	794.53	993.621	732.09	1389.4	1504.93	4907.18	4070.89	1828.54
hsa-mir-27b-3p	686.117	1886.62	1917	3462.45	3223.91	2430.03	2626.47	2184.55	2007.93	1890.53	2392.7	3650.03	2221.48	1147.59	1291.46	829.49	1692.87	2985.08	1180.84	1475.6	1010.24	1924.79	1527.63	1126.34	2685.24	877.122	676.398	1747.7	1288.96	1368.51	3479.71	1444.62	647.852	753.735	1563.29	1808.71
hsa-mir-10a-5p	1192.13	1276.36	1542.4	3214.06	2561.75	1365.03	1876.71	1695.41	1732.14	894.125	2344.81	1954.39	2150.59	2119.19	2231.85	2524.28	1306.28	1239.97	627.218	1523.78	1735.88	1020.69	2379.02	1051.83	2170.75	685.901	826.536	1668.84	2697.22	1364.45	1483.93	1712.54	1387.47	1951.98	3330.91	1738.3
hsa-mir-423-3p	2355.1	1198.16	1568.28	1098.73	1178.18	1123.72	1050.74	928.49	1896.94	1316.04	920.811	1018.96	1351.31	875.229	2311.53	1703.3	1719.69	1896.07	2696.2	2167.46	1648.08	1983.09	1320.88	2039.55	999.045	3132.28	2957.89	1701.88	725.654	2325.56	1760.36	1627.46	2573.06	2048.61	1108.98	1666.49
hsa-mir-181a-5p	1039.47	1594.76	1647.86	979.542	1083.15	1240.35	1909.81	2176.81	1557.24	2226.36	2031.59	2712.49	1096.23	1358.64	1198.37	893.504	1575.78	1356.27	1336.39	1564.25	1581.47	1672.16	1109.83	1977.17	1065.18	2217.75	1606.64	2155.85	1168.43	1537.17	1374.57	1159.5	899.285	1389.75	1059.38	1501.51
hsa-mir-21-5p	696.409	962.16	2468.87	3428.9	1146.51	2630.32	2335.5	1183.02	746.668	1590.5	3154.15	1402.36	1144.23	950.886	1443.72	1950.85	1070.14	529.82	394.729	1110.07	1316.04	508.034	2505.37	760.716	985.121	899.985	642.346	1207.41	1183.19	1062.71	722.977	1172.17	1598.52	2180.39	997.885	1373.79
hsa-mir-125a-5p	2344.81	1073.88	1686.67	527.33	1756.54	793.116	902.946	1194.09	1510.15	1108.07	876.066	1142.02	1021.43	1574.46	2168.74	743.094	1303.01	1445.55	1833.15	1986.3	964.826	1495.41	967.689	1514.5	1595.69	1762.56	1102.05	1360.86	1074.95	1616.41	1307.74	1611.16	1071.8	855.639	1938.24	1349.46
hsa-mir-26b-5p	897.098	695.436	1450.53	2581.06	868.564	945.144	2037.59	1044.69	1526.97	979.361	1653.22	1403.67	1271.49	1460.57	1599.93	1333.09	1085.84	916.906	732.591	1379.88	1266.59	889.29	1190.23	1249.38	1136.89	492.602	832.727	1226.59	1279.12	1035.28	741.203	2111.71	893.779	2605.57	1799.37	1274.68
hsa-mir-146a-5p	723.854	738.727	540.875	1809.85	872.652	1301.48	1043.81	1043.58	941.744	696.378	1138.26	1158.62	2631.17	934.162	1334.85	1038.99	2155.33	996.79	846.326	2020.35	1796.43	1040.13	897.338	630.753	905.058	1459.1	431.842	1157.32	1316.02	1193.77	697.156	639.94	666.205	2368.38	1521.63	1162.54
hsa-mir-145-5p	286.454	1945.27	883.126	1708.69	2211.26	1508.21	2110.72	2098.23	491.052	1958.72	1891.86	2921.18	944.406	958.85	493.864	390.348	947.823	3141.92	321.136	537.047	459.2	2098.76	861.444	353.499	1585.94	222.398	207.408	776.875	462.451	439.916	1123.96	1154.97	258.774	96.6327	541.595	1096.97
hsa-mir-320a	1955.43	557.187	750.496	359.065	891.045	517.215	608.892	432.705	1104.87	538.691	503.188	328.85	1019.2	1114.15	1394.02	1189.4	809.149	952.736	1794.68	1329.13	891.152	1070.66	798.272	1273.64	1067.97	3897.16	1456.5	1354.47	1185.65	1371.56	1175.6	925.967	1701.3	1180.68	728.079	1092.25
hsa-mir-200a-3p	675.825	946.799	1254.49	2021.68	613.104	1569.34	1150.04	816.717	850.933	1171.99	1379.25	728.846	961.709	1273.42	1653.58	2845.69	764.669	824.687	386.366	484.37	895.189	384.033	1695.61	1126.34	417.023	359.578	928.692	1210.6	1761.25	1082.01	732.09	1897.19	1728.83	486.677	1039.55	1089.09
hsa-mir-151a-3p	634.658	762.467	876.01	1946.56	1056.58	990.993	972.995	1048.01	1066.19	809.742	931.016	737.014	1124.69	1291.74	759.73	1227.9	756.165	771.822	598.784	738.119	1177.77	906.872	1498.91	1006.78	1504.49	679.665	707.354	1225.52	2115.47	927.583	824.741	771.187	644.182	1697.22	1325.22	1031.83
hsa-mir-199b-3p	469.99	624.217	904.477	1211.41	919.656	719.918	1079.99	633.011	731.533	568.524	1456.97	1628.97	1421.63	1192.19	942.759	768.163	972.025	871.09	705.829	948.827	827.57	885.589	971.996	533.714	1337.4	376.206	191.93	1527.11	1451.31	622.791	1486.96	966.699	148.657	862.666	1216.11	919.368
hsa-mir-146b-5p	569.477	1099.01	1204.03	2158.4	892.067	1027.99	886.781	1108.88	667.629	790.137	1110	763.365	852.868	999.465	1244.13	795.469	670.475	437.601	374.658	1031.05	709.49	444.182	875.801	965.191	793.667	405.305	292.538	732.117	1162.28	385.053	584.761	448.954	266.115	2008.2	1386.72	861.253
hsa-mir-28-3p	550.609	903.509	577.752	856.849	969.727	655.568	579.64	672.851	950.152	554.886	543.224	641.627	848.403	864.08	897.791	1213.12	699.91	996.79	814.547	1043.26	794.265	781.021	687.72	890.679	1104.87	692.136	936.431	1037.96	1120.46	799.57	1292.55	901.528	811.192	736.165	793.546	834.697
hsa-mir-215-5p	193.828	1358.75	3438.05	6145.18	136.927	2191.93	2070.69	1069.04	169.85	985.328	3344.91	1302.23	211.543	127.422	349.491	633.421	140.636	79.2968	90.3194	105.354	212.948	73.105	661.876	175.017	155.949	153.808	222.886	100.173	189.408	110.741	116.952	155.686	660.699	98.3897	271.79	785.817
hsa-mir-155-5p	970.856	456.642	503.997	484.262	453.697	614.545	780.552	468.118	908.11	728.767	697.87	410.009	882.451	991.502	698.194	498.231	886.335	256.687	781.095	2206.65	813.441	582.989	354.628	594.363	476.896	1087.05	407.077	539.23	721.965	736.58	346.3	485.16	245.927	3204.69	805.45	745.152
hsa-mir-23b-3p	626.082	478.985	936.826	607.957	1168.99	635.458	595.806	431.598	840.842	576.195	676.675	706.185	569.881	609.236	897.791	459.734	813.728	1042.02	779.423	799.789	551.041	1194.67	636.033	474.798	1078.41	675.508	320.399	756.627	335.769	767.059	937.136	894.287	370.726	621.963	664.595	700.92
hsa-mir-29a-3p	394.517	459.435	497.527	847.334	613.104	918.599	1053.05	1044.69	591.953	933.334	1121.77	1063.49	840.589	515.262	371.581	489.726	700.565	708.385	235.834	509.424	552.05	601.497	641.776	434.942	797.844	623.546	512.329	409.218	418.174	542.529	452.62	454.385	326.679	426.941	622.934	620.79
hsa-mir-221-3p	483.713	656.336	612.042	548.864	490.483	760.941	796.717	769.131	521.322	768.828	889.411	677.726	709.421	703.21	909.624	737.723	586.747	617.34	510.137	696.363	487.459	517.287	561.374	521.584	537.465	376.206	490.659	695.884	544.856	676.638	571.091	629.078	666.205	432.212	490.015	618.403
hsa-mir-126-3p	279.593	463.624	1121.86	1887.97	427.129	1203.35	985.312	1012.6	233.754	735.586	2409.18	1108.29	390.154	577.38	635.08	215.766	435.645	251.988	237.507	296.147	516.727	396.988	1487.43	201.009	417.023	309.695	92.8692	414.546	319.78	331.207	156.443	243.485	102.775	590.338	654.676	604.083
hsa-mir-99b-5p	476.851	756.881	764.729	835.816	882.87	726.353	762.847	773.557	612.133	624.78	530.664	857.698	491.181	539.154	609.835	311.115	585.439	653.171	491.739	745.828	479.385	655.169	547.017	467.866	959.362	488.445	342.068	451.845	671.538	397.245	701.713	441.713	231.245	623.72	611.031	602.914
hsa-mir-103a-3p	598.637	552.998	571.283	713.123	595.733	532.498	552.698	402.825	657.539	496.073	541.654	405.002	442.063	522.43	803.12	768.163	620.108	559.777	658.997	1374.74	705.453	441.406	450.822	382.957	430.251	505.072	428.746	822.699	672.768	443.98	552.865	1021.01	416.607	739.679	398.757	593.787
hsa-mir-27a-3p	408.24	381.233	658.625	692.59	532.379	592.826	784.401	773.557	462.463	531.872	676.675	950.978	637.419	637.906	542.777	654.908	714.301	647.884	287.684	503.643	527.828	651.467	585.782	509.454	454.618	650.567	696.519	527.508	575.604	1010.89	543.752	289.648	728.604	242.46	632.853	591.426
hsa-mir-24-3p	485.428	329.564	626.276	453.714	545.663	669.242	536.533	576.571	406.968	587.276	704.15	647.687	693.235	993.891	835.466	669.68	765.977	735.404	399.747	693.151	497.551	593.169	903.081	384.69	664.174	396.991	314.208	518.982	530.097	625.839	501.224	485.16	442.301	368.961	839.175	583.464
hsa-mir-25-3p	457.983	742.916	538.934	718.131	510.92	524.454	498.814	623.051	595.316	535.282	554.999	469.56	534.717	445.18	460.729	557.321	444.803	374.751	354.587	589.082	554.068	377.555	614.497	580.501	681.579	617.311	569.598	587.185	587.903	402.325	502.742	558.477	464.325	1142.02	795.53	559.061
hsa-mir-23a-3p	452.837	509.707	619.159	573.403	758.206	578.348	534.994	476.972	585.226	528.463	674.32	508.822	509.042	402.175	831.521	516.137	573.665	619.102	498.429	551.18	304.788	540.422	499.638	306.712	659.3	290.988	297.182	703.343	298.871	564.881	674.374	691.534	567.1	358.419	662.611	534.911
hsa-mir-10b-5p	289.884	307.221	343.546	752.685	852.215	311.294	302.522	365.199	566.728	206.271	387.793	287.217	872.962	610.032	876.49	709.073	431.72	341.27	229.144	348.824	410.757	220.24	548.453	433.209	427.466	172.514	210.504	410.284	1291.42	308.856	469.328	453.479	335.855	326.794	1162.55	473.537
hsa-mir-100-5p	205.835	388.216	529.876	767.709	1160.81	413.45	501.893	444.878	692.854	322.192	396.428	754.142	671.466	532.783	452.84	295.447	476.201	653.758	209.073	679.66	398.647	627.408	452.258	237.399	1001.13	214.084	108.347	360.197	630.95	282.44	586.28	331.284	47.7172	383.017	345.193	473.025
hsa-mir-1307-3p	569.477	579.53	390.775	411.147	337.207	407.82	316.377	314.292	375.016	568.524	355.607	477.992	349.966	385.451	360.536	665.204	361.075	635.549	398.074	413.706	623.705	464.541	455.13	448.805	422.593	596.526	698.067	397.496	345.608	550.657	381.234	490.591	827.709	609.664	384.87	467.729
hsa-mir-150-5p	437.4	325.375	318.314	276.435	539.532	285.554	336.392	296.586	993.876	264.231	434.108	379.442	837.798	314.573	161.729	411.835	643.656	199.71	525.19	1971.53	286.622	533.944	140.703	370.827	311.201	916.613	385.407	343.146	237.375	257.041	411.611	182.84	66.0699	1667.35	224.177	465.377
hsa-let-7d-3p	433.969	664.714	260.086	360.568	379.103	317.729	391.815	609.771	398.559	498.63	354.822	530.956	338.803	326.519	230.365	263.217	296.971	380.037	506.792	208.78	325.982	514.511	216.797	788.441	390.567	588.212	942.623	423.072	317.32	489.699	524.007	436.282	820.368	388.288	513.821	440.92
hsa-mir-22-3p	247.002	587.909	767.317	483.762	279.984	998.233	613.511	755.851	228.709	701.492	885.486	394.199	432.016	305.813	615.357	939.611	399.014	239.653	237.507	273.663	353.231	204.509	555.631	308.445	339.049	199.535	207.408	294.125	220.156	519.162	297.696	230.813	680.887	240.703	319.402	438.767
hsa-mir-99a-5p	109.779	289.067	579.693	911.936	544.641	474.583	999.168	735.931	294.295	519.939	982.827	1246.89	317.593	501.724	213.797	114.15	423.217	421.741	147.187	213.92	300.751	530.243	598.704	124.764	655.819	180.828	77.391	338.884	435.393	183.891	400.979	155.686	53.223	335.579	470.176	425.268
hsa-mir-140-3p	264.155	374.251	290.494	782.732	473.112	398.167	392.585	416.105	670.992	421.066	419.978	432.933	524.67	254.844	265.866	346.927	470.314	326.585	351.242	1080.52	416.813	421.973	271.355	296.315	504.744	428.168	227.53	375.117	489.509	240.785	405.535	229.908	196.374	669.401	404.709	415.308
hsa-mir-127-3p	416.816	388.216	358.426	295.966	807.254	203.508	237.86	339.745	413.694	184.962	243.352	421.866	346.617	392.619	390.515	141.009	393.781	517.485	428.181	432.336	397.637	855.051	315.863	384.69	671.136	432.325	173.356	403.89	429.243	311.903	631.846	288.742	89.9285	467.351	376.935	388.117
hsa-mir-148b-3p	152.661	357.493	303.433	1097.23	490.483	486.649	595.806	604.238	457.418	530.168	374.448	551.246	311.453	211.042	212.219	214.871	223.71	196.774	197.365	201.072	413.785	310.002	383.343	544.111	446.263	232.791	455.059	291.994	383.736	290.568	338.706	185.555	211.057	393.559	519.773	376.288
hsa-mir-30a-5p	58.32	618.631	520.818	1962.59	347.426	1068.21	1211.63	696.091	124.445	1006.64	1068.39	795.248	208.194	183.965	124.649	103.407	209.973	240.24	63.5581	178.588	226.068	210.061	221.104	100.505	337.656	91.4534	24.7651	166.245	227.536	86.3576	189.857	147.539	31.1997	108.931	182.516	375.509
hsa-mir-222-3p	411.67	445.47	444.475	284.448	289.181	370.818	425.686	504.638	311.112	456.865	421.548	356.781	338.245	289.088	760.519	395.272	323.79	269.609	349.569	457.39	350.203	262.808	379.035	265.124	329.998	396.991	321.947	278.14	196.788	378.958	318.96	346.672	482.677	498.976	285.677	371.404
hsa-let-7c-5p	385.941	280.688	425.065	390.615	330.054	222.813	401.053	305.439	413.694	247.184	310.862	420.022	289.127	355.985	434.695	246.654	344.722	355.367	399.747	400.858	349.194	483.974	281.405	272.056	376.643	521.7	277.06	306.914	301.331	410.453	434.394	624.553	306.491	667.644	301.548	367.884
hsa-mir-30c-5p	221.273	307.221	501.409	415.154	425.086	298.424	511.131	354.132	364.926	312.816	491.413	447.162	454.342	329.704	336.869	393.034	366.962	490.465	204.055	328.267	250.289	340.54	292.891	223.536	444.871	228.634	397.79	322.899	375.126	371.846	402.498	629.983	286.303	212.592	511.837	367.014
hsa-mir-7-5p	113.209	208.072	1347.01	2166.91	171.669	848.619	857.529	171.533	131.171	228.432	1244.23	479.837	130.609	208.653	269.022	237.253	126.246	82.8211	75.2662	118.202	159.459	67.5527	569.989	126.497	104.43	68.5901	63.4606	297.322	377.586	96.5174	112.396	373.826	89.9285	228.405	97.2094	344.271
hsa-let-7d-5p	403.094	157.8	355.192	211.333	219.696	227.639	322.536	210.266	341.382	193.486	268.472	204.741	353.873	452.348	515.953	393.93	276.039	243.764	419.818	414.349	294.696	316.48	274.226	379.491	272.91	513.386	309.564	371.919	396.035	436.868	205.046	690.628	460.654	609.664	305.515	343.508
hsa-mir-106b-3p	379.08	645.164	254.263	331.021	278.962	290.38	315.608	376.265	272.433	359.696	277.107	346.768	265.684	298.645	169.618	267.693	234.176	290.168	362.95	285.226	238.179	311.853	157.931	400.285	344.618	388.677	577.337	418.809	300.101	276.344	414.649	399.171	576.276	428.698	339.241	339.231
hsa-mir-93-5p	392.802	462.228	350.016	271.928	279.984	423.907	291.745	378.479	262.343	546.362	353.252	329.114	311.453	394.211	332.135	405.121	330.332	418.217	192.347	375.162	273.502	267.435	281.405	176.749	291.011	178.75	354.451	315.439	298.871	259.073	277.951	508.694	411.102	289.898	476.128	336.046
hsa-mir-423-5p	452.837	444.074	272.378	160.753	292.246	339.447	290.205	275.559	289.25	300.883	275.537	202.369	315.36	260.418	264.288	281.122	227.634	266.085	446.579	283.941	176.616	274.838	226.847	474.798	340.441	673.43	317.303	381.511	247.214	382.006	432.875	307.751	497.36	247.731	208.306	318
hsa-mir-181b-5p	317.329	360.286	325.43	287.953	283.05	350.709	410.29	324.252	201.802	520.792	411.343	353.619	223.822	299.441	217.742	138.323	279.31	237.89	311.1	397.646	244.234	217.464	189.518	294.582	242.277	536.25	188.834	366.591	228.766	200.147	241.499	264.303	152.328	412.885	242.032	293.538
hsa-mir-7641	660.388	269.517	76.3435	142.224	368.884	119.852	120.085	244.572	201.802	417.656	103.621	92.2256	209.868	108.309	328.98	228.748	202.124	126.875	384.694	172.164	141.292	174.897	341.706	367.362	256.897	642.253	569.598	170.508	157.43	540.497	165.556	113.144	1271.85	300.44	386.854	290.835
hsa-mir-574-3p	152.661	329.564	150.099	250.394	452.675	379.666	302.522	310.972	317.838	466.241	327.347	372.855	321.5	213.432	158.573	256.949	249.875	480.48	277.648	149.679	149.366	420.122	179.468	233.933	319.555	135.102	303.373	251.499	168.499	379.974	619.695	225.382	482.677	84.334	263.854	289.652
hsa-mir-532-5p	307.037	330.961	282.73	398.628	317.792	324.969	235.551	250.106	289.25	326.454	229.222	201.315	291.359	197.504	447.317	535.386	237.446	229.08	128.789	220.986	286.622	211.912	310.12	301.514	347.403	116.395	190.382	213.134	290.262	274.313	346.3	196.417	236.75	347.878	313.451	278.992
hsa-mir-125b-5p	216.127	97.7521	277.554	52.5828	478.221	103.765	151.646	148.293	398.559	156.834	101.266	215.808	366.711	380.673	289.534	158.915	370.887	391.198	296.047	873.023	195.791	430.302	261.305	195.811	447.656	305.538	128.469	232.316	202.937	288.536	388.828	202.753	66.0699	223.134	242.032	266.768
hsa-let-7e-5p	504.296	203.883	337.723	130.205	352.535	138.353	234.781	120.626	322.883	164.505	162.496	128.589	150.145	242.102	398.404	144.59	247.258	255.512	428.181	308.995	186.708	308.152	198.132	181.948	203.986	399.07	117.634	218.463	211.547	244.849	284.027	483.349	110.117	384.774	144.822	247.247
hsa-mir-451a	92.6258	65.6336	88.6361	315.497	67.4415	160.876	168.581	416.105	79.0392	301.735	227.652	155.466	1034.27	336.872	113.604	243.072	177.267	65.1996	50.1774	30.1929	162.486	111.971	226.847	289.384	158.037	263.968	261.582	151.325	612.501	163.572	60.7544	106.808	633.17	89.6049	579.289	230.321
hsa-mir-378c	140.654	184.333	157.216	200.816	177.8	234.878	183.206	160.466	154.715	196.043	178.981	118.049	226.613	105.919	177.507	438.694	162.222	244.939	195.692	172.164	282.585	179.524	143.574	183.681	201.201	149.651	270.869	192.887	209.087	210.306	205.046	189.176	187.198	110.688	130.935	190.209
hsa-mir-186-5p	94.3411	153.61	224.502	205.824	166.56	324.969	269.421	232.399	129.49	244.627	406.633	264.029	255.079	228.563	219.32	359.908	173.996	207.934	75.2662	126.553	138.265	125.852	201.004	103.97	160.822	49.8837	116.087	150.26	183.258	179.827	200.489	176.504	172.516	61.4935	255.919	189.691
hsa-mir-378d	128.647	164.782	132.631	250.394	176.778	210.747	125.473	144.973	216.937	148.311	159.356	169.432	213.217	68.4893	166.462	323.649	130.824	288.405	200.71	131.05	177.625	170.27	218.233	183.681	226.961	128.866	320.399	200.346	105.773	225.546	206.565	177.409	225.739	138.8	170.612	183.66
hsa-mir-361-3p	144.085	241.587	164.333	258.908	222.761	167.311	216.307	168.213	223.664	176.438	150.721	168.378	168.564	152.906	117.549	152.648	210.627	165.055	197.365	321.201	179.643	269.286	142.138	140.36	191.455	207.849	120.73	157.719	188.178	169.667	255.168	144.824	93.599	207.321	105.145	181.763
hsa-mir-486-5p	315.614	87.9769	42.0536	60.0946	38.8299	55.5021	46.1865	99.5997	137.898	114.216	51.8104	66.9294	421.411	121.847	127.016	181.745	107.93	59.3257	147.187	100.215	149.366	93.4634	37.3292	232.2	75.1895	1124.46	373.025	150.26	179.569	172.715	106.32	144.824	545.077	108.931	126.967	171.517
hsa-mir-200b-5p	240.141	67.03	61.463	56.5891	104.228	78.829	47.726	57.5465	173.214	98.8737	64.3704	52.9638	145.122	128.218	209.853	222.481	125.591	122.176	215.763	133.619	168.542	147.135	176.596	292.85	161.518	226.555	362.19	256.827	174.649	252.977	208.084	235.339	506.536	175.696	146.806	168.517
hsa-mir-128-3p	162.953	136.853	215.444	146.731	162.473	127.092	173.199	147.186	151.352	100.578	157.001	179.181	141.773	187.947	153.839	166.972	136.711	108.079	162.24	164.455	156.431	141.583	279.969	173.284	166.391	199.535	139.304	157.719	195.558	153.412	123.028	196.417	137.646	381.26	208.306	168.34
hsa-mir-941	164.668	277.895	128.102	109.673	88.9001	178.572	97.7614	240.146	122.763	207.123	87.9206	108.036	75.9097	195.115	115.971	146.381	108.584	106.904	170.603	161.885	172.579	104.568	101.938	303.247	182.404	411.54	394.694	117.224	111.923	106.677	150.367	105.902	124.799	332.065	150.774	164.675
hsa-mir-194-3p	279.593	213.658	119.691	134.211	96.053	164.897	133.941	122.84	151.352	171.324	94.9857	85.9016	94.8872	63.7109	115.182	138.323	88.9606	143.909	220.781	105.996	119.089	103.643	109.116	263.391	178.227	280.596	290.99	176.902	72.5654	140.204	165.556	250.726	323.008	242.46	95.2256	158.626
hsa-mir-197-3p	126.932	210.865	155.275	140.221	211.521	193.051	117.776	165.999	169.85	176.438	185.261	164.425	151.819	74.8604	126.227	158.019	132.133	145.084	175.621	125.911	88.8124	213.763	134.96	119.566	121.835	205.77	190.382	127.881	77.4851	193.035	215.678	80.5582	189.033	75.5492	124.984	150.474
hsa-mir-342-3p	63.4658	293.256	117.75	326.013	208.455	199.486	253.256	320.932	159.76	183.257	301.442	244.793	192.007	86.8062	43.3906	94.4536	149.794	102.205	71.921	258.245	93.8586	125.852	103.373	93.5732	137.151	122.631	55.7215	90.5821	102.084	58.9264	110.877	114.049	16.5175	233.675	136.887	150.47
hsa-mir-199a-5p	116.64	152.214	144.923	151.739	281.006	114.222	151.646	211.373	151.352	132.116	235.502	313.831	193.123	191.133	108.082	92.663	191.658	256.687	61.8855	103.427	66.6093	163.792	100.502	121.299	241.581	60.2761	78.9388	118.29	97.1639	122.933	229.348	88.7046	23.8586	68.5214	283.693	149.164
hsa-mir-152-3p	137.223	96.3557	146.864	254.901	168.604	180.181	200.141	94.0663	169.85	103.135	146.796	119.893	57.4905	177.594	208.275	135.637	122.321	119.239	113.736	209.423	166.523	136.956	163.674	124.764	162.91	76.904	34.0521	198.215	227.536	106.677	126.065	211.805	95.4343	202.05	160.693	147.314
hsa-mir-30e-5p	96.0564	125.681	162.392	204.322	109.337	210.747	181.667	131.693	82.4026	155.982	286.527	154.676	135.633	187.947	108.871	268.141	117.088	130.987	31.779	86.0818	121.108	75.8812	165.11	83.1762	95.3792	41.5697	63.4606	127.881	156.2	81.2778	74.4241	173.789	126.634	63.2505	130.935	129.945
hsa-mir-200a-5p	106.348	94.9592	89.2831	178.281	130.796	90.0903	92.373	100.706	116.036	111.659	73.7905	57.9704	113.865	103.53	83.6255	159.81	91.5771	101.03	100.355	65.5249	155.422	96.2395	274.226	143.826	192.847	120.552	215.147	148.128	198.018	132.076	78.9807	98.6612	144.987	203.807	198.387	127.512
hsa-mir-210-3p	106.348	15.361	43.9946	53.5844	102.184	105.373	70.8193	38.7332	126.126	92.9072	44.7453	31.8837	171.355	255.64	182.24	186.669	129.516	127.462	127.116	120.771	148.357	109.195	132.088	180.215	109.303	89.375	263.129	116.158	222.616	304.792	145.811	137.583	203.716	43.924	113.08	127.205
hsa-mir-1246	94.3411	67.03	20.0564	30.5481	66.4196	28.1532	16.935	47.5865	62.2223	59.6652	20.4101	40.0523	93.2127	50.9688	41.8127	67.5947	60.1792	26.4323	83.6291	59.1009	94.8678	54.5974	61.7368	51.9851	80.0629	114.317	102.156	45.8239	51.6568	57.9104	41.0092	29.8699	2277.58	121.23	41.6612	121.795
hsa-mir-139-5p	77.1882	110.32	231.619	153.742	98.0967	123.07	223.235	209.159	62.2223	144.901	161.711	172.33	84.2821	195.911	87.5701	59.0894	94.8477	121.588	95.3371	57.8161	80.7385	194.33	120.602	97.0389	174.05	122.631	68.1041	115.093	151.28	83.3097	88.0938	62.4553	36.7055	66.7644	152.758	119.371
hsa-mir-744-5p	283.023	71.2194	75.0496	26.5418	84.8128	53.8933	43.8772	46.4798	124.445	74.1553	57.3054	67.7199	63.6302	132.997	122.283	90.4247	108.584	114.54	227.471	185.012	82.757	117.523	70.3513	155.955	113.48	303.459	177.999	203.543	114.383	122.933	164.037	158.401	152.328	110.688	65.4676	119.051
hsa-mir-203a-3p	61.7505	18.154	36.8778	89.6411	110.359	76.4159	56.1936	15.4933	114.355	81.8265	37.6803	21.8706	152.936	104.327	205.119	355.88	113.163	112.19	113.736	104.711	165.514	79.5827	193.825	123.031	137.847	49.8837	114.539	159.851	150.051	141.22	156.443	186.461	266.115	117.716	124.984	118.564
hsa-mir-3960	135.508	32.1186	27.8201	23.0363	63.3541	61.1327	6.92797	34.3065	68.9491	60.5175	44.7453	65.6119	142.331	23.0952	42.6017	89.9771	235.484	61.6753	214.09	34.0473	36.3323	280.39	235.461	81.4434	114.177	253.575	424.103	19.1821	15.989	77.2139	27.3395	24.439	882.767	22.8405	49.5966	114.634
hsa-mir-196a-5p	150.946	0	0	1.00158	106.271	3.21751	0	1.10666	100.901	0	0.785005	1.05401	200.379	252.455	187.763	246.206	74.5699	87.5202	78.6113	126.553	127.163	114.747	166.546	136.894	112.088	62.3546	215.147	181.164	211.547	131.06	107.839	150.255	300.985	179.21	154.742	113.459
hsa-mir-328-3p	106.348	157.8	89.2831	69.6096	102.184	108.591	136.25	156.039	105.946	122.74	126.386	217.389	88.1893	72.4712	71.7917	40.2882	115.125	138.035	182.311	114.99	88.8124	164.718	55.9939	117.833	53.6073	203.692	95.9649	139.603	46.7371	108.709	132.141	108.618	71.5757	49.1948	67.4514	109.326
hsa-mir-574-5p	97.7717	216.451	78.2845	79.6254	100.14	147.201	129.322	98.493	58.859	194.338	94.9857	78.5235	68.0955	95.5664	66.2693	73.4141	77.1864	99.2678	115.408	37.9017	62.5724	76.8065	63.1726	90.1076	113.48	133.023	140.852	141.734	105.773	121.917	197.452	114.049	110.117	36.8961	89.274	102.981
hsa-mir-30e-3p	84.0493	111.717	98.3408	233.367	96.053	94.9166	109.308	91.853	117.718	69.0411	109.901	108.036	102.701	47.7832	90.7258	106.092	93.5394	95.1561	95.3371	110.493	144.32	97.1649	93.3231	98.7717	103.734	108.081	99.0605	75.6627	65.1859	93.4694	94.1693	111.333	71.5757	165.154	95.2256	102.353
hsa-mir-425-5p	48.0282	53.0654	77.6375	118.186	106.271	115.83	93.1428	104.026	77.3575	142.344	113.041	79.841	144.563	93.1773	84.4144	141.009	95.5018	89.2823	51.85	54.6041	90.8309	76.8065	248.383	97.0389	117.658	97.6889	140.852	95.9105	116.843	84.3257	82.0184	53.4038	100.94	93.1188	198.387	102.211
hsa-mir-92b-3p	197.259	61.4442	75.0496	51.5812	98.0967	62.7415	46.1865	58.6531	84.0842	51.1416	51.8104	55.0719	83.1658	112.291	116.76	71.6236	105.968	93.9814	143.842	155.461	58.5354	123.076	50.2509	129.963	86.3286	299.302	103.704	107.633	60.2662	109.725	115.433	132.152	93.599	119.473	101.177	99.0523
hsa-mir-224-5p	94.3411	124.285	174.037	156.747	63.3541	101.352	100.841	125.053	122.763	95.4643	76.1455	72.7265	68.6537	111.494	186.185	112.807	59.5251	49.3402	75.2662	95.0754	69.637	49.0451	104.809	65.8478	98.8602	35.3343	43.339	74.597	108.233	75.1819	78.9807	111.333	108.281	112.445	113.08	94.6989
hsa-mir-98-5p	66.8964	79.5982	108.046	183.789	58.2449	150.419	156.264	119.52	85.7659	116.773	177.411	180.762	73.1189	120.254	89.1479	106.092	64.1039	55.8014	46.8323	70.0217	51.4708	54.5974	94.7588	86.6419	68.9237	49.8837	46.4346	104.436	118.073	46.7347	53.1601	185.555	51.3877	107.174	79.3546	94.4985
hsa-mir-652-3p	29.16	143.835	68.5798	123.695	79.7036	171.332	130.862	170.426	95.856	233.546	113.041	118.312	108.841	44.5977	70.2139	115.493	98.7724	99.8552	65.2307	52.0345	66.6093	66.6274	63.1726	91.8404	64.0503	66.5116	119.182	71.4	41.8174	89.4056	118.471	76.0325	88.0932	43.924	85.3062	93.8809
hsa-mir-429	34.3059	47.4796	95.7529	71.112	60.2886	144.788	80.8264	55.3331	36.9971	100.578	145.226	53.7544	90.9801	120.254	151.473	326.335	64.1039	64.6122	23.4161	20.5568	62.5724	20.3584	167.982	83.1762	45.9491	16.6279	68.1041	90.5821	136.521	70.1021	45.5658	158.401	161.504	42.167	182.516	89.7229
hsa-mir-370-3p	126.932	80.9946	69.2268	45.5717	109.337	41.0233	53.1145	82.9997	73.9941	75.0076	69.8655	110.144	72.5608	73.2676	89.1479	28.2018	83.0735	136.86	120.426	66.8097	78.7201	187.852	80.4014	90.1076	133.67	139.259	52.6259	128.946	102.084	84.3257	173.15	39.8265	45.8819	77.3062	103.161	89.3107
hsa-mir-182-5p	70.327	44.6867	126.161	194.306	62.3323	125.483	113.157	52.0132	100.901	109.954	75.3605	38.4713	94.329	59.729	119.127	247.997	65.4122	32.3061	55.1952	86.7242	76.7016	30.5375	165.11	65.8478	62.6579	22.8634	32.5042	100.173	177.109	74.166	57.7167	119.48	71.5757	105.417	79.3546	89.0053
hsa-mir-196b-5p	102.918	0	0.646979	0	75.6162	0	0.769775	0	109.31	3.40944	0.785005	1.31751	121.679	107.512	145.161	137.875	118.396	146.259	98.6823	134.904	94.8678	64.7766	129.217	114.367	68.9237	45.7267	170.26	116.158	81.1749	146.3	91.1316	170.168	159.669	70.2783	99.1933	83.6415
hsa-mir-484	60.0352	61.4442	90.5771	54.0852	49.0483	58.7196	77.7473	90.7464	48.7689	92.0548	58.0904	71.936	89.3056	101.141	81.2587	105.197	94.1936	116.889	102.027	84.797	79.7293	62.9258	76.0942	77.9777	63.3541	126.788	102.156	68.203	56.5764	99.5653	80.4995	113.144	104.611	68.5214	97.2094	81.8691
hsa-mir-30b-5p	15.4376	53.0654	61.463	138.218	82.7691	165.702	211.688	80.7864	63.904	161.948	175.841	106.191	119.446	59.729	46.5463	100.273	77.1864	108.079	20.071	23.1264	88.8124	70.3289	100.502	57.1836	72.4047	14.5494	71.1997	62.8746	55.3465	53.8465	60.7544	100.472	34.8702	36.8961	113.08	81.8455
hsa-mir-5701	68.6117	62.8406	61.463	164.259	82.7691	67.5677	86.9846	94.0663	92.4927	72.4506	99.6957	71.1455	84.8403	88.3989	44.9684	48.7935	57.5627	28.1944	63.5581	105.996	112.025	62.9258	77.53	55.4508	64.7465	95.6104	78.9388	77.794	142.671	60.9583	56.1978	85.9891	40.3761	193.265	99.1933	81.438
hsa-mir-192-3p	109.779	85.184	72.4617	91.6443	25.546	60.3283	85.445	116.2	35.3154	90.3501	46.3153	60.0784	61.9557	65.3037	49.7019	91.32	67.3746	93.9814	71.921	30.1929	102.942	64.7766	80.4014	84.909	48.0377	162.122	202.764	107.633	45.5071	103.629	62.2732	104.997	113.787	100.147	53.5644	81.3682
hsa-mir-4791	46.3129	175.954	38.1718	35.0552	71.5288	65.1546	148.567	59.7598	112.673	55.4034	53.3804	81.422	49.6762	109.105	57.5911	54.1653	74.5699	75.1851	33.4516	89.9362	89.8216	73.105	25.8433	22.5269	98.164	178.75	148.591	66.0717	137.751	54.8625	60.7544	112.238	82.5874	17.5696	17.8548	76.3873
hsa-mir-4448	97.7717	86.5804	16.8215	27.0426	60.2886	18.5007	73.1286	136.12	68.9491	60.5175	53.3804	91.9621	107.725	18.3169	127.805	72.5188	75.224	32.8935	76.9387	50.7497	97.8955	95.3141	89.0159	119.566	132.278	103.924	174.904	17.0508	35.6678	54.8625	37.9715	48.878	152.328	91.3618	29.758	75.2574
hsa-mir-183-5p	25.7294	69.8229	95.7529	136.214	56.2012	136.744	86.9846	71.9331	79.0392	132.116	65.9405	54.2814	65.8629	61.3218	61.5357	133.847	53.638	39.3547	31.779	44.3257	45.4154	56.4482	68.9155	79.7105	59.1769	27.0203	54.1737	85.2538	108.233	73.15	66.8298	99.5664	108.281	49.1948	43.645	72.2125
hsa-mir-4284	44.5976	57.2548	194.094	273.43	70.507	69.9809	164.732	125.053	23.5436	110.807	61.2304	175.492	44.0946	49.376	96.2482	112.807	35.3226	66.3744	48.5049	53.9617	38.3508	44.4182	30.1505	19.0612	19.4936	31.1773	7.7391	29.8388	70.1056	32.5111	28.8583	37.1111	86.2579	22.8405	27.7741	68.66
hsa-mir-4485-3p	13.7223	89.3734	205.092	183.289	20.4368	37.8058	107.768	184.813	10.0901	93.7595	21.9802	119.63	29.0243	11.1494	76.5252	33.5735	18.3154	41.7042	20.071	24.4112	10.0923	9.2538	2.87148	20.7941	7.65819	10.3924	9.28692	30.9045	25.8284	6.09583	27.3395	10.8618	842.391	15.8126	19.8387	68.3416
hsa-mir-3615	85.7646	104.734	104.164	36.5576	28.6115	58.7196	59.2727	105.133	75.6758	52.8463	23.5502	116.204	24.559	32.6519	56.8022	55.5083	66.0663	86.3454	115.408	116.917	99.9139	49.9705	66.044	74.512	36.8985	103.924	72.7476	85.2538	61.4961	61.9743	69.8675	41.6368	62.3994	49.1948	45.6289	68.1987
hsa-mir-107	30.8753	62.8406	75.6966	69.6096	39.8518	79.6334	76.9775	71.9331	30.2703	96.3166	113.041	52.4368	58.0486	61.3218	87.5701	92.663	77.8405	65.1996	53.5226	89.9362	52.4801	43.4929	58.8653	50.2523	54.9997	37.4128	38.6955	53.2836	44.2772	58.9264	37.9715	104.092	56.8935	43.924	37.6935	61.6813
hsa-mir-214-3p	65.1811	44.6867	53.6993	26.041	82.7691	35.3926	36.1794	68.6131	68.9491	44.3227	40.0353	46.6398	63.0721	54.1543	78.892	25.9635	71.9534	72.2482	100.355	53.9617	58.5354	111.046	40.2007	29.4582	90.5058	130.945	26.3129	57.5463	27.0583	65.0222	103.282	57.9295	12.8469	52.7087	67.4514	58.9702
hsa-mir-132-3p	44.5976	92.1663	48.5234	115.181	53.1357	92.5034	87.7543	116.2	43.7238	122.74	76.9305	109.09	41.862	16.7241	46.5463	30.8877	57.5627	61.6753	43.4871	46.8953	68.6278	43.4929	84.7087	45.0538	91.202	24.9418	29.4086	29.8388	19.6788	30.4792	44.0469	28.0596	18.3528	73.7922	81.3385	58.8917
hsa-mir-505-3p	42.8823	53.0654	52.4053	68.608	35.7644	51.4802	46.1865	71.9331	65.5857	51.9939	58.0904	70.355	46.8854	65.3037	43.3906	55.9559	52.9839	49.3402	71.921	39.8289	54.4985	55.5228	55.9939	117.833	38.2909	54.0407	78.9388	49.0209	76.2552	55.8785	59.2355	60.645	69.7405	86.091	51.5805	58.7864
hsa-mir-95-3p	68.6117	19.5504	28.4671	89.6411	42.9173	23.327	43.8772	25.4532	95.856	22.1613	32.9702	33.9917	47.4436	59.729	83.6255	131.161	51.6756	75.7725	53.5226	57.1737	72.6647	48.1198	61.7368	67.5807	35.5061	47.8052	61.9128	71.4	70.1056	89.4056	88.0938	76.0325	69.7405	40.41	41.6612	57.9744
hsa-mir-629-5p	63.4658	106.131	66.6388	78.6238	48.0265	79.6334	53.8842	42.0532	60.5407	65.6317	58.0904	32.9377	53.0252	52.5615	49.7019	100.273	45.1344	45.8159	40.1419	93.1482	40.3693	44.4182	37.3292	53.718	47.3415	49.8837	30.9564	58.612	57.8064	46.7347	50.1224	53.4038	67.9052	73.7922	19.8387	56.2197
hsa-mir-378e	39.4517	34.9115	40.1127	52.082	43.9391	54.6977	60.8122	56.4398	43.7238	35.7991	46.3153	35.0457	51.9089	21.5024	29.19	81.4718	71.2993	101.617	65.2307	57.1737	88.8124	63.8512	37.3292	67.5807	82.8476	37.4128	69.6519	98.0418	57.8064	57.9104	78.9807	62.4553	62.3994	31.6252	21.8225	55.4644
hsa-mir-320b	99.487	32.1186	50.4644	34.5544	34.7426	29.762	52.3447	38.7332	33.6337	34.0944	34.5402	20.8166	50.7925	34.2446	56.8022	35.3641	34.0143	54.0393	95.3371	33.4049	54.4985	70.3289	44.5079	46.7866	47.3415	182.907	69.6519	46.8896	40.5874	53.8465	34.9338	45.2574	78.9168	82.577	43.645	52.3419
hsa-mir-148a-5p	24.0141	60.0477	60.816	98.1545	56.2012	100.547	86.2148	54.2265	52.1322	95.4643	64.3704	60.6054	46.3273	35.8374	43.3906	47.003	47.0968	42.879	23.4161	23.1264	69.637	33.3137	78.9657	58.9165	54.9997	22.8634	29.4086	56.4806	45.5071	49.7826	37.9715	18.103	36.7055	42.167	57.5321	51.835
hsa-mir-185-5p	51.4588	26.5327	53.0523	38.5607	51.092	33.7839	25.4026	14.3866	62.2223	24.7184	30.6152	23.9787	73.1189	51.7651	91.5147	91.7677	77.8405	54.6267	73.5936	109.208	77.7108	69.4035	50.2509	38.1224	36.8985	49.8837	18.5738	49.0209	59.0363	42.6708	41.0092	54.3089	58.7288	82.577	23.8064	51.7498
hsa-mir-145-3p	13.7223	33.515	67.9328	110.173	105.25	49.8714	79.2868	65.2931	26.907	48.5845	99.6957	122.528	58.6068	58.1362	49.7019	33.1259	30.7437	55.2141	25.0887	39.1865	30.277	62.9258	74.6585	29.4582	103.037	31.1773	4.64346	45.8239	30.7481	29.4632	41.0092	38.9214	9.17638	17.5696	55.5482	50.7715
hsa-mir-338-5p	20.5835	72.6159	69.8737	61.597	19.415	73.1984	73.8984	90.7464	40.3604	70.7458	76.1455	60.8689	49.6762	53.3579	37.8681	39.8406	24.2025	37.5926	70.2484	53.3193	41.3785	33.3137	28.7148	76.2449	29.9365	20.7849	30.9564	12.7881	36.8977	41.6549	66.8298	52.4986	78.9168	29.8683	45.6289	49.2162
hsa-mir-28-5p	29.16	23.7398	54.3462	31.0489	53.1357	42.632	54.654	43.1598	38.6788	37.5038	65.9405	45.3223	58.0486	64.5073	41.8127	60.4324	62.7957	51.1024	18.3984	43.6833	48.4431	42.5675	58.8653	31.1911	52.2149	56.1192	46.4346	29.8388	36.8977	68.0701	31.896	90.5149	38.5408	35.1392	59.516	47.0386
hsa-mir-422a	30.8753	39.1008	28.4671	41.5654	59.2667	33.7839	30.0212	27.6666	38.6788	28.9802	26.6902	25.0327	47.4436	46.1904	55.2244	93.5583	25.5108	50.515	46.8323	39.1865	54.4985	51.8213	25.8433	48.5195	41.7719	37.4128	80.4867	61.809	79.945	46.7347	60.7544	44.3523	42.2113	31.6252	23.8064	44.1766
hsa-mir-378a-5p	36.0211	50.2725	42.7006	26.041	44.961	51.4802	31.5608	56.4398	28.5886	54.551	58.0904	33.2012	59.7231	38.2266	48.913	82.3671	22.2401	70.486	35.1242	19.9144	32.2954	26.836	40.2007	62.3822	42.4681	18.7064	68.1041	45.8239	36.8977	60.9583	50.1224	57.0244	49.5524	17.5696	35.7096	43.873
hsa-mir-381-3p	27.4447	26.5327	50.4644	27.5434	94.0093	32.1751	18.4746	45.3732	31.952	32.3897	43.9603	55.0719	31.8151	92.3809	26.8233	16.1153	40.5556	82.2337	33.4516	17.9872	56.517	84.2096	76.0942	25.9926	89.8096	41.5697	17.026	35.1672	49.1969	36.575	36.4526	38.0162	3.67055	22.8405	59.516	42.8402
hsa-mir-378g	36.0211	40.4973	27.8201	32.5512	39.8518	38.6101	36.1794	35.4132	53.8139	31.5373	27.4752	27.1407	59.1649	30.2627	31.5568	83.71	31.3979	42.2916	41.8145	35.3321	61.5631	49.0451	24.4076	39.8553	50.1263	39.4913	61.9128	59.6776	44.2772	57.9104	56.1978	53.4038	49.5524	26.3544	17.8548	42.1163
hsa-mir-409-3p	54.8894	50.2725	42.7006	21.5339	91.9656	35.3926	26.9421	28.7732	45.4055	23.8661	22.7652	38.4713	41.3038	65.3037	73.3695	21.9347	28.1272	27.607	38.4694	37.2593	34.3139	48.1198	40.2007	62.3822	64.0503	35.3343	29.4086	31.9702	55.3465	44.7028	57.7167	16.2927	11.0117	61.4935	51.5805	41.7222
hsa-mir-15b-5p	24.0141	22.3433	32.9959	34.0536	18.3931	40.2189	36.9492	47.5865	50.4505	32.3897	40.8203	42.1603	40.1875	22.2988	36.2903	31.783	54.2921	40.5295	33.4516	36.6169	48.4431	41.6421	35.8935	60.6493	32.7213	41.5697	75.8432	42.6269	49.1969	40.6389	56.1978	43.4471	75.2463	45.6809	23.8064	40.898
hsa-mir-331-3p	34.3059	47.4796	32.349	51.5812	47.0047	44.2408	42.3376	34.3065	36.9971	71.5982	24.3352	43.2143	48.5599	35.041	23.6676	31.783	42.5179	52.8645	28.4339	30.8353	27.2493	70.3289	58.8653	27.7254	34.8099	51.9622	61.9128	35.1672	23.3685	35.559	59.2355	18.103	31.1997	17.5696	27.7741	39.551
hsa-mir-143-5p	17.1529	40.4973	54.9932	82.1293	73.5725	51.4802	56.9633	59.7598	25.2253	46.8798	59.6604	108.299	53.0252	36.6338	29.9789	15.6677	26.1649	79.8842	28.4339	35.9745	18.1662	49.0451	50.2509	8.66419	75.1895	12.4709	10.8347	22.3791	12.2992	27.4313	57.7167	21.7236	7.3411	8.78479	13.8871	39.3874
hsa-mir-1180-3p	54.8894	50.2725	34.2899	32.5512	32.6989	43.4364	36.9492	50.9065	30.2703	69.8935	34.5402	65.0849	25.1172	56.5435	41.0238	28.6494	26.819	40.5295	41.8145	23.1264	25.2308	40.7167	44.5079	34.6568	21.5822	103.924	34.0521	41.5612	19.6788	50.7986	33.4149	28.0596	27.5291	15.8126	19.8387	38.8792
hsa-mir-361-5p	30.8753	40.4973	35.5838	35.0552	48.0265	51.4802	36.1794	36.5199	40.3604	42.618	38.4653	38.4713	39.6293	27.8735	50.4909	41.6312	52.3298	48.1655	43.4871	52.0345	36.3323	34.2391	21.5361	13.8627	33.4175	31.1773	29.4086	34.1015	9.83938	46.7347	48.6035	56.1192	23.8586	43.924	33.7257	37.9044
hsa-mir-1303	42.8823	43.2902	43.9946	12.0189	24.5242	25.7401	32.3305	44.2665	28.5886	43.4703	21.1951	30.0392	26.2335	22.2988	36.2903	30.44	117.742	35.8304	56.8678	22.484	35.3231	31.4629	33.022	34.6568	20.886	56.1192	38.6955	36.2328	18.4488	39.6229	39.4903	27.1545	80.7521	29.8683	25.7903	36.8015
hsa-mir-17-5p	25.7294	18.154	40.7597	28.0442	24.5242	42.632	25.4026	30.9866	23.5436	42.618	65.1555	29.7757	33.4896	66.8965	71.7917	52.8224	44.4803	41.7042	21.7436	48.8225	50.4616	26.836	54.5581	13.8627	15.3164	18.7064	17.026	37.2985	34.4378	30.4792	24.3018	69.6964	29.3644	42.167	33.7257	36.4947
hsa-mir-146b-3p	22.2988	48.8761	27.1731	79.6254	35.7644	26.5445	30.0212	52.0132	28.5886	47.7321	31.4002	46.6398	27.908	26.2808	14.9895	17.4582	37.9391	32.3061	35.1242	41.7561	37.3416	49.0451	15.7931	39.8553	38.9871	70.6686	21.6695	45.8239	39.3575	26.4153	51.6412	14.4824	14.6822	59.7366	19.8387	35.8794
hsa-mir-99b-3p	39.4517	50.2725	41.4067	35.0552	40.8736	29.762	43.8772	48.6932	30.2703	40.9133	21.9802	39.7888	20.0938	28.6699	24.4565	16.1153	40.5556	35.243	41.8145	24.4112	38.3508	44.4182	28.7148	32.9239	48.0377	37.4128	37.1477	37.2985	51.6568	36.575	36.4526	28.9648	11.0117	52.7087	39.6773	35.8587
hsa-mir-141-3p	29.16	30.7221	40.7597	47.5749	13.2839	46.6539	30.791	46.4798	15.1352	38.3562	86.3506	32.4107	35.7222	43.0049	43.3906	63.1183	20.2778	23.4953	15.0532	16.06	43.397	10.1792	55.9939	31.1911	16.7088	16.6279	38.6955	38.3642	49.1969	46.7347	10.632	50.6883	66.0699	7.02783	35.7096	35.2862
hsa-mir-193a-5p	36.0211	32.1186	20.0564	21.0331	28.6115	28.1532	25.4026	24.3466	36.9971	40.9133	28.2602	39.7888	28.4662	31.8555	35.5014	18.3535	25.5108	49.9276	45.1597	33.4049	17.1569	50.8959	25.8433	53.718	34.1137	66.5116	43.339	56.4806	23.3685	28.4472	48.6035	36.2059	45.8819	35.1392	33.7257	35.1232
hsa-mir-7110-3p	70.327	4.18938	5.82281	8.01262	27.5897	36.197	3.0791	5.53331	10.0901	35.7991	13.3451	13.4386	12.2795	7.16748	27.6122	9.84824	102.043	10.5729	115.408	17.3448	11.1015	35.1644	84.7087	20.7941	8.35438	31.1773	88.2258	5.32836	1.22992	22.3514	1.51886	4.52574	356.043	7.02783	15.8709	35.1178
hsa-mir-500a-3p	34.3059	37.7044	21.9973	32.5512	44.961	37.8058	26.1723	32.0932	38.6788	34.9467	12.5601	21.3436	31.8151	31.0591	18.1452	55.9559	38.5932	73.423	45.1597	53.3193	41.3785	32.3883	20.1004	31.1911	25.0632	29.0988	34.0521	20.2478	27.0583	30.4792	54.6789	47.0677	40.3761	35.1392	23.8064	34.7062
hsa-mir-30a-3p	17.1529	61.4442	88.6361	135.714	27.5897	65.959	95.4521	39.8399	21.8619	55.4034	69.0805	76.4155	11.1632	6.37109	27.6122	2.68588	34.0143	17.0341	20.071	22.484	28.2585	32.3883	11.4859	13.8627	37.5947	22.8634	1.54782	17.0508	14.7591	6.09583	27.3395	22.6287	3.67055	28.1113	27.7741	34.0405
hsa-mir-31-5p	0	85.184	99.6348	82.6301	2.04368	173.746	146.257	133.906	1.68168	143.196	163.281	77.206	1.11632	0.796387	0	0	3.27061	0.587384	0	6.42401	0	0.92538	0	0	0.696199	4.15697	3.09564	0	2.45985	0	4.55658	0.905149	0	0	0	32.5074
hsa-mir-363-3p	29.16	26.5327	32.9959	57.0899	13.2839	28.9576	28.4817	23.2399	30.2703	24.7184	37.6803	27.1407	51.9089	21.5024	11.8338	28.2018	35.3226	8.81075	13.3806	70.0217	52.4801	26.836	24.4076	20.7941	18.1012	54.0407	27.8608	29.8388	28.2882	19.3035	18.2263	19.0081	44.0466	98.3897	29.758	31.769
hsa-mir-134-5p	30.8753	23.7398	17.4684	19.5307	42.9173	21.7182	23.863	24.3466	35.3154	17.0472	21.9802	30.0392	24.559	39.8193	35.5014	15.22	29.4355	61.0879	30.1065	44.9681	36.3323	32.3883	22.9718	12.1299	39.6833	43.6482	18.5738	39.4299	61.4961	18.2875	36.4526	31.6802	9.17638	19.3265	33.7257	29.8526
hsa-mir-425-3p	15.4376	19.5504	30.408	27.0426	17.3713	46.6539	33.8701	29.8799	28.5886	36.6515	54.9504	38.2078	37.3967	29.4663	28.4011	48.3459	26.819	51.1024	28.4339	19.9144	27.2493	25.9106	20.1004	20.7941	20.1898	22.8634	40.2433	24.5105	20.9087	31.4951	28.8583	33.4905	29.3644	5.27087	15.8709	29.0175
hsa-mir-214-5p	22.2988	22.3433	19.4094	34.0536	30.6552	24.1313	23.0932	36.5199	18.4985	28.1279	36.8953	46.9033	39.0712	28.6699	17.3562	13.8771	37.9391	35.8304	30.1065	27.6233	26.24	34.2391	33.022	55.4508	47.3415	39.4913	15.4782	35.1672	23.3685	24.3833	33.4149	9.05149	11.0117	17.5696	35.7096	28.9812
hsa-mir-6073	54.8894	26.5327	12.2926	19.5307	63.3541	25.7401	8.46752	22.1333	33.6337	14.4901	11.7751	20.0261	10.0469	12.7422	7.8892	6.26706	13.0824	11.1603	63.5581	16.7024	14.1292	29.6122	20.1004	50.2523	36.2023	47.8052	37.1477	17.0508	6.14961	31.4951	30.3772	19.9133	91.7638	84.334	43.645	28.9798
hsa-mir-149-5p	15.4376	29.3256	31.702	22.5355	50.0702	24.1313	27.7119	30.9866	23.5436	26.4231	26.6902	41.6333	26.2335	24.688	6.31136	25.5159	36.6308	37.0052	28.4339	15.4176	14.1292	37.0152	31.5863	45.0538	27.8479	45.7267	35.5999	29.8388	11.0693	30.4792	47.0846	13.5772	36.7055	15.8126	35.7096	28.7904
hsa-mir-29c-5p	15.4376	22.3433	18.7624	57.0899	19.415	45.0452	55.4238	44.2665	21.8619	46.0274	41.6053	45.3223	38.513	24.688	12.6227	25.9635	30.0896	21.7332	16.7258	13.4904	31.2862	20.3584	43.0722	19.0612	38.2909	31.1773	18.5738	19.1821	23.3685	34.5431	22.7829	10.8618	11.0117	15.8126	27.7741	28.1024
hsa-mir-345-5p	15.4376	19.5504	26.5261	25.5402	21.4587	46.6539	32.3305	28.7732	21.8619	47.7321	40.0353	42.6873	34.0478	34.2446	18.9341	27.7541	43.172	55.2141	13.3806	28.2657	21.1939	28.6868	40.2007	20.7941	25.0632	24.9418	21.6695	14.9194	11.0693	18.2875	19.7452	21.7236	40.3761	15.8126	31.7419	27.995
hsa-mir-2110	49.7435	22.3433	27.8201	14.5229	22.4805	11.2613	18.4746	24.3466	28.5886	17.0472	12.5601	14.4926	18.9774	34.2446	24.4565	28.2018	35.9767	26.4323	31.779	46.8953	24.2216	36.0898	14.3574	29.4582	20.1898	81.061	34.0521	36.2328	18.4488	35.559	33.4149	29.8699	51.3877	10.5417	13.8871	27.9833
hsa-mir-378f	17.1529	13.9646	18.1154	28.5449	25.546	24.1313	18.4746	22.1333	40.3604	22.1613	25.9052	16.0736	30.6988	24.688	29.9789	51.0318	19.6237	33.4809	25.0887	23.1264	27.2493	26.836	17.2289	41.5881	28.5441	20.7849	44.8868	33.0358	50.4268	33.5271	31.896	29.8699	25.6939	21.0835	21.8225	27.5644
hsa-mir-874-3p	36.0211	58.6513	32.9959	17.0268	35.7644	41.0233	36.9492	45.3732	20.1802	42.618	51.8104	44.2683	30.6988	27.8735	37.8681	17.4582	28.1272	25.8449	15.0532	33.4049	11.1015	31.4629	22.9718	19.0612	17.405	16.6279	24.7651	23.4448	2.45985	19.3035	25.8206	20.8184	20.188	7.02783	11.9032	27.2392
hsa-mir-342-5p	44.5976	22.3433	18.1154	8.01262	16.3494	20.1094	36.1794	34.3065	40.3604	16.1948	27.4752	20.5531	26.7917	18.3169	9.46704	17.0106	38.5932	8.81075	23.4161	56.5313	17.1569	22.2091	4.30722	24.2597	17.405	126.788	27.8608	22.3791	13.5291	23.3674	15.1886	27.1545	11.0117	54.4657	7.93546	26.2444
hsa-mir-16-5p	10.2918	30.7221	31.702	32.0505	26.5679	48.2627	57.7331	26.5599	20.1802	23.8661	63.5854	28.1947	32.3733	15.1313	33.1346	38.9453	28.1272	12.9224	15.0532	24.4112	16.1477	5.55228	38.765	22.5269	15.3164	14.5494	4.64346	11.7224	25.8284	16.2556	18.2263	40.7317	34.8702	17.5696	31.7419	26.1218
hsa-mir-20a-5p	30.8753	18.154	29.761	26.041	16.3494	29.762	17.7048	15.4933	6.72674	28.1279	39.2503	17.1276	22.3264	38.2266	43.3906	41.6312	24.2025	17.0341	16.7258	47.5377	27.2493	13.8807	21.5361	15.5955	12.5316	14.5494	6.19128	30.9045	49.1969	13.2076	9.11316	58.8347	23.8586	22.8405	39.6773	25.3033
hsa-mir-101-3p	29.16	27.9292	28.4671	50.0788	48.0265	22.5226	23.0932	16.5999	33.6337	15.3425	35.3252	34.5187	27.908	19.1133	17.3562	18.8012	19.6237	9.39814	5.01774	37.9017	24.2216	5.55228	35.8935	27.7254	21.5822	31.1773	15.4782	23.4448	27.0583	8.12778	31.896	26.2493	11.0117	21.0835	53.5644	25.2538
hsa-mir-195-3p	32.5906	37.7044	26.5261	36.5576	39.8518	12.87	28.4817	28.7732	43.7238	5.96652	24.3352	31.8837	16.7448	10.353	16.5673	6.71471	33.3602	32.3061	33.4516	26.3384	25.2308	46.269	8.61444	27.7254	34.1137	27.0203	13.9304	24.5105	23.3685	17.2715	34.9338	19.0081	5.50583	22.8405	23.8064	25.1214
hsa-mir-151a-5p	5.14588	30.7221	20.0564	17.0268	16.3494	26.5445	67.7402	43.1598	5.04505	20.4566	26.6902	12.6481	24.0009	8.76025	11.0449	29.0971	64.1039	34.0683	16.7258	9.63602	11.1015	9.2538	10.0502	5.19851	22.2784	20.7849	15.4782	9.59105	11.0693	22.3514	16.7075	198.228	11.0117	8.78479	17.8548	25.1076
hsa-mir-501-3p	29.16	36.3079	21.9973	24.0378	19.415	26.5445	40.0283	17.7066	26.907	48.5845	14.1301	17.6546	15.0703	22.2988	22.8787	27.3065	17.6613	27.0196	33.4516	30.1929	23.2123	20.3584	11.4859	25.9926	13.924	41.5697	44.8868	28.7731	12.2992	21.3354	19.7452	40.7317	36.7055	19.3265	0	25.1057
hsa-mir-1-3p	8.57646	26.5327	67.2858	83.6317	88.9001	12.87	25.4026	5.53331	15.1352	11.0807	33.7552	29.5122	19.5356	11.9458	24.4565	15.22	15.0448	19.971	16.7258	45.6105	22.2031	38.866	41.6365	8.66419	41.0757	24.9418	0	22.3791	9.83938	14.2236	18.2263	28.9648	5.50583	5.27087	15.8709	24.9827
hsa-mir-504-5p	25.7294	30.7221	24.5852	24.5386	37.8081	12.87	18.4746	32.0932	30.2703	15.3425	17.2701	26.0867	18.4193	24.688	5.52244	9.40059	19.6237	39.3547	28.4339	23.1264	13.12	55.5228	17.2289	24.2597	22.2784	39.4913	30.9564	17.0508	19.6788	24.3833	60.7544	26.2493	9.17638	10.5417	11.9032	24.1987
hsa-mir-133a-3p	3.43059	37.7044	27.1731	39.5623	66.4196	37.0014	50.0354	48.6932	11.7718	45.1751	50.2403	60.0784	42.9783	5.57471	7.8892	4.02882	11.1201	43.4664	1.67258	4.49681	5.04616	50.8959	21.5361	6.93135	56.3921	2.07849	1.54782	5.32836	7.37954	7.11181	39.4903	20.8184	1.83528	0	7.93546	23.7954
hsa-mir-339-5p	17.1529	20.9469	20.7033	15.0237	24.5242	11.2613	19.2444	22.1333	30.2703	19.6043	19.6251	42.1603	38.513	37.4302	18.9341	26.8588	30.7437	38.7673	10.0355	11.5632	16.1477	20.3584	14.3574	25.9926	13.924	10.3924	23.2173	23.4448	20.9087	35.559	42.5281	30.7751	25.6939	5.27087	29.758	23.2521
hsa-mir-5096	25.7294	18.154	10.9986	11.5181	16.3494	5.63064	6.1582	16.5999	18.4985	17.0472	7.85005	12.1211	15.6285	12.7422	11.0449	17.9059	23.5484	7.63599	30.1065	12.2056	20.1846	18.5076	15.7931	17.3284	14.6202	62.3546	117.634	9.59105	9.83938	12.1917	15.1886	15.3875	108.281	26.3544	33.7257	22.6987
hsa-mir-34a-5p	24.0141	13.9646	9.05771	27.5434	26.5679	47.4583	34.6399	11.0666	20.1802	35.7991	18.8401	12.9116	16.7448	38.2266	23.6676	34.9165	20.9319	21.7332	10.0355	21.8416	26.24	23.1345	20.1004	10.397	15.3164	12.4709	17.026	14.9194	34.4378	15.2396	13.6697	33.4905	16.5175	12.2987	47.6128	22.3718
hsa-mir-502-3p	13.7223	30.7221	17.4684	24.0378	14.3058	24.1313	26.9421	22.1333	20.1802	32.3897	20.4101	17.1276	22.3264	24.688	17.3562	47.003	25.5108	28.7818	21.7436	19.9144	21.1939	18.5076	24.4076	13.8627	18.7974	20.7849	30.9564	15.9851	20.9087	23.3674	30.3772	19.0081	20.188	8.78479	11.9032	21.9979
hsa-mir-132-5p	34.3059	18.154	22.6443	22.5355	13.2839	21.7182	19.2444	43.1598	13.4535	46.0274	33.7552	25.2962	17.303	19.9097	7.8892	6.26706	7.84946	21.1458	21.7436	20.5568	24.2216	12.0299	66.044	20.7941	30.6327	10.3924	12.3826	8.52538	12.2992	8.12778	9.11316	6.33604	7.3411	33.3822	37.6935	21.016
hsa-mir-589-5p	20.5835	26.5327	14.2335	36.0568	13.2839	16.0876	23.863	26.5599	13.4535	28.9802	18.0551	19.7626	17.8611	7.96387	16.5673	16.1153	18.3154	14.6846	8.36291	13.4904	24.2216	19.433	22.9718	25.9926	25.0632	41.5697	43.339	21.3134	12.2992	25.3993	22.7829	14.4824	18.3528	31.6252	15.8709	21.0152
hsa-mir-181a-2-3p	20.5835	11.1717	24.5852	15.0237	21.4587	12.87	21.5537	24.3466	36.9971	17.8995	11.7751	22.3976	18.9774	25.4844	26.0343	19.6965	15.0448	18.7963	16.7258	19.9144	35.3231	24.0599	21.5361	22.5269	20.1898	20.7849	15.4782	23.4448	23.3685	26.4153	16.7075	16.2927	9.17638	29.8683	23.8064	20.8661
hsa-mir-142-5p	25.7294	8.37875	25.2322	14.0221	25.546	14.4788	15.3955	15.4933	36.9971	7.67124	40.8203	25.0327	31.8151	19.9097	11.0449	18.8012	25.5108	4.69907	13.3806	56.5313	18.1662	8.32842	14.3574	19.0612	15.3164	60.2761	6.19128	5.32836	7.37954	19.3035	3.03772	20.8184	12.8469	57.9796	15.8709	20.5929
hsa-mir-130b-5p	20.5835	12.5681	32.9959	37.0583	14.3058	20.1094	23.863	22.1333	13.4535	23.8661	18.8401	23.1882	7.81424	18.3169	23.6676	21.0394	15.0448	14.0972	13.3806	23.7688	31.2862	21.2837	15.7931	22.5269	14.6202	16.6279	29.4086	18.1164	15.989	16.2556	24.3018	20.8184	33.035	24.5974	13.8871	20.5326
hsa-mir-455-5p	12.007	11.1717	22.6443	55.0867	12.2621	30.5664	45.4167	22.1333	15.1352	18.7519	58.8754	33.2012	14.5122	31.8555	19.723	13.8771	20.9319	9.39814	5.01774	18.6296	22.2031	24.9853	18.6646	10.397	22.9746	10.3924	4.64346	14.9194	23.3685	17.2715	12.1509	9.95664	3.67055	26.3544	21.8225	20.4278
hsa-mir-552-3p	22.2988	0	0	0	22.4805	0	0	0	16.8168	0	0.785005	0.263502	41.3038	27.0771	25.2454	94.9012	10.466	16.4467	15.0532	15.4176	11.1015	10.1792	12.9217	43.3209	34.1137	2.07849	37.1477	28.7731	68.8757	18.2875	21.264	24.439	29.3644	12.2987	33.7257	19.8985
hsa-mir-181d-5p	22.2988	18.154	25.2322	23.5371	16.3494	24.1313	19.2444	21.0266	10.0901	26.4231	30.6152	14.4926	18.9774	22.2988	17.3562	12.9818	20.2778	12.9224	16.7258	35.3321	16.1477	20.3584	24.4076	19.0612	16.7088	27.0203	12.3826	14.9194	22.1386	15.2396	10.632	49.7832	1.83528	12.2987	19.8387	19.7497
hsa-mir-455-3p	17.1529	26.5327	25.2322	27.5434	14.3058	22.5226	43.8772	38.7332	31.952	24.7184	46.3153	61.1324	11.1632	27.8735	5.52244	12.9818	16.353	15.272	25.0887	22.484	9.08309	24.9853	10.0502	3.46568	9.05058	16.6279	4.64346	10.6567	14.7591	14.2236	22.7829	10.8618	3.67055	7.02783	11.9032	19.73
hsa-mir-1301-3p	27.4447	18.154	25.8792	10.5166	19.415	19.3051	18.4746	16.5999	30.2703	14.4901	19.6251	19.2356	16.7448	21.5024	18.9341	8.95294	17.0072	12.3351	26.7613	37.9017	20.1846	18.5076	8.61444	19.0612	17.405	60.2761	17.026	13.8537	8.60946	17.2715	10.632	24.439	16.5175	28.1113	7.93546	19.657
hsa-mir-193b-3p	5.14588	34.9115	9.70469	28.0442	37.8081	21.7182	28.4817	27.6666	15.1352	28.1279	31.4002	43.4778	39.0712	9.55664	6.31136	8.95294	17.6613	42.879	11.7081	9.63602	14.1292	48.1198	17.2289	17.3284	33.4175	8.31395	9.28692	10.6567	9.83938	12.1917	19.7452	9.05149	0	3.51392	9.91933	19.4326
hsa-mir-6131	29.16	19.5504	5.17583	12.0189	51.092	7.2394	5.38842	15.4933	11.7718	8.52359	10.2051	17.1276	6.13976	7.96387	7.10028	3.58118	9.15771	5.28645	16.7258	11.5632	10.0923	25.9106	14.3574	38.1224	28.5441	43.6482	26.3129	13.8537	11.0693	15.2396	15.1886	14.4824	67.9052	42.167	35.7096	18.9391
hsa-mir-324-3p	1.71529	23.7398	9.70469	21.0331	12.2621	27.3488	29.2514	23.2399	15.1352	28.9802	25.9052	30.5662	22.8846	15.1313	10.256	19.2488	22.2401	37.0052	18.3984	17.3448	15.1385	24.9853	15.7931	17.3284	13.2278	10.3924	23.2173	15.9851	18.4488	18.2875	16.7075	21.7236	25.6939	3.51392	3.96773	18.7372
hsa-mir-199b-5p	1.71529	18.154	22.6443	35.556	31.6771	19.3051	32.3305	21.0266	13.4535	16.1948	68.2955	29.5122	21.7682	23.0952	19.723	8.05765	15.0448	17.6215	11.7081	13.4904	7.06462	15.7315	18.6646	5.19851	18.7974	8.31395	4.64346	21.3134	13.5291	9.14375	21.264	14.4824	11.0117	8.78479	23.8064	18.3464
hsa-mir-4508	49.7435	1.39646	5.17583	5.50867	17.3713	12.87	4.61865	5.53331	10.0901	13.6378	3.92503	7.64155	20.0938	12.7422	10.256	9.40059	66.7204	8.22337	33.4516	9.63602	10.0923	54.5974	34.4578	12.1299	17.405	35.3343	26.3129	8.52538	4.91969	11.1757	7.5943	2.71545	97.2696	8.78479	1.98387	18.3238
hsa-mir-22-5p	8.57646	16.7575	36.8778	40.5639	7.15288	33.7839	27.7119	21.0266	3.36337	15.3425	51.8104	24.5057	11.7214	13.5386	13.4116	36.2594	14.3907	11.7477	8.36291	5.78161	26.24	12.9553	28.7148	13.8627	12.5316	6.23546	12.3826	9.59105	22.1386	23.3674	10.632	12.6721	27.5291	7.02783	11.9032	18.2992
hsa-mir-1247-5p	10.2918	1.39646	1.94094	0.500788	29.6334	0	0.769775	1.10666	13.4535	0.852359	1.57001	1.58101	29.0243	11.1494	11.8338	19.2488	17.0072	34.0683	40.1419	14.1328	11.1015	28.6868	11.4859	57.1836	17.405	8.31395	55.7215	20.2478	13.5291	37.591	44.0469	30.7751	44.0466	8.78479	9.91933	18.2441
hsa-mir-204-5p	13.7223	99.1486	46.5825	30.5481	21.4587	66.7634	31.5608	33.1999	11.7718	14.4901	29.0452	40.8428	8.3724	7.96387	11.8338	8.05765	3.27061	12.3351	1.67258	2.5696	3.0277	8.32842	14.3574	13.8627	11.1392	6.23546	4.64346	7.4597	8.60946	12.1917	12.1509	8.14634	9.17638	5.27087	15.8709	18.1623
hsa-mir-1296-5p	15.4376	33.515	7.11677	9.01419	12.2621	9.65253	29.2514	17.7066	11.7718	25.5708	30.6152	30.0392	22.3264	18.3169	7.10028	11.6388	13.7366	24.6701	18.3984	4.49681	13.12	31.4629	12.9217	20.7941	18.1012	8.31395	12.3826	14.9194	6.14961	12.1917	30.3772	39.8265	27.5291	3.51392	27.7741	18.0576
hsa-mir-3195	25.7294	5.58584	13.5866	15.0237	17.3713	13.6744	9.2373	5.53331	10.0901	37.5038	18.8401	29.7757	8.3724	17.5205	18.1452	2.23824	22.2401	18.7963	30.1065	11.5632	22.2031	31.4629	11.4859	10.397	39.6833	60.2761	21.6695	7.4597	1.22992	26.4153	16.7075	3.62059	12.8469	19.3265	5.9516	17.762
hsa-mir-671-3p	29.16	13.9646	13.5866	8.01262	17.3713	8.04378	9.2373	7.74664	8.40842	6.81888	8.63506	7.90505	15.0703	14.335	9.46704	30.44	13.0824	24.6701	31.779	23.1264	21.1939	24.0599	18.6646	19.0612	19.4936	22.8634	15.4782	20.2478	15.989	20.3194	22.7829	27.1545	27.5291	21.0835	21.8225	17.6744
hsa-mir-6087	8.57646	26.5327	5.17583	7.01104	20.4368	24.1313	16.1653	8.8533	10.0901	7.67124	21.1951	21.3436	17.8611	5.57471	4.73352	15.6677	17.0072	14.0972	28.4339	5.13921	9.08309	19.433	18.6646	20.7941	30.6327	14.5494	80.4867	8.52538	7.37954	16.2556	15.1886	8.14634	62.3994	1.75696	17.8548	17.6242
hsa-mir-511-5p	17.1529	13.9646	21.9973	30.5481	11.2402	12.87	16.1653	24.3466	13.4535	21.309	12.5601	27.9312	19.5356	28.6699	14.9895	13.4294	11.1201	14.6846	16.7258	8.99362	13.12	25.9106	15.7931	24.2597	9.74678	8.31395	6.19128	25.5761	31.978	22.3514	10.632	5.43089	1.83528	33.3822	27.7741	17.5424
hsa-mir-1273a	29.16	5.58584	11.6456	8.01262	15.3276	4.82627	6.1582	7.74664	18.4985	9.37595	8.63506	10.2766	15.0703	8.76025	12.6227	13.4294	21.586	12.9224	20.071	9.63602	8.07385	19.433	22.9718	15.5955	11.1392	31.1773	88.2258	12.7881	11.0693	15.2396	9.11316	8.14634	75.2463	17.5696	17.8548	17.514
hsa-mir-769-5p	6.86117	15.361	15.5275	35.556	29.6334	23.327	26.1723	13.28	6.72674	19.6043	21.1951	18.7086	15.0703	9.55664	15.7784	18.3535	22.2401	28.1944	6.69032	27.6233	17.1569	12.9553	10.0502	5.19851	18.1012	12.4709	15.4782	17.0508	9.83938	11.1757	16.7075	26.2493	14.6822	28.1113	3.96773	16.9901
hsa-mir-221-5p	10.2918	13.9646	20.0564	27.5434	14.3058	16.0876	24.6328	14.3866	23.5436	20.4566	25.1202	11.0671	16.1866	19.9097	18.9341	21.4871	13.7366	13.5098	13.3806	21.8416	28.2585	12.9553	8.61444	12.1299	15.3164	10.3924	13.9304	24.5105	13.5291	7.11181	16.7075	14.4824	14.6822	26.3544	5.9516	16.7248
hsa-mir-339-3p	6.86117	18.154	12.9396	6.51025	17.3713	15.2832	15.3955	22.1333	26.907	10.2283	8.63506	13.4386	16.7448	10.353	25.2454	18.3535	18.3154	19.3837	20.071	24.4112	22.2031	22.2091	15.7931	6.93135	16.7088	27.0203	20.1217	14.9194	7.37954	19.3035	16.7075	9.95664	20.188	15.8126	19.8387	16.6237
hsa-mir-215-3p	0	26.5327	96.3999	81.6285	4.08736	39.4145	52.3447	33.1999	5.04505	30.6849	77.7155	39.5253	4.46528	2.38916	4.73352	14.7724	6.54122	2.93692	0	2.5696	5.04616	2.77614	7.1787	3.46568	1.3924	2.07849	4.64346	0	2.45985	4.06389	0	8.14634	3.67055	1.75696	5.9516	16.5033
hsa-mir-493-3p	18.8682	9.77521	10.9986	26.041	21.4587	8.04378	10.7768	11.0666	23.5436	11.0807	14.9151	18.9721	14.5122	16.7241	11.8338	8.05765	9.81183	18.7963	11.7081	11.5632	19.1754	41.6421	40.2007	12.1299	22.2784	18.7064	1.54782	17.0508	17.2189	11.1757	21.264	12.6721	7.3411	14.0557	31.7419	16.4785
hsa-mir-543	32.5906	12.5681	12.9396	2.50394	18.3931	1.60876	3.84887	8.8533	16.8168	4.2618	4.71003	6.58754	6.69792	23.8916	33.1346	6.26706	11.1201	11.1603	8.36291	15.4176	24.2216	21.2837	14.3574	24.2597	18.1012	20.7849	13.9304	19.1821	19.6788	15.2396	18.2263	23.5339	11.0117	49.1948	41.6612	16.4686
hsa-mir-379-5p	27.4447	9.77521	18.1154	17.5276	14.3058	4.02189	5.38842	5.53331	13.4535	5.11416	20.4101	10.2766	18.9774	32.6519	32.3457	12.0865	7.19534	18.7963	20.071	28.2657	22.2031	8.32842	20.1004	6.93135	13.2278	10.3924	4.64346	31.9702	41.8174	11.1757	12.1509	21.7236	1.83528	26.3544	19.8387	16.4128
hsa-mir-218-5p	13.7223	5.58584	29.761	40.5639	14.3058	22.5226	19.2444	17.7066	10.0901	17.8995	48.6703	33.7282	17.303	27.8735	14.2006	10.7435	13.0824	6.46122	5.01774	10.9208	11.1015	9.2538	22.9718	1.73284	15.3164	10.3924	3.09564	8.52538	24.5985	10.1597	6.07544	4.52574	3.67055	26.3544	33.7257	16.3115
hsa-mir-4532	15.4376	6.98229	19.4094	10.5166	7.15288	25.7401	7.69775	21.0266	5.04505	34.0944	23.5502	35.0457	29.5825	6.37109	10.256	6.71471	32.7061	19.3837	38.4694	7.70881	9.08309	20.3584	8.61444	15.5955	32.7213	6.23546	12.3826	2.13134	3.68977	20.3194	9.11316	5.43089	44.0466	5.27087	7.93546	16.1663
hsa-mir-3653-5p	24.0141	5.58584	12.2926	7.01104	20.4368	1.60876	10.7768	7.74664	30.2703	8.52359	7.85005	9.48606	8.93056	22.2988	15.7784	6.26706	18.9695	9.39814	26.7613	41.1137	11.1015	20.3584	8.61444	10.397	9.74678	68.5901	17.026	11.7224	20.9087	22.3514	15.1886	9.05149	9.17638	28.1113	7.93546	16.1543
hsa-mir-3656	29.16	0	1.94094	1.00158	4.08736	6.43502	0	1.10666	6.72674	4.2618	3.92503	7.37805	15.6285	3.18555	10.256	27.7541	36.6308	4.11169	40.1419	8.35122	4.03693	49.9705	41.6365	8.66419	18.1012	14.5494	51.0781	3.19702	1.22992	9.14375	0	3.62059	104.611	8.78479	1.98387	15.2197
hsa-mir-493-5p	20.5835	13.9646	22.6443	22.5355	16.3494	6.43502	6.1582	14.3866	16.8168	6.81888	11.7751	16.0736	10.0469	16.7241	23.6676	7.16236	15.0448	18.7963	15.0532	20.5568	14.1292	23.1345	20.1004	13.8627	18.7974	12.4709	6.19128	8.52538	15.989	6.09583	18.2263	21.7236	7.3411	24.5974	17.8548	15.161
hsa-mir-10a-3p	13.7223	2.79292	12.2926	10.5166	15.3276	8.04378	20.0141	11.0666	15.1352	2.55708	26.6902	11.8576	18.4193	23.8916	30.7679	21.9347	18.3154	9.39814	6.69032	11.5632	23.2123	11.1046	37.3292	12.1299	13.2278	2.07849	4.64346	19.1821	23.3685	14.2236	4.55658	24.439	11.0117	12.2987	25.7903	15.1312
hsa-mir-330-3p	34.3059	15.361	12.9396	10.5166	15.3276	14.4788	6.92797	7.74664	23.5436	12.7854	9.42007	6.32404	12.8377	26.2808	17.3562	12.9818	15.0448	5.87384	16.7258	27.6233	8.07385	16.6568	11.4859	12.1299	20.886	33.2558	17.026	12.7881	11.0693	12.1917	9.11316	15.3875	14.6822	26.3544	3.96773	15.1277
hsa-mir-625-3p	13.7223	11.1717	16.1745	47.0741	17.3713	27.3488	15.3955	28.7732	8.40842	21.309	21.9802	12.1211	15.6285	15.9277	14.2006	14.7724	11.7742	2.93692	13.3806	16.06	12.1108	14.8061	18.6646	19.0612	9.05058	10.3924	13.9304	8.52538	8.60946	7.11181	6.07544	4.52574	7.3411	21.0835	11.9032	14.8206
hsa-mir-378i	15.4376	9.77521	9.70469	11.5181	13.2839	15.2832	14.6257	12.1733	18.4985	6.81888	9.42007	7.37805	19.5356	10.353	14.9895	31.3353	11.7742	17.0341	21.7436	10.9208	21.1939	11.1046	10.0502	19.0612	13.924	10.3924	18.5738	18.1164	14.7591	27.4313	19.7452	10.8618	14.6822	8.78479	9.91933	14.5772
hsa-mir-552-5p	17.1529	0	0	0	12.2621	0	0	1.10666	11.7718	0.852359	0	0	32.3733	16.7241	16.5673	42.5265	12.4283	17.0341	8.36291	18.6296	20.1846	11.1046	20.1004	17.3284	11.1392	10.3924	10.8347	21.3134	38.1276	17.2715	22.7829	19.9133	34.8702	15.8126	15.8709	14.1383
hsa-mir-21-3p	8.57646	13.9646	13.5866	23.0363	9.19656	22.5226	13.8559	9.95997	10.0901	30.6849	10.9901	10.0131	22.8846	18.3169	9.46704	33.1259	13.0824	18.7963	6.69032	9.63602	15.1385	20.3584	11.4859	1.73284	6.96199	10.3924	7.7391	11.7224	18.4488	12.1917	10.632	19.0081	16.5175	10.5417	7.93546	13.9795
hsa-mir-382-5p	13.7223	9.77521	10.3517	10.5166	18.3931	10.4569	11.5466	7.74664	6.72674	9.37595	18.0551	12.3846	8.93056	25.4844	26.8233	9.84824	7.19534	16.4467	6.69032	15.4176	8.07385	12.9553	20.1004	13.8627	18.7974	16.6279	7.7391	15.9851	18.4488	11.1757	15.1886	16.2927	3.67055	28.1113	21.8225	13.8497
hsa-mir-432-5p	15.4376	6.98229	4.52885	6.00946	34.7426	9.65253	5.38842	11.0666	8.40842	6.81888	10.2051	11.8576	8.3724	15.9277	14.9895	4.47647	10.466	21.1458	15.0532	16.7024	16.1477	22.2091	12.9217	17.3284	24.367	18.7064	9.28692	24.5105	15.989	11.1757	25.8206	12.6721	5.50583	15.8126	5.9516	13.6182
hsa-mir-4419a	46.3129	6.98229	5.17583	4.00631	12.2621	1.60876	4.61865	8.8533	6.72674	5.96652	8.63506	5.27003	10.605	4.77832	17.3562	11.6388	9.15771	12.3351	23.4161	17.9872	11.1015	10.1792	15.7931	19.0612	8.35438	35.3343	44.8868	7.4597	6.14961	9.14375	18.2263	4.52574	51.3877	5.27087	3.96773	13.5581
hsa-mir-1273e	18.8682	15.361	6.46979	6.51025	8.17472	3.21751	4.61865	4.42665	18.4985	5.11416	7.06505	7.11455	7.81424	10.353	3.15568	8.5053	23.5484	5.87384	8.36291	8.99362	12.1108	14.8061	11.4859	6.93135	4.87339	51.9622	78.9388	8.52538	4.91969	8.12778	9.11316	6.33604	31.1997	15.8126	21.8225	13.4003
hsa-mir-664a-5p	13.7223	23.7398	7.76375	11.0173	13.2839	12.0657	9.2373	8.8533	23.5436	7.67124	7.06505	7.64155	12.2795	23.0952	7.10028	10.2959	9.81183	18.7963	15.0532	13.4904	11.1015	17.5822	7.1787	15.5955	12.5316	12.4709	17.026	18.1164	18.4488	16.2556	7.5943	15.3875	12.8469	19.3265	5.9516	13.2269
hsa-mir-362-5p	12.007	6.98229	22.6443	8.5134	6.13104	24.1313	8.46752	11.0666	10.0901	15.3425	13.3451	10.0131	10.605	17.5205	23.6676	42.5265	13.7366	14.6846	11.7081	13.4904	10.0923	3.70152	24.4076	12.1299	6.96199	4.15697	17.026	6.39403	11.0693	13.2076	13.6697	9.05149	12.8469	8.78479	9.91933	13.1455
hsa-mir-7706	13.7223	8.37875	9.05771	8.5134	11.2402	4.02189	10.0071	14.3866	13.4535	13.6378	3.14002	7.90505	10.0469	10.353	5.52244	8.5053	10.466	9.98552	23.4161	17.9872	13.12	12.9553	22.9718	15.5955	15.3164	41.5697	17.026	15.9851	19.6788	9.14375	15.1886	12.6721	3.67055	22.8405	5.9516	13.0695
hsa-mir-340-5p	6.86117	12.5681	9.70469	23.0363	15.3276	15.2832	29.2514	33.1999	11.7718	17.8995	22.7652	23.4517	11.7214	14.335	11.0449	22.83	17.0072	8.22337	3.34516	13.4904	17.1569	9.2538	15.7931	6.93135	10.443	8.31395	4.64346	10.6567	3.68977	12.1917	3.03772	5.43089	7.3411	7.02783	9.91933	12.9985
hsa-mir-4488	18.8682	1.39646	4.52885	4.5071	3.06552	8.84816	1.53955	4.42665	0	5.96652	1.57001	3.95253	7.81424	1.59277	11.0449	7.61	39.9014	6.46122	55.1952	8.99362	5.04616	9.2538	28.7148	5.19851	10.443	10.3924	21.6695	3.19702	0	9.14375	4.55658	6.33604	126.634	7.02783	3.96773	12.8247
hsa-mir-30c-2-3p	8.57646	13.9646	21.3503	36.5576	27.5897	24.9357	20.0141	13.28	8.40842	30.6849	23.5502	27.4042	6.69792	7.96387	3.15568	2.68588	7.19534	12.9224	5.01774	7.70881	12.1108	12.9553	7.1787	5.19851	17.405	10.3924	1.54782	15.9851	8.60946	4.06389	15.1886	4.52574	3.67055	7.02783	7.93546	12.6703
hsa-mir-320c	12.007	13.9646	9.05771	6.00946	9.19656	8.04378	12.3164	11.0666	10.0901	8.52359	9.42007	4.21603	12.8377	5.57471	15.7784	5.81941	11.1201	19.971	11.7081	14.1328	20.1846	19.433	10.0502	19.0612	20.886	31.1773	12.3826	8.52538	6.14961	9.14375	6.07544	8.14634	23.8586	10.5417	13.8871	12.2959
hsa-mir-9-5p	6.86117	25.1363	19.4094	28.5449	17.3713	18.5007	28.4817	8.8533	16.8168	10.2283	29.8302	23.7152	11.1632	13.5386	9.46704	2.68588	5.8871	3.5243	5.01774	9.63602	12.1108	7.40304	14.3574	6.93135	9.74678	4.15697	1.54782	10.6567	19.6788	8.12778	7.5943	8.14634	3.67055	7.02783	5.9516	12.0508
hsa-mir-147b	10.2918	1.39646	5.82281	5.50867	12.2621	2.41313	0.769775	2.21333	15.1352	3.40944	7.06505	1.58101	19.5356	16.7241	29.19	31.3353	9.81183	15.272	11.7081	4.49681	30.277	7.40304	20.1004	13.8627	10.443	8.31395	12.3826	8.52538	14.7591	24.3833	7.5943	5.43089	20.188	14.0557	15.8709	11.9866
hsa-mir-1273f	18.8682	12.5681	3.2349	3.50552	5.1092	4.02189	0	2.21333	5.04505	5.96652	4.71003	5.53354	11.7214	3.98193	5.52244	9.84824	9.81183	6.46122	16.7258	5.13921	18.1662	9.2538	14.3574	6.93135	6.26579	16.6279	75.8432	13.8537	14.7591	7.11181	9.11316	9.05149	51.3877	12.2987	13.8871	11.9685
hsa-mir-1248	17.1529	9.77521	9.70469	3.00473	7.15288	5.63064	16.935	6.63998	8.40842	5.11416	2.35502	6.85105	6.13976	13.5386	18.9341	6.71471	20.9319	12.9224	13.3806	25.0536	15.1385	5.55228	10.0502	6.93135	9.74678	6.23546	13.9304	13.8537	12.2992	20.3194	7.5943	26.2493	22.0233	17.5696	7.93546	11.7649
hsa-mir-185-3p	3.43059	12.5681	8.41073	11.0173	11.2402	7.2394	6.92797	9.95997	20.1802	11.0807	7.85005	20.5531	9.48872	6.37109	5.52244	13.8771	13.7366	7.0486	20.071	9.63602	15.1385	20.3584	5.74296	15.5955	4.87339	6.23546	20.1217	12.7881	6.14961	12.1917	4.55658	17.1978	33.035	17.5696	1.98387	11.7071
hsa-mir-4516	12.007	4.18938	0	1.00158	2.04368	3.21751	0.769775	5.53331	3.36337	0.852359	1.57001	0.527003	41.862	1.59277	0.78892	26.4112	45.7885	4.69907	45.1597	3.21201	1.00923	15.7315	21.5361	13.8627	13.2278	6.23546	37.1477	1.06567	2.45985	6.09583	0	4.52574	75.2463	3.51392	0	11.6071
hsa-mir-129-5p	24.0141	16.7575	13.5866	8.5134	14.3058	15.2832	20.0141	7.74664	16.8168	17.0472	7.85005	16.3371	6.69792	7.96387	14.9895	7.16236	7.84946	4.11169	6.69032	7.70881	5.04616	10.1792	7.1787	8.66419	12.5316	37.4128	17.026	8.52538	8.60946	9.14375	9.11316	2.71545	9.17638	7.02783	7.93546	11.4781
hsa-mir-532-3p	22.2988	2.79292	9.05771	8.5134	9.19656	16.0876	6.92797	6.63998	3.36337	19.6043	8.63506	11.8576	13.3958	11.1494	8.67812	17.4582	9.81183	15.272	3.34516	15.4176	8.07385	11.1046	12.9217	17.3284	13.924	4.15697	17.026	9.59105	13.5291	19.3035	16.7075	16.2927	9.17638	5.27087	5.9516	11.4246
hsa-mir-1291	3.43059	25.1363	7.76375	2.50394	18.3931	13.6744	20.0141	9.95997	5.04505	7.67124	7.06505	21.6071	11.1632	7.16748	4.73352	9.84824	11.7742	33.4809	3.34516	10.9208	9.08309	9.2538	5.74296	3.46568	9.74678	4.15697	34.0521	15.9851	23.3685	19.3035	1.51886	8.14634	11.0117	7.02783	1.98387	11.387
hsa-mir-326	1.71529	9.77521	10.9986	15.5244	13.2839	16.8919	9.2373	15.4933	6.72674	27.2755	14.9151	18.1816	10.605	4.77832	7.10028	9.84824	13.7366	21.7332	5.01774	7.70881	9.08309	14.8061	10.0502	10.397	3.48099	12.4709	10.8347	9.59105	1.22992	9.14375	7.5943	11.7669	14.6822	10.5417	3.96773	10.8625
hsa-mir-452-5p	8.57646	9.77521	13.5866	27.0426	9.19656	17.6963	13.0862	9.95997	15.1352	12.7854	17.2701	8.43206	5.5816	20.7061	16.5673	12.9818	8.50359	4.69907	13.3806	14.7752	13.12	6.47766	18.6646	5.19851	6.26579	2.07849	3.09564	2.13134	14.7591	6.09583	3.03772	2.71545	1.83528	10.5417	11.9032	10.5045
hsa-mir-223-3p	0	15.361	6.46979	22.0347	6.13104	23.327	24.6328	33.1999	1.68168	20.4566	48.6703	27.9312	15.6285	8.76025	3.9446	6.71471	4.57885	6.46122	6.69032	3.85441	6.05539	2.77614	7.1787	3.46568	7.65819	2.07849	6.19128	1.06567	3.68977	3.04792	10.632	2.71545	7.3411	3.51392	9.91933	10.3959
hsa-mir-4497	6.86117	2.79292	5.17583	5.00788	5.1092	6.43502	3.84887	1.10666	1.68168	5.11416	10.2051	5.00653	5.5816	3.98193	1.57784	5.81941	9.15771	9.39814	10.0355	8.99362	13.12	10.1792	1.43574	13.8627	10.443	33.2558	20.1217	7.4597	3.68977	12.1917	3.03772	0.905149	84.4227	15.8126	5.9516	9.96513
hsa-mir-27a-5p	24.0141	6.98229	6.46979	5.00788	12.2621	3.21751	8.46752	3.31999	10.0901	9.37595	3.14002	2.37152	5.5816	1.59277	4.73352	4.92412	8.50359	5.28645	5.01774	11.5632	12.1108	7.40304	35.8935	8.66419	16.0126	27.0203	21.6695	9.59105	0	5.07986	0	3.62059	12.8469	38.6531	7.93546	9.95493
hsa-let-7b-3p	0	9.77521	6.46979	10.0158	10.2184	8.04378	7.69775	16.5999	18.4985	6.81888	6.28004	16.6006	14.5122	7.16748	10.256	4.92412	7.19534	13.5098	8.36291	3.85441	4.03693	13.8807	4.30722	3.46568	8.35438	12.4709	15.4782	17.0508	2.45985	15.2396	16.7075	5.43089	11.0117	3.51392	15.8709	9.60228
hsa-mir-3158-3p	13.7223	9.77521	3.88187	8.01262	6.13104	3.21751	7.69775	9.95997	1.68168	5.96652	6.28004	5.27003	11.7214	10.353	2.36676	10.2959	11.1201	9.39814	8.36291	8.35122	13.12	20.3584	12.9217	8.66419	5.56959	10.3924	23.2173	23.4448	28.2882	9.14375	3.03772	6.33604	5.50583	5.27087	5.9516	9.56538
hsa-mir-4461	8.57646	26.5327	12.2926	45.071	14.3058	4.02189	3.0791	37.6265	5.04505	3.40944	1.57001	22.9247	1.67448	13.5386	3.9446	3.58118	3.27061	5.87384	5.01774	2.5696	8.07385	11.1046	1.43574	1.73284	6.26579	2.07849	7.7391	2.13134	12.2992	3.04792	7.5943	1.8103	25.6939	3.51392	13.8871	9.49526
hsa-mir-566	3.43059	8.37875	5.17583	2.50394	6.13104	4.02189	4.61865	4.42665	10.0901	0.852359	3.14002	5.79704	7.81424	1.59277	4.73352	6.26706	9.15771	5.87384	11.7081	3.85441	10.0923	13.8807	7.1787	8.66419	6.26579	33.2558	61.9128	2.13134	6.14961	6.09583	10.632	2.71545	38.5408	5.27087	7.93546	9.43686
hsa-mir-3665	12.007	5.58584	2.58792	1.50237	5.1092	8.04378	0.769775	2.21333	3.36337	5.11416	2.35502	3.95253	12.8377	2.38916	3.15568	9.40059	21.586	5.87384	21.7436	4.49681	2.01846	14.8061	17.2289	6.93135	7.65819	6.23546	21.6695	0	1.22992	15.2396	3.03772	5.43089	84.4227	3.51392	0	9.24315
hsa-mir-8086	8.57646	16.7575	6.46979	3.50552	8.17472	6.43502	1.53955	4.42665	10.0901	5.11416	8.63506	9.48606	7.81424	3.98193	8.67812	5.37177	7.84946	2.93692	10.0355	3.85441	11.1015	8.32842	7.1787	5.19851	4.17719	20.7849	32.5042	2.13134	7.37954	8.12778	4.55658	3.62059	44.0466	7.02783	13.8871	9.13668
hsa-mir-497-5p	5.14588	8.37875	14.2335	5.00788	7.15288	12.87	19.2444	13.28	10.0901	7.67124	17.2701	11.5941	7.81424	11.1494	10.256	4.47647	14.3907	17.0341	6.69032	7.06641	6.05539	9.2538	10.0502	3.46568	11.1392	6.23546	4.64346	1.06567	2.45985	8.12778	6.07544	7.24119	0	5.27087	13.8871	8.73679
hsa-mir-1268a	6.86117	9.77521	6.46979	4.5071	7.15288	4.02189	3.84887	2.21333	6.72674	4.2618	10.9901	9.74956	6.69792	4.77832	11.8338	6.71471	7.19534	6.46122	13.3806	7.06641	6.05539	9.2538	4.30722	8.66419	6.26579	18.7064	21.6695	6.39403	7.37954	9.14375	6.07544	7.24119	29.3644	5.27087	15.8709	8.63912
hsa-mir-1275	10.2918	6.98229	9.05771	2.50394	4.08736	3.21751	5.38842	2.21333	13.4535	6.81888	4.71003	5.27003	12.8377	6.37109	3.9446	8.05765	11.1201	15.8594	10.0355	13.4904	6.05539	6.47766	4.30722	12.1299	6.26579	33.2558	20.1217	7.4597	3.68977	17.2715	6.07544	8.14634	1.83528	10.5417	0	8.55269
hsa-mir-335-3p	3.43059	9.77521	5.82281	23.5371	10.2184	12.87	14.6257	8.8533	6.72674	5.96652	18.8401	14.7561	3.90712	6.37109	8.67812	5.81941	8.50359	1.76215	1.67258	3.85441	11.1015	6.47766	5.74296	6.93135	7.65819	2.07849	0	11.7224	14.7591	6.09583	4.55658	10.8618	5.50583	12.2987	15.8709	8.50435
hsa-mir-7704	6.86117	2.79292	6.46979	3.50552	7.15288	8.84816	4.61865	5.53331	10.0901	6.81888	13.3451	4.74303	13.3958	7.16748	8.67812	6.26706	3.92473	9.39814	15.0532	10.9208	2.01846	16.6568	2.87148	8.66419	11.8354	20.7849	15.4782	9.59105	8.60946	11.1757	9.11316	4.52574	12.8469	1.75696	0	8.32895
hsa-mir-16-2-3p	6.86117	1.39646	10.3517	8.5134	5.1092	8.04378	10.7768	7.74664	1.68168	6.81888	7.85005	6.58754	11.1632	3.98193	11.0449	9.40059	8.50359	2.34953	8.36291	5.78161	11.1015	1.85076	8.61444	10.397	5.56959	18.7064	9.28692	7.4597	12.2992	8.12778	9.11316	7.24119	11.0117	14.0557	13.8871	8.31565
hsa-mir-1285-5p	13.7223	8.37875	9.05771	6.51025	6.13104	2.41313	2.30932	3.31999	8.40842	6.81888	1.57001	6.06054	3.34896	6.37109	3.9446	6.71471	13.0824	5.28645	8.36291	5.13921	9.08309	4.6269	4.30722	5.19851	5.56959	29.0988	40.2433	2.13134	7.37954	3.04792	6.07544	0.905149	25.6939	8.78479	7.93546	8.20091
hsa-mir-654-3p	6.86117	8.37875	11.6456	6.00946	8.17472	2.41313	2.30932	2.21333	11.7718	5.11416	1.57001	8.43206	7.81424	17.5205	10.256	6.26706	7.19534	11.7477	6.69032	5.13921	7.06462	3.70152	11.4859	8.66419	18.1012	2.07849	1.54782	5.32836	9.83938	12.1917	13.6697	9.95664	1.83528	7.02783	25.7903	8.16591
hsa-mir-324-5p	3.43059	18.154	3.88187	10.5166	7.15288	12.0657	11.5466	14.3866	3.36337	18.7519	11.7751	12.1211	9.48872	1.59277	0.78892	7.61	11.1201	8.22337	3.34516	5.78161	7.06462	6.47766	4.30722	10.397	4.87339	6.23546	6.19128	11.7224	3.68977	5.07986	9.11316	8.14634	16.5175	5.27087	3.96773	8.1186
hsa-mir-330-5p	5.14588	13.9646	7.76375	11.0173	5.1092	12.87	5.38842	9.95997	3.36337	11.933	9.42007	8.43206	7.25608	9.55664	7.10028	6.26706	10.466	12.3351	3.34516	7.70881	8.07385	7.40304	15.7931	1.73284	4.87339	12.4709	7.7391	5.32836	11.0693	9.14375	3.03772	4.52574	5.50583	12.2987	1.98387	7.98235
hsa-mir-23b-5p	10.2918	2.79292	9.05771	2.50394	6.13104	7.2394	4.61865	3.31999	5.04505	10.2283	2.35502	6.58754	7.81424	5.57471	5.52244	1.34294	5.23298	7.0486	18.3984	6.42401	5.04616	12.9553	11.4859	8.66419	14.6202	12.4709	7.7391	7.4597	9.83938	9.14375	10.632	11.7669	3.67055	8.78479	13.8871	7.87702
hsa-mir-195-5p	3.43059	4.18938	14.8805	11.0173	12.2621	4.02189	13.8559	5.53331	8.40842	5.11416	28.2602	13.4386	6.13976	13.5386	3.9446	5.81941	11.7742	11.1603	1.67258	5.13921	4.03693	3.70152	10.0502	1.73284	5.56959	4.15697	0	3.19702	6.14961	8.12778	7.5943	12.6721	1.83528	7.02783	15.8709	7.8664
hsa-mir-378h	8.57646	8.37875	5.17583	5.50867	3.06552	8.84816	6.92797	9.95997	10.0901	4.2618	5.49504	4.47953	8.3724	3.98193	5.52244	17.9059	6.54122	13.5098	5.01774	8.99362	13.12	6.47766	10.0502	3.46568	10.443	4.15697	9.28692	5.32836	9.83938	6.09583	10.632	5.43089	7.3411	10.5417	9.91933	7.79263
hsa-mir-24-2-5p	3.43059	5.58584	7.11677	10.5166	7.15288	5.63064	13.8559	6.63998	0	8.52359	7.85005	5.79704	8.3724	22.2988	5.52244	7.16236	7.84946	7.0486	3.34516	8.99362	6.05539	9.2538	22.9718	8.66419	6.26579	8.31395	0	9.59105	19.6788	8.12778	4.55658	4.52574	0	5.27087	5.9516	7.76915
hsa-mir-671-5p	5.14588	4.18938	4.52885	2.00315	2.04368	3.21751	1.53955	6.63998	11.7718	6.81888	5.49504	4.21603	7.25608	8.76025	8.67812	12.9818	8.50359	15.8594	13.3806	6.42401	11.1015	9.2538	10.0502	5.19851	4.17719	4.15697	0	8.52538	3.68977	13.2076	9.11316	14.4824	20.188	3.51392	13.8871	7.71426
hsa-mir-25-5p	10.2918	5.58584	5.82281	1.00158	5.1092	4.82627	3.84887	5.53331	5.04505	5.11416	7.85005	3.42552	5.5816	10.353	11.0449	4.92412	5.23298	5.28645	8.36291	8.35122	5.04616	9.2538	7.1787	5.19851	6.26579	24.9418	9.28692	12.7881	6.14961	8.12778	7.5943	18.103	14.6822	5.27087	1.98387	7.55609
hsa-mir-5100	12.007	8.37875	7.76375	3.50552	2.04368	4.02189	3.0791	4.42665	3.36337	2.55708	6.28004	2.89852	10.605	2.38916	11.8338	6.26706	14.3907	7.0486	10.0355	3.85441	9.08309	9.2538	1.43574	13.8627	3.48099	37.4128	10.8347	2.13134	2.45985	4.06389	1.51886	9.05149	18.3528	10.5417	1.98387	7.49192
hsa-mir-365b-3p	3.43059	9.77521	5.82281	6.51025	15.3276	9.65253	12.3164	9.95997	5.04505	15.3425	14.1301	12.3846	11.7214	6.37109	6.31136	2.68588	10.466	8.81075	5.01774	7.06641	5.04616	5.55228	5.74296	3.46568	9.05058	0	0	8.52538	0	4.06389	15.1886	3.62059	11.0117	1.75696	9.91933	7.45978
hsa-mir-151b	0	2.79292	3.88187	2.50394	2.04368	15.2832	19.2444	13.28	1.68168	11.0807	10.2051	3.68902	6.69792	5.57471	4.73352	8.05765	13.7366	8.81075	3.34516	3.85441	5.04616	3.70152	5.74296	0	4.87339	10.3924	1.54782	1.06567	1.22992	4.06389	9.11316	47.9729	1.83528	1.75696	1.98387	6.88066
hsa-mir-1307-5p	0	16.7575	3.2349	5.00788	7.15288	13.6744	10.7768	7.74664	1.68168	15.3425	12.5601	20.8166	3.90712	5.57471	3.15568	7.61	8.50359	15.8594	0	3.21201	3.0277	4.6269	7.1787	1.73284	3.48099	0	3.09564	0	3.68977	4.06389	3.03772	11.7669	5.50583	1.75696	11.9032	6.49833
hsa-mir-619-5p	8.57646	1.39646	7.76375	1.00158	7.15288	4.02189	1.53955	2.21333	3.36337	3.40944	1.57001	3.16202	6.69792	3.18555	3.9446	5.81941	6.54122	1.17477	5.01774	3.85441	6.05539	3.70152	2.87148	3.46568	4.17719	14.5494	18.5738	6.39403	1.22992	5.07986	6.07544	3.62059	36.7055	10.5417	19.8387	6.40819
hsa-mir-424-3p	5.14588	9.77521	8.41073	3.50552	3.06552	11.2613	11.5466	5.53331	8.40842	9.37595	7.85005	7.64155	0.55816	3.18555	9.46704	4.92412	5.8871	1.76215	13.3806	5.78161	4.03693	2.77614	5.74296	8.66419	5.56959	8.31395	3.09564	5.32836	6.14961	7.11181	3.03772	4.52574	1.83528	10.5417	7.93546	6.31804
hsa-mir-4492	12.007	2.79292	2.58792	2.00315	5.1092	14.4788	2.30932	2.21333	6.72674	8.52359	1.57001	5.27003	3.90712	2.38916	2.36676	0.895294	22.2401	2.93692	20.071	3.21201	4.03693	7.40304	11.4859	5.19851	8.35438	18.7064	20.1217	1.06567	1.22992	5.07986	1.51886	0	11.0117	0	1.98387	6.30877
hsa-mir-1224-5p	8.57646	5.58584	1.29396	5.50867	2.04368	7.2394	3.0791	5.53331	6.72674	5.96652	5.49504	8.69556	2.7908	2.38916	10.256	5.81941	1.96237	8.81075	8.36291	0	7.06462	4.6269	7.1787	8.66419	5.56959	22.8634	9.28692	7.4597	6.14961	5.07986	7.5943	8.14634	5.50583	0	5.9516	6.20792
hsa-mir-140-5p	3.43059	9.77521	9.70469	7.51183	3.06552	11.2613	6.1582	21.0266	6.72674	10.2283	13.3451	10.0131	6.13976	3.98193	6.31136	6.71471	5.8871	7.0486	5.01774	7.06641	3.0277	4.6269	4.30722	3.46568	9.05058	2.07849	1.54782	3.19702	2.45985	7.11181	3.03772	4.52574	3.67055	0	3.96773	6.18542
hsa-mir-92a-1-5p	5.14588	12.5681	7.11677	2.50394	7.15288	7.2394	6.92797	4.42665	3.36337	2.55708	15.7001	6.06054	3.34896	5.57471	5.52244	0.447647	3.92473	3.5243	8.36291	3.85441	2.01846	6.47766	2.87148	5.19851	4.87339	24.9418	12.3826	3.19702	1.22992	5.07986	3.03772	1.8103	5.50583	5.27087	15.8709	6.14541
hsa-mir-27b-5p	3.43059	5.58584	5.17583	7.51183	6.13104	10.4569	6.1582	4.42665	5.04505	5.96652	5.49504	6.85105	6.13976	7.96387	14.2006	2.68588	2.61649	6.46122	8.36291	10.9208	6.05539	5.55228	1.43574	1.73284	7.65819	6.23546	1.54782	5.32836	3.68977	3.04792	4.55658	13.5772	0	5.27087	11.9032	5.9765
hsa-mir-1268b	10.2918	5.58584	7.11677	2.50394	1.02184	4.02189	3.0791	4.42665	6.72674	5.96652	3.92503	2.63502	4.46528	3.18555	5.52244	1.34294	4.57885	5.28645	5.01774	1.2848	3.0277	3.70152	5.74296	34.6568	3.48099	2.07849	6.19128	0	0	6.09583	12.1509	1.8103	16.5175	15.8126	1.98387	5.74959
hsa-mir-3929	12.007	1.39646	1.94094	1.50237	9.19656	1.60876	1.53955	7.74664	3.36337	5.11416	3.14002	5.00653	5.02344	2.38916	2.36676	2.23824	8.50359	2.34953	1.67258	2.5696	2.01846	1.85076	7.1787	5.19851	2.78479	4.15697	26.3129	1.06567	0	1.01597	0	1.8103	55.0583	3.51392	3.96773	5.61738
hsa-mir-598-3p	1.71529	13.9646	7.11677	12.5197	3.06552	10.4569	11.5466	4.42665	3.36337	5.96652	6.28004	8.69556	12.8377	12.7422	3.15568	5.37177	4.57885	8.22337	0	3.21201	8.07385	9.2538	1.43574	1.73284	2.78479	0	3.09564	5.32836	4.91969	2.03194	3.03772	11.7669	0	1.75696	1.98387	5.61261
hsa-mir-1273g-3p	10.2918	5.58584	4.52885	0.500788	2.04368	0	1.53955	5.53331	1.68168	8.52359	0.785005	4.74303	7.25608	1.59277	1.57784	7.61	12.4283	1.76215	11.7081	3.21201	10.0923	8.32842	4.30722	5.19851	2.0886	10.3924	23.2173	1.06567	1.22992	7.11181	6.07544	4.52574	12.8469	3.51392	1.98387	5.56807
hsa-mir-433-3p	12.007	0	7.11677	0.500788	5.1092	4.02189	2.30932	5.53331	3.36337	0.852359	3.14002	2.37152	4.46528	11.1494	7.8892	3.58118	5.23298	6.46122	10.0355	8.99362	1.00923	5.55228	0	3.46568	6.26579	20.7849	7.7391	7.4597	3.68977	3.04792	7.5943	7.24119	7.3411	5.27087	3.96773	5.55896
hsa-mir-650	46.3129	0	0.646979	0.500788	1.02184	1.60876	0	1.10666	5.04505	0	0.785005	0.790505	5.5816	3.98193	6.31136	1.79059	7.19534	1.76215	15.0532	1.9272	3.0277	8.32842	5.74296	12.1299	2.0886	0	0	5.32836	2.45985	4.06389	3.03772	3.62059	7.3411	26.3544	5.9516	5.4542
hsa-mir-4459	8.57646	5.58584	1.29396	2.50394	2.04368	1.60876	2.30932	3.31999	1.68168	1.70472	2.35502	2.89852	6.13976	1.59277	3.9446	5.37177	5.8871	1.17477	10.0355	2.5696	4.03693	8.32842	4.30722	3.46568	3.48099	12.4709	38.6955	3.19702	1.22992	5.07986	3.03772	1.8103	23.8586	1.75696	1.98387	5.40965
hsa-mir-584-5p	5.14588	4.18938	2.58792	2.00315	5.1092	4.02189	2.30932	3.31999	5.04505	3.40944	3.92503	2.89852	3.34896	4.77832	9.46704	2.68588	5.8871	2.34953	5.01774	17.3448	4.03693	6.47766	7.1787	8.66419	3.48099	12.4709	3.09564	6.39403	7.37954	8.12778	4.55658	5.43089	3.67055	12.2987	0	5.37449
hsa-mir-3648	6.86117	2.79292	0	0.500788	0	2.41313	0.769775	5.53331	0	0.852359	0	1.84451	3.90712	0.796387	0.78892	8.95294	19.6237	6.46122	23.4161	1.2848	2.01846	8.32842	7.1787	0	5.56959	0	43.339	2.13134	0	6.09583	3.03772	1.8103	16.5175	3.51392	0	5.324
hsa-mir-320d	8.57646	1.39646	5.82281	3.00473	4.08736	4.82627	2.30932	2.21333	8.40842	2.55708	3.14002	1.84451	6.69792	2.38916	4.73352	4.47647	2.61649	4.69907	10.0355	6.42401	0	5.55228	2.87148	6.93135	8.35438	16.6279	4.64346	4.26269	4.91969	7.11181	7.5943	2.71545	14.6822	7.02783	1.98387	5.30107
hsa-mir-29b-3p	1.71529	1.39646	7.76375	7.51183	4.08736	9.65253	13.8559	5.53331	6.72674	3.40944	21.1951	8.69556	7.25608	3.18555	3.9446	4.02882	8.50359	4.69907	1.67258	4.49681	3.0277	2.77614	4.30722	5.19851	1.3924	6.23546	1.54782	2.13134	0	6.09583	4.55658	7.24119	1.83528	1.75696	5.9516	5.23956
hsa-mir-139-3p	1.71529	8.37875	5.82281	7.01104	9.19656	7.2394	10.0071	7.74664	3.36337	5.11416	3.92503	6.58754	3.90712	5.57471	4.73352	1.34294	0.654122	3.5243	6.69032	3.85441	6.05539	5.55228	0	6.93135	9.05058	22.8634	4.64346	4.26269	3.68977	2.03194	3.03772	2.71545	0	1.75696	3.96773	5.22708
hsa-mir-150-3p	10.2918	4.18938	5.82281	1.00158	3.06552	0.804378	0.769775	1.10666	5.04505	1.70472	2.35502	2.63502	6.69792	2.38916	0.78892	5.37177	9.81183	1.76215	13.3806	19.9144	2.01846	5.55228	1.43574	5.19851	2.0886	24.9418	7.7391	4.26269	0	1.01597	0	0.905149	1.83528	19.3265	1.98387	5.06322
hsa-mir-4286	0	9.77521	4.52885	5.00788	6.13104	12.87	9.2373	3.31999	0	5.96652	12.5601	9.22256	11.7214	4.77832	0	4.92412	5.8871	8.81075	3.34516	4.49681	2.01846	4.6269	5.74296	0	3.48099	2.07849	6.19128	5.32836	0	8.12778	4.55658	3.62059	7.3411	0	0	5.0199
hsa-mir-1273c	6.86117	2.79292	5.17583	5.00788	3.06552	2.41313	0.769775	4.42665	5.04505	4.2618	2.35502	3.95253	2.23264	6.37109	3.15568	1.79059	3.27061	3.5243	8.36291	5.78161	7.06462	3.70152	4.30722	5.19851	3.48099	6.23546	12.3826	5.32836	6.14961	10.1597	1.51886	9.05149	9.17638	7.02783	1.98387	4.95382
hsa-mir-3605-3p	5.14588	6.98229	3.2349	4.5071	3.06552	5.63064	4.61865	4.42665	8.40842	1.70472	6.28004	2.89852	2.23264	3.18555	4.73352	6.71471	2.61649	3.5243	8.36291	5.13921	6.05539	2.77614	5.74296	5.19851	9.74678	4.15697	12.3826	1.06567	3.68977	1.01597	7.5943	3.62059	3.67055	8.78479	3.96773	4.93947
hsa-mir-3196	8.57646	0	1.29396	0	0	0.804378	0	0	0	1.70472	0.785005	1.58101	4.46528	0.796387	3.15568	1.34294	20.2778	2.34953	20.071	1.9272	2.01846	11.1046	10.0502	0	1.3924	8.31395	35.5999	2.13134	0	6.09583	0	0	22.0233	0	1.98387	4.85272
hsa-mir-7851-3p	6.86117	2.79292	3.88187	2.00315	1.02184	4.02189	3.84887	0	5.04505	4.2618	2.35502	1.58101	2.7908	3.98193	6.31136	2.68588	1.30824	1.76215	8.36291	5.78161	5.04616	5.55228	4.30722	0	2.78479	20.7849	9.28692	4.26269	0	4.06389	3.03772	2.71545	22.0233	8.78479	5.9516	4.83603
hsa-mir-501-5p	1.71529	2.79292	7.76375	6.51025	8.17472	7.2394	2.30932	13.28	1.68168	12.7854	4.71003	1.58101	4.46528	4.77832	3.9446	9.40059	1.30824	4.69907	0	3.85441	6.05539	4.6269	4.30722	10.397	5.56959	2.07849	4.64346	5.32836	1.22992	1.01597	6.07544	0.905149	7.3411	5.27087	0	4.7954
hsa-mir-126-5p	3.43059	4.18938	10.3517	13.5213	2.04368	12.87	16.935	7.74664	0	8.52359	22.7652	12.1211	2.23264	3.98193	5.52244	2.23824	3.27061	3.5243	0	0.642401	3.0277	0.92538	4.30722	0	5.56959	0	0	2.13134	2.45985	2.03194	0	1.8103	0	0	7.93546	4.74599
hsa-mir-30c-1-3p	1.71529	9.77521	6.46979	1.50237	2.04368	2.41313	6.1582	2.21333	3.36337	0.852359	1.57001	1.31751	3.34896	5.57471	7.10028	8.95294	3.92473	5.87384	6.69032	5.78161	2.01846	5.55228	7.1787	5.19851	3.48099	4.15697	3.09564	2.13134	2.45985	5.07986	10.632	9.95664	18.3528	0	0	4.74102
hsa-mir-548o-3p	10.2918	1.39646	3.88187	3.50552	2.04368	4.02189	5.38842	2.21333	1.68168	7.67124	9.42007	3.16202	3.34896	7.16748	3.15568	8.05765	1.96237	1.17477	1.67258	0	2.01846	4.6269	18.6646	8.66419	4.87339	0	1.54782	7.4597	11.0693	3.04792	3.03772	3.62059	0	7.02783	5.9516	4.65221
hsa-mir-18a-3p	0	9.77521	1.94094	5.00788	4.08736	8.04378	8.46752	14.3866	0	6.81888	1.57001	8.69556	5.02344	0.796387	7.10028	5.37177	4.57885	4.69907	1.67258	3.85441	1.00923	1.85076	2.87148	3.46568	4.87339	10.3924	4.64346	5.32836	1.22992	3.04792	0	2.71545	5.50583	3.51392	9.91933	4.63593
hsa-mir-29c-3p	3.43059	2.79292	3.2349	9.01419	2.04368	5.63064	10.7768	11.0666	8.40842	9.37595	10.9901	8.16855	7.81424	4.77832	3.15568	2.68588	0.654122	1.76215	3.34516	1.9272	4.03693	3.70152	4.30722	3.46568	4.87339	0	4.64346	1.06567	1.22992	5.07986	4.55658	4.52574	3.67055	1.75696	3.96773	4.62678
hsa-mir-485-3p	3.43059	1.39646	1.29396	3.00473	5.1092	0	3.0791	12.1733	5.04505	0.852359	5.49504	4.21603	5.02344	8.76025	6.31136	3.13353	7.84946	10.5729	8.36291	3.21201	8.07385	2.77614	0	1.73284	4.17719	4.15697	3.09564	3.19702	2.45985	9.14375	12.1509	3.62059	1.83528	3.51392	1.98387	4.57827
hsa-mir-487b-3p	5.14588	2.79292	5.82281	3.50552	9.19656	3.21751	3.0791	4.42665	1.68168	5.11416	7.06505	6.85105	2.23264	4.77832	6.31136	1.34294	5.23298	6.46122	6.69032	3.21201	3.0277	12.0299	2.87148	0	6.96199	0	0	7.4597	4.91969	3.04792	6.07544	1.8103	0	5.27087	9.91933	4.50157
hsa-mir-148b-5p	0	4.18938	10.3517	7.01104	1.02184	6.43502	10.0071	7.74664	3.36337	5.96652	3.14002	5.79704	3.90712	1.59277	7.10028	4.47647	4.57885	1.76215	1.67258	5.13921	6.05539	4.6269	4.30722	1.73284	2.78479	0	1.54782	5.32836	4.91969	6.09583	10.632	3.62059	3.67055	0	5.9516	4.47236
hsa-mir-3607-3p	6.86117	9.77521	1.94094	3.00473	7.15288	2.41313	4.61865	5.53331	6.72674	2.55708	2.35502	2.63502	5.02344	2.38916	3.15568	6.71471	5.8871	2.93692	3.34516	3.85441	1.00923	0.92538	1.43574	1.73284	3.48099	6.23546	12.3826	5.32836	3.68977	5.07986	10.632	4.52574	5.50583	3.51392	1.98387	4.46691
hsa-mir-26b-3p	0	6.98229	3.88187	5.00788	3.06552	6.43502	2.30932	5.53331	1.68168	0.852359	7.06505	4.47953	2.23264	3.18555	1.57784	5.37177	5.8871	6.46122	8.36291	5.13921	0	4.6269	8.61444	12.1299	2.0886	6.23546	1.54782	5.32836	7.37954	6.09583	1.51886	1.8103	7.3411	0	5.9516	4.46231
hsa-mir-30b-3p	3.43059	0	4.52885	0	2.04368	1.60876	4.61865	1.10666	8.40842	5.11416	3.14002	3.16202	5.02344	9.55664	5.52244	6.26706	2.61649	4.69907	6.69032	3.85441	5.04616	4.6269	4.30722	3.46568	2.0886	6.23546	6.19128	4.26269	2.45985	13.2076	7.5943	10.8618	3.67055	0	0	4.44028
hsa-mir-212-5p	5.14588	6.98229	6.46979	7.51183	1.02184	5.63064	5.38842	2.21333	5.04505	5.96652	4.71003	7.90505	2.23264	3.18555	0.78892	1.79059	6.54122	2.34953	3.34516	8.35122	5.04616	5.55228	8.61444	3.46568	7.65819	0	0	6.39403	6.14961	2.03194	1.51886	1.8103	1.83528	10.5417	1.98387	4.43365
hsa-mir-210-5p	5.14588	1.39646	0	2.50394	3.06552	2.41313	1.53955	1.10666	5.04505	2.55708	0.785005	1.05401	10.605	2.38916	4.73352	4.92412	6.54122	3.5243	8.36291	5.78161	1.00923	0.92538	4.30722	1.73284	2.78479	14.5494	10.8347	4.26269	2.45985	8.12778	4.55658	6.33604	14.6822	1.75696	1.98387	4.39382
hsa-mir-495-3p	1.71529	0	3.2349	10.5166	8.17472	6.43502	6.1582	7.74664	0	3.40944	8.63506	6.06054	5.5816	6.37109	7.10028	1.34294	3.92473	7.0486	1.67258	1.9272	5.04616	5.55228	10.0502	0	4.17719	0	1.54782	2.13134	7.37954	5.07986	1.51886	2.71545	0	1.75696	5.9516	4.28465
hsa-mir-331-5p	8.57646	1.39646	4.52885	3.00473	3.06552	8.04378	4.61865	0	3.36337	3.40944	1.57001	2.89852	3.90712	3.98193	4.73352	5.81941	1.96237	2.93692	6.69032	4.49681	6.05539	2.77614	8.61444	0	4.87339	2.07849	1.54782	3.19702	0	7.11181	4.55658	5.43089	7.3411	7.02783	7.93546	4.21573
hsa-mir-485-5p	8.57646	6.98229	3.2349	1.50237	6.13104	4.02189	1.53955	2.21333	6.72674	2.55708	3.92503	6.06054	2.23264	2.38916	4.73352	0.895294	1.96237	7.0486	3.34516	4.49681	1.00923	8.32842	4.30722	10.397	3.48099	6.23546	3.09564	3.19702	6.14961	7.11181	3.03772	0.905149	0	3.51392	3.96773	4.15176
hsa-mir-3934-5p	3.43059	2.79292	2.58792	3.00473	4.08736	0.804378	2.30932	1.10666	5.04505	7.67124	2.35502	1.31751	3.90712	5.57471	1.57784	4.92412	4.57885	4.11169	5.01774	1.9272	5.04616	2.77614	7.1787	3.46568	3.48099	6.23546	7.7391	3.19702	6.14961	5.07986	4.55658	2.71545	9.17638	5.27087	3.96773	4.11908
hsa-mir-655-5p	0	11.1717	16.8215	17.0268	1.02184	3.21751	7.69775	21.0266	0	10.2283	0	16.6006	2.7908	0	3.15568	2.68588	0.654122	1.76215	3.34516	0.642401	0	0.92538	0	3.46568	0.696199	0	0	1.06567	1.22992	0	0	0	14.6822	0	1.98387	4.11136
hsa-mir-4443	3.43059	0	5.82281	1.00158	1.02184	11.2613	3.0791	11.0666	3.36337	5.96652	3.92503	5.00653	2.23264	0	4.73352	5.37177	3.27061	7.0486	1.67258	1.9272	5.04616	2.77614	8.61444	3.46568	3.48099	4.15697	3.09564	2.13134	1.22992	10.1597	1.51886	3.62059	1.83528	8.78479	0	4.03196
hsa-mir-5571-3p	1.71529	4.18938	1.29396	5.00788	5.1092	5.63064	6.92797	4.42665	5.04505	2.55708	5.49504	4.21603	6.13976	8.76025	4.73352	1.79059	3.27061	2.93692	3.34516	0.642401	8.07385	6.47766	4.30722	3.46568	2.0886	0	1.54782	2.13134	4.91969	6.09583	9.11316	3.62059	0	3.51392	1.98387	4.01636
hsa-mir-421	5.14588	9.77521	5.17583	4.00631	3.06552	6.43502	5.38842	5.53331	0	6.81888	10.9901	5.27003	4.46528	3.18555	2.36676	1.79059	1.96237	0	1.67258	1.9272	4.03693	2.77614	5.74296	0	3.48099	6.23546	3.09564	2.13134	6.14961	2.03194	0	2.71545	0	7.02783	7.93546	3.95242
hsa-mir-106b-5p	3.43059	4.18938	2.58792	1.50237	0	6.43502	3.0791	3.31999	1.68168	5.11416	4.71003	1.58101	2.7908	8.76025	2.36676	7.16236	1.96237	6.46122	3.34516	5.78161	1.00923	2.77614	8.61444	3.46568	0	4.15697	1.54782	4.26269	1.22992	7.11181	3.03772	8.14634	5.50583	3.51392	1.98387	3.78926
hsa-mir-877-5p	5.14588	1.39646	8.41073	3.50552	2.04368	7.2394	3.84887	2.21333	0	7.67124	2.35502	2.89852	3.34896	1.59277	1.57784	3.13353	3.92473	4.69907	0	4.49681	3.0277	4.6269	2.87148	1.73284	4.87339	6.23546	4.64346	6.39403	4.91969	2.03194	6.07544	3.62059	1.83528	5.27087	3.96773	3.76083
hsa-mir-942-5p	1.71529	4.18938	6.46979	4.5071	2.04368	3.21751	4.61865	2.21333	1.68168	2.55708	7.85005	3.16202	5.5816	5.57471	4.73352	7.61	0.654122	2.93692	3.34516	6.42401	3.0277	2.77614	4.30722	0	4.17719	4.15697	7.7391	4.26269	7.37954	1.01597	3.03772	3.62059	1.83528	0	0	3.66919
hsa-mir-4521	1.71529	1.39646	5.82281	3.50552	0	0.804378	3.0791	1.10666	3.36337	5.96652	3.92503	0.790505	4.46528	9.55664	3.15568	7.61	6.54122	1.17477	0	2.5696	1.00923	4.6269	4.30722	3.46568	1.3924	2.07849	1.54782	3.19702	6.14961	10.1597	1.51886	16.2927	0	3.51392	1.98387	3.65121
hsa-mir-1299	0	5.58584	0	20.5323	0	12.0657	4.61865	3.31999	0	5.96652	5.49504	0.527003	3.90712	7.16748	0	7.16236	1.30824	1.17477	1.67258	10.2784	1.00923	0	4.30722	1.73284	0.696199	2.07849	0	0	4.91969	10.1597	1.51886	5.43089	0	3.51392	0	3.60426
hsa-mir-1273d	8.57646	0	2.58792	1.00158	1.02184	1.60876	1.53955	0	5.04505	1.70472	0.785005	1.05401	1.11632	0.796387	2.36676	2.68588	2.61649	1.17477	5.01774	1.9272	2.01846	0.92538	4.30722	0	2.0886	8.31395	34.0521	5.32836	3.68977	5.07986	1.51886	0.905149	14.6822	0	0	3.58675
hsa-mir-1271-5p	1.71529	4.18938	3.2349	4.5071	7.15288	2.41313	6.92797	2.21333	1.68168	0.852359	1.57001	7.37805	5.02344	1.59277	3.9446	1.34294	5.23298	4.69907	5.01774	4.49681	12.1108	5.55228	1.43574	0	3.48099	2.07849	0	9.59105	0	2.03194	0	3.62059	0	7.02783	0	3.48903
hsa-mir-205-5p	0	0	0	0.500788	2.04368	0	0	0	0	0	0	0.527003	1.67448	0	0.78892	1.34294	1.96237	0	0	3.85441	2.01846	0	4.30722	3.46568	0.696199	2.07849	0	1.06567	0	0	1.51886	1.8103	91.7638	0	0	3.46912
hsa-mir-29b-2-5p	3.43059	1.39646	3.2349	3.00473	4.08736	3.21751	7.69775	7.74664	3.36337	5.11416	3.92503	2.63502	1.67448	3.18555	5.52244	3.58118	2.61649	2.34953	6.69032	3.85441	1.00923	0.92538	2.87148	3.46568	1.3924	8.31395	0	1.06567	3.68977	2.03194	9.11316	4.52574	1.83528	1.75696	0	3.43784
hsa-mir-130b-3p	0	6.98229	4.52885	2.00315	4.08736	3.21751	4.61865	3.31999	5.04505	5.96652	3.14002	4.74303	4.46528	2.38916	3.9446	4.47647	4.57885	4.69907	3.34516	2.5696	2.01846	3.70152	2.87148	1.73284	0.696199	2.07849	1.54782	3.19702	1.22992	6.09583	0	3.62059	1.83528	3.51392	7.93546	3.43416
hsa-mir-3609	13.7223	1.39646	0.646979	1.00158	3.06552	2.41313	1.53955	2.21333	0	2.55708	3.14002	2.63502	4.46528	4.77832	3.9446	3.13353	2.61649	1.17477	3.34516	4.49681	1.00923	6.47766	1.43574	6.93135	4.87339	4.15697	6.19128	2.13134	3.68977	3.04792	3.03772	1.8103	5.50583	5.27087	1.98387	3.42398
hsa-mir-223-5p	1.71529	1.39646	5.82281	5.50867	3.06552	1.60876	3.0791	1.10666	1.68168	4.2618	3.14002	5.79704	3.90712	6.37109	0.78892	1.79059	4.57885	0.587384	5.01774	3.85441	6.05539	2.77614	4.30722	1.73284	0.696199	2.07849	7.7391	2.13134	9.83938	3.04792	1.51886	0	0	10.5417	1.98387	3.4151
hsa-let-7i-3p	0	9.77521	0.646979	3.50552	1.02184	6.43502	6.1582	2.21333	3.36337	2.55708	5.49504	6.58754	5.5816	2.38916	2.36676	0.447647	2.61649	3.5243	1.67258	3.85441	4.03693	3.70152	2.87148	6.93135	2.0886	0	1.54782	0	3.68977	3.04792	4.55658	2.71545	1.83528	3.51392	7.93546	3.39098
hsa-mir-660-5p	0	0	2.58792	5.50867	4.08736	6.43502	4.61865	1.10666	3.36337	1.70472	7.06505	4.47953	1.67448	3.18555	2.36676	5.37177	1.96237	1.17477	0	1.2848	2.01846	1.85076	2.87148	5.19851	4.17719	2.07849	0	5.32836	0	3.04792	4.55658	6.33604	9.17638	5.27087	7.93546	3.3664
hsa-mir-191-3p	3.43059	2.79292	3.88187	1.00158	1.02184	7.2394	0.769775	3.31999	3.36337	2.55708	1.57001	2.37152	4.46528	0	5.52244	7.16236	6.54122	5.87384	1.67258	1.9272	3.0277	2.77614	7.1787	3.46568	2.0886	4.15697	4.64346	1.06567	2.45985	3.04792	6.07544	3.62059	5.50583	1.75696	0	3.35298
hsa-mir-125b-2-3p	0	9.77521	6.46979	7.51183	8.17472	4.82627	3.0791	7.74664	0	0.852359	4.71003	9.74956	2.23264	0	1.57784	1.34294	2.61649	2.93692	3.34516	3.85441	3.0277	3.70152	1.43574	1.73284	4.87339	0	0	1.06567	0	2.03194	4.55658	0.905149	0	10.5417	1.98387	3.33309
hsa-mir-1253	6.86117	4.18938	0	1.50237	1.02184	0	0	2.21333	1.68168	3.40944	1.57001	0.263502	1.11632	7.16748	0.78892	4.47647	0.654122	1.17477	1.67258	1.2848	0	0.92538	0	0	2.0886	20.7849	9.28692	1.06567	1.22992	5.07986	0	1.8103	25.6939	0	5.9516	3.28472
hsa-mir-4446-3p	6.86117	0	1.29396	1.00158	1.02184	1.60876	1.53955	0	1.68168	1.70472	0	1.05401	2.23264	3.18555	4.73352	1.79059	2.61649	0.587384	8.36291	0.642401	1.00923	0.92538	1.43574	5.19851	4.17719	10.3924	7.7391	4.26269	1.22992	5.07986	1.51886	2.71545	20.188	5.27087	0	3.23034
hsa-mir-125b-1-3p	6.86117	1.39646	2.58792	0.500788	0	0.804378	1.53955	2.21333	0	3.40944	3.92503	3.16202	2.23264	3.98193	3.15568	1.79059	4.57885	2.93692	6.69032	3.21201	3.0277	9.2538	2.87148	0	15.3164	10.3924	0	2.13134	0	3.04792	1.51886	2.71545	1.83528	1.75696	3.96773	3.22327
hsa-mir-125a-3p	6.86117	4.18938	0.646979	2.50394	4.08736	3.21751	4.61865	4.42665	3.36337	1.70472	3.14002	2.37152	2.23264	2.38916	1.57784	2.68588	1.96237	6.46122	3.34516	5.13921	7.06462	1.85076	1.43574	0	3.48099	4.15697	6.19128	3.19702	6.14961	1.01597	1.51886	1.8103	1.83528	1.75696	3.96773	3.2102
hsa-mir-6842-3p	0	2.79292	3.2349	3.50552	2.04368	5.63064	2.30932	3.31999	1.68168	1.70472	0.785005	4.21603	3.90712	2.38916	0.78892	3.13353	1.96237	1.76215	5.01774	3.85441	1.00923	7.40304	1.43574	5.19851	2.78479	10.3924	0	6.39403	4.91969	2.03194	3.03772	2.71545	1.83528	7.02783	1.98387	3.20598
hsa-mir-329-3p	1.71529	2.79292	3.88187	1.50237	7.15288	3.21751	2.30932	4.42665	3.36337	1.70472	4.71003	3.16202	2.23264	5.57471	6.31136	0.895294	1.96237	5.28645	3.34516	3.21201	1.00923	2.77614	1.43574	6.93135	4.17719	2.07849	1.54782	1.06567	3.68977	1.01597	4.55658	1.8103	1.83528	5.27087	3.96773	3.19792
hsa-mir-15b-3p	1.71529	1.39646	3.88187	11.0173	3.06552	8.04378	8.46752	13.28	1.68168	3.40944	2.35502	6.58754	5.02344	0	1.57784	3.58118	1.30824	1.76215	0	0	0	0.92538	7.1787	0	0.696199	0	3.09564	3.19702	1.22992	2.03194	0	4.52574	1.83528	1.75696	5.9516	3.15939
hsa-mir-96-5p	0	0	4.52885	3.50552	1.02184	12.0657	6.92797	5.53331	1.68168	5.96652	5.49504	1.58101	6.13976	2.38916	0.78892	4.92412	1.96237	0.587384	3.34516	0.642401	2.01846	0.92538	5.74296	5.19851	3.48099	0	0	4.26269	0	4.06389	1.51886	2.71545	7.3411	0	3.96773	3.15208
hsa-mir-3909	5.14588	6.98229	5.17583	1.00158	3.06552	4.02189	0	0	3.36337	0.852359	1.57001	2.63502	0	3.98193	1.57784	8.5053	0.654122	1.76215	6.69032	3.85441	6.05539	6.47766	4.30722	1.73284	0	2.07849	3.09564	3.19702	0	8.12778	1.51886	3.62059	1.83528	5.27087	1.98387	3.14689
hsa-mir-5095	12.007	0	1.94094	1.00158	3.06552	4.02189	3.0791	1.10666	6.72674	1.70472	0.785005	0.527003	1.11632	0.796387	1.57784	1.79059	3.92473	2.34953	0	3.21201	2.01846	2.77614	5.74296	1.73284	0.696199	2.07849	6.19128	4.26269	3.68977	5.07986	3.03772	3.62059	11.0117	5.27087	1.98387	3.14077
hsa-mir-625-5p	1.71529	4.18938	5.17583	0.500788	2.04368	6.43502	3.84887	1.10666	1.68168	5.96652	7.85005	2.63502	2.7908	2.38916	3.15568	2.23824	4.57885	0.587384	1.67258	5.13921	2.01846	3.70152	0	1.73284	1.3924	2.07849	3.09564	1.06567	7.37954	7.11181	1.51886	1.8103	3.67055	5.27087	1.98387	3.12947
hsa-mir-142-3p	0	1.39646	3.88187	3.00473	1.02184	1.60876	0	3.31999	3.36337	0	16.4851	3.16202	7.81424	6.37109	2.36676	3.13353	4.57885	1.76215	0	11.5632	3.0277	0	1.43574	0	2.0886	4.15697	3.09564	0	0	7.11181	6.07544	0.905149	1.83528	3.51392	0	3.08801
hsa-mir-663a	5.14588	0	0.646979	0.500788	3.06552	0	0	0	3.36337	1.70472	0.785005	0	1.11632	1.59277	1.57784	0.447647	9.15771	0	15.0532	1.2848	1.00923	2.77614	2.87148	0	2.0886	4.15697	30.9564	0	2.45985	1.01597	0	0	14.6822	0	0	3.07027
hsa-mir-323a-3p	3.43059	2.79292	7.11677	4.00631	0	0.804378	4.61865	3.31999	0	2.55708	0	3.68902	2.23264	3.98193	4.73352	1.34294	3.92473	2.34953	3.34516	3.85441	6.05539	1.85076	1.43574	5.19851	3.48099	0	3.09564	2.13134	1.22992	3.04792	9.11316	3.62059	0	1.75696	5.9516	3.03055
hsa-let-7f-1-3p	0	2.79292	1.94094	4.00631	4.08736	2.41313	3.84887	2.21333	3.36337	1.70472	6.28004	5.27003	5.02344	1.59277	0	1.79059	0	2.93692	1.67258	0.642401	2.01846	4.6269	2.87148	0	2.0886	0	3.09564	5.32836	4.91969	3.04792	6.07544	8.14634	1.83528	1.75696	7.93546	3.00932
hsa-mir-296-3p	6.86117	4.18938	1.94094	1.50237	2.04368	0.804378	3.0791	1.10666	1.68168	0	2.35502	2.63502	1.67448	3.98193	4.73352	3.58118	5.23298	2.93692	5.01774	4.49681	1.00923	0.92538	2.87148	1.73284	4.17719	8.31395	3.09564	3.19702	0	3.04792	3.03772	0.905149	3.67055	5.27087	3.96773	3.00222
hsa-mir-181a-3p	1.71529	1.39646	3.2349	8.01262	6.13104	5.63064	5.38842	9.95997	0	4.2618	8.63506	5.53354	0.55816	2.38916	0.78892	0	2.61649	1.76215	3.34516	5.13921	2.01846	3.70152	1.43574	1.73284	2.78479	0	0	3.19702	1.22992	0	3.03772	1.8103	0	3.51392	3.96773	2.99797
hsa-mir-122-5p	3.43059	1.39646	0	0	1.02184	0	0	0	0	0	0	0	0	0	0	0	0	1.17477	0	1.2848	0	1.85076	0	0	0	0	0	0	0	92.4535	0	1.8103	0	0	0	2.98351
hsa-mir-1468-5p	8.57646	1.39646	3.2349	1.50237	0	1.60876	2.30932	2.21333	10.0901	0	1.57001	2.63502	2.23264	4.77832	3.15568	2.23824	0.654122	0.587384	0	1.2848	7.06462	2.77614	1.43574	12.1299	2.0886	2.07849	3.09564	0	3.68977	5.07986	0	7.24119	1.83528	1.75696	3.96773	2.98022
hsa-mir-4472	1.71529	2.79292	2.58792	4.00631	1.02184	4.02189	1.53955	2.21333	0	2.55708	2.35502	2.37152	1.67448	0.796387	1.57784	1.79059	1.96237	2.34953	3.34516	1.9272	7.06462	1.85076	0	0	2.78479	2.07849	20.1217	1.06567	1.22992	3.04792	3.03772	3.62059	9.17638	3.51392	0	2.89139
hsa-mir-3653-3p	5.14588	4.18938	0.646979	1.50237	3.06552	1.60876	1.53955	0	6.72674	2.55708	1.57001	1.31751	3.34896	1.59277	0.78892	3.13353	1.96237	1.76215	1.67258	8.35122	1.00923	0.92538	1.43574	1.73284	2.78479	2.07849	6.19128	4.26269	2.45985	7.11181	4.55658	2.71545	3.67055	7.02783	0	2.86985
hsa-mir-494-3p	3.43059	0	5.82281	2.50394	1.02184	0.804378	0.769775	2.21333	3.36337	0	0.785005	5.27003	6.13976	3.18555	3.9446	2.68588	1.96237	4.11169	5.01774	3.21201	5.04616	2.77614	4.30722	3.46568	1.3924	2.07849	1.54782	2.13134	7.37954	2.03194	4.55658	3.62059	0	1.75696	1.98387	2.86627
hsa-mir-3131	0	2.79292	3.88187	2.00315	3.06552	0.804378	3.0791	0	1.68168	0	0	0.263502	2.23264	0.796387	6.31136	3.13353	5.8871	4.69907	8.36291	3.85441	3.0277	0	2.87148	0	0.696199	6.23546	4.64346	6.39403	2.45985	1.01597	1.51886	9.05149	0	8.78479	0	2.84425
hsa-let-7a-3p	1.71529	2.79292	6.46979	4.00631	3.06552	3.21751	9.2373	4.42665	0	2.55708	8.63506	6.85105	1.67448	0.796387	1.57784	4.02882	3.27061	0.587384	0	0.642401	4.03693	0.92538	2.87148	1.73284	0	6.23546	3.09564	1.06567	1.22992	4.06389	0	0.905149	1.83528	3.51392	1.98387	2.82994
hsa-mir-33a-3p	3.43059	1.39646	2.58792	1.00158	0	4.02189	1.53955	1.10666	1.68168	1.70472	3.92503	0.790505	3.90712	5.57471	3.15568	5.81941	4.57885	6.46122	0	1.2848	3.0277	3.70152	5.74296	1.73284	3.48099	0	4.64346	3.19702	3.68977	4.06389	1.51886	1.8103	1.83528	5.27087	0	2.79097
hsa-mir-24-1-5p	3.43059	2.79292	2.58792	5.50867	3.06552	4.02189	5.38842	1.10666	5.04505	0.852359	5.49504	4.21603	3.90712	3.18555	6.31136	1.34294	5.23298	4.11169	0	1.2848	4.03693	6.47766	4.30722	0	3.48099	0	0	1.06567	3.68977	2.03194	0	0	0	3.51392	0	2.78547
hsa-mir-4326	0	5.58584	3.88187	7.01104	8.17472	0.804378	1.53955	1.10666	1.68168	5.96652	0.785005	0	2.7908	1.59277	0	4.47647	4.57885	0	3.34516	5.13921	0	3.70152	5.74296	5.19851	2.0886	2.07849	0	1.06567	2.45985	1.01597	1.51886	0.905149	9.17638	0	3.96773	2.78229
hsa-mir-500b-5p	1.71529	6.98229	3.2349	6.00946	2.04368	5.63064	6.1582	4.42665	0	6.81888	3.14002	1.58101	2.23264	6.37109	3.15568	2.23824	2.61649	4.11169	3.34516	0.642401	2.01846	0	4.30722	1.73284	0	2.07849	1.54782	2.13134	3.68977	2.03194	0	0.905149	1.83528	0	1.98387	2.76333
hsa-mir-3150b-3p	3.43059	0	0.646979	0.500788	1.02184	2.41313	0	0	1.68168	0	0	0.263502	2.23264	0	1.57784	7.61	1.96237	1.76215	3.34516	10.9208	2.01846	3.70152	0	1.73284	2.0886	8.31395	17.026	3.19702	6.14961	3.04792	1.51886	0.905149	3.67055	0	3.96773	2.76308
hsa-mir-1287-5p	1.71529	0	1.94094	2.00315	3.06552	3.21751	3.0791	2.21333	0	5.11416	4.71003	3.68902	1.11632	1.59277	2.36676	5.37177	3.27061	3.5243	3.34516	3.85441	4.03693	0	4.30722	1.73284	3.48099	6.23546	0	1.06567	1.22992	4.06389	4.55658	1.8103	1.83528	7.02783	0	2.75923
hsa-mir-1260b	1.71529	0	2.58792	0.500788	2.04368	1.60876	3.0791	3.31999	0	4.2618	1.57001	2.10801	1.67448	1.59277	0.78892	5.81941	6.54122	3.5243	1.67258	4.49681	1.00923	3.70152	1.43574	5.19851	2.0886	10.3924	6.19128	1.06567	2.45985	4.06389	4.55658	0.905149	1.83528	1.75696	0	2.73047
hsa-mir-130a-3p	0	2.79292	3.2349	5.00788	5.1092	4.82627	3.0791	2.21333	0	2.55708	3.92503	4.21603	5.02344	2.38916	2.36676	3.13353	3.92473	4.11169	3.34516	1.9272	5.04616	1.85076	2.87148	1.73284	1.3924	2.07849	0	1.06567	6.14961	1.01597	4.55658	1.8103	0	1.75696	0	2.7003
hsa-mir-193b-5p	1.71529	1.39646	2.58792	0.500788	4.08736	1.60876	0.769775	3.31999	5.04505	0.852359	3.14002	2.63502	5.02344	3.18555	1.57784	1.79059	1.30824	3.5243	1.67258	4.49681	0	3.70152	2.87148	3.46568	6.26579	8.31395	0	5.32836	1.22992	2.03194	3.03772	0.905149	3.67055	1.75696	0	2.65192
hsa-mir-1285-3p	1.71529	5.58584	2.58792	3.00473	0	5.63064	3.0791	2.21333	0	4.2618	3.14002	1.84451	2.7908	3.98193	1.57784	3.58118	4.57885	3.5243	1.67258	0.642401	3.0277	3.70152	4.30722	1.73284	1.3924	2.07849	1.54782	2.13134	0	2.03194	1.51886	1.8103	3.67055	1.75696	5.9516	2.63065
hsa-mir-1292-5p	0	4.18938	1.94094	0.500788	0	4.82627	1.53955	1.10666	3.36337	3.40944	3.14002	2.10801	1.67448	4.77832	3.9446	1.34294	2.61649	1.17477	6.69032	3.85441	8.07385	0.92538	0	5.19851	2.0886	6.23546	1.54782	0	2.45985	2.03194	1.51886	2.71545	1.83528	3.51392	0	2.5813
hsa-mir-1260a	3.43059	2.79292	4.52885	2.00315	3.06552	4.82627	1.53955	4.42665	3.36337	2.55708	5.49504	3.42552	1.67448	0.796387	3.9446	0.895294	0.654122	2.34953	5.01774	5.13921	1.00923	4.6269	0	1.73284	0	8.31395	0	1.06567	0	1.01597	3.03772	3.62059	1.83528	1.75696	0	2.56974
hsa-mir-5588-5p	6.86117	2.79292	1.94094	0.500788	2.04368	3.21751	0	1.10666	3.36337	4.2618	0.785005	2.89852	3.34896	0	0.78892	2.23824	1.30824	1.17477	3.34516	3.85441	0	2.77614	2.87148	1.73284	0.696199	2.07849	3.09564	2.13134	1.22992	2.03194	6.07544	1.8103	9.17638	1.75696	5.9516	2.54988
hsa-mir-296-5p	0	1.39646	0	1.50237	2.04368	3.21751	4.61865	6.63998	5.04505	2.55708	4.71003	4.47953	1.67448	0.796387	1.57784	0.895294	1.96237	4.69907	1.67258	1.9272	3.0277	3.70152	2.87148	3.46568	4.17719	2.07849	1.54782	1.06567	0	2.03194	12.1509	0.905149	0	0	0	2.52683
hsa-mir-3173-5p	5.14588	2.79292	3.2349	1.50237	1.02184	2.41313	0.769775	1.10666	0	4.2618	1.57001	1.58101	2.7908	3.18555	0	1.79059	1.30824	1.17477	3.34516	3.21201	4.03693	4.6269	0	3.46568	1.3924	8.31395	7.7391	2.13134	4.91969	2.03194	0	1.8103	5.50583	0	0	2.51947
hsa-mir-8485	1.71529	2.79292	1.29396	1.00158	0	1.60876	2.30932	3.31999	3.36337	2.55708	1.57001	1.58101	1.67448	3.18555	0	0.895294	1.96237	2.34953	1.67258	0	3.0277	0.92538	1.43574	6.93135	0	4.15697	12.3826	3.19702	1.22992	2.03194	1.51886	0.905149	12.8469	0	1.98387	2.4979
hsa-mir-4429	5.14588	0	2.58792	0	0	0.804378	4.61865	0	1.68168	0.852359	0	0.263502	1.67448	3.18555	3.9446	2.68588	3.92473	1.76215	3.34516	2.5696	2.01846	1.85076	0	3.46568	1.3924	8.31395	3.09564	1.06567	4.91969	2.03194	4.55658	2.71545	1.83528	7.02783	3.96773	2.49439
hsa-mir-3168	0	1.39646	0.646979	1.50237	0	0.804378	1.53955	5.53331	1.68168	2.55708	0.785005	4.47953	0.55816	0	1.57784	0.895294	0.654122	0	0	0	2.01846	0.92538	0	8.66419	2.0886	2.07849	3.09564	21.3134	0	0	4.55658	9.95664	1.83528	1.75696	3.96773	2.48198
hsa-mir-1306-5p	3.43059	4.18938	2.58792	3.50552	2.04368	0.804378	1.53955	2.21333	0	2.55708	7.06505	3.16202	0.55816	0	0.78892	1.34294	1.96237	2.93692	6.69032	2.5696	1.00923	0.92538	0	3.46568	2.0886	2.07849	3.09564	2.13134	1.22992	5.07986	1.51886	2.71545	3.67055	3.51392	1.98387	2.41299
hsa-mir-135b-5p	1.71529	1.39646	4.52885	5.50867	0	4.82627	5.38842	2.21333	3.36337	4.2618	10.9901	2.89852	1.11632	2.38916	2.36676	1.79059	1.96237	0	0	0.642401	0	0.92538	10.0502	3.46568	0.696199	0	0	1.06567	1.22992	3.04792	0	0.905149	3.67055	1.75696	0	2.40492
hsa-mir-769-3p	3.43059	0	1.29396	3.00473	4.08736	2.41313	1.53955	2.21333	0	2.55708	2.35502	1.84451	3.34896	2.38916	2.36676	1.79059	1.30824	2.93692	0	1.2848	1.00923	3.70152	0	0	4.17719	0	12.3826	1.06567	3.68977	5.07986	3.03772	1.8103	0	0	7.93546	2.40154
hsa-mir-5193	1.71529	5.58584	1.94094	0.500788	2.04368	0.804378	0.769775	1.10666	0	2.55708	2.35502	0.527003	1.67448	2.38916	0.78892	2.68588	0.654122	5.28645	0	1.2848	3.0277	5.55228	0	1.73284	1.3924	10.3924	7.7391	0	4.91969	3.04792	3.03772	1.8103	5.50583	0	0	2.36653
hsa-mir-30d-3p	1.71529	1.39646	3.2349	2.00315	4.08736	6.43502	1.53955	0	1.68168	5.96652	3.14002	5.27003	2.23264	0	1.57784	2.68588	3.92473	2.34953	1.67258	3.21201	3.0277	0	1.43574	0	2.78479	0	3.09564	3.19702	4.91969	2.03194	4.55658	1.8103	0	1.75696	0	2.36404
hsa-mir-3908	5.14588	2.79292	0.646979	3.00473	1.02184	1.60876	2.30932	4.42665	3.36337	1.70472	0.785005	1.05401	3.34896	0.796387	0	1.79059	0.654122	2.34953	0	1.2848	1.00923	3.70152	0	0	0.696199	6.23546	6.19128	1.06567	1.22992	1.01597	3.03772	1.8103	12.8469	1.75696	3.96773	2.36153
hsa-mir-654-5p	1.71529	0	1.94094	1.00158	5.1092	0.804378	1.53955	1.10666	1.68168	1.70472	0	1.31751	0.55816	1.59277	7.8892	0.895294	1.30824	2.34953	5.01774	3.85441	1.00923	7.40304	7.1787	1.73284	2.0886	2.07849	0	2.13134	3.68977	3.04792	4.55658	1.8103	0	1.75696	1.98387	2.3387
hsa-mir-766-3p	0	1.39646	3.2349	2.50394	2.04368	1.60876	2.30932	4.42665	0	3.40944	4.71003	2.89852	2.23264	0.796387	0.78892	4.47647	3.27061	4.11169	1.67258	6.42401	1.00923	2.77614	0	1.73284	2.0886	8.31395	1.54782	1.06567	0	2.03194	1.51886	1.8103	0	5.27087	0	2.32804
hsa-mir-1304-3p	0	1.39646	3.2349	1.50237	3.06552	1.60876	4.61865	0	0	1.70472	1.57001	1.84451	3.90712	3.18555	4.73352	2.68588	0.654122	2.34953	3.34516	3.21201	1.00923	2.77614	2.87148	1.73284	2.0886	2.07849	4.64346	0	0	2.03194	4.55658	0.905149	5.50583	1.75696	3.96773	2.30123
hsa-mir-4485-5p	1.71529	0	9.05771	7.01104	2.04368	0.804378	6.92797	5.53331	0	5.11416	0.785005	6.06054	0.55816	1.59277	2.36676	0.895294	0	1.17477	1.67258	1.2848	0	0	0	1.73284	1.3924	0	1.54782	0	0	1.01597	1.51886	0	18.3528	0	0	2.29025
hsa-mir-503-5p	1.71529	8.37875	5.82281	4.5071	1.02184	5.63064	1.53955	1.10666	1.68168	5.11416	1.57001	2.89852	0.55816	2.38916	3.15568	0.447647	1.96237	1.76215	1.67258	2.5696	4.03693	2.77614	2.87148	1.73284	0	2.07849	0	0	3.68977	2.03194	1.51886	0	0	1.75696	1.98387	2.28519
hsa-mir-5010-3p	0	2.79292	1.29396	4.5071	1.02184	4.82627	0.769775	3.31999	0	1.70472	3.14002	2.10801	1.11632	1.59277	1.57784	3.58118	3.92473	0.587384	0	1.2848	4.03693	1.85076	1.43574	0	3.48099	2.07849	3.09564	3.19702	2.45985	0	4.55658	3.62059	0	1.75696	7.93546	2.24728
hsa-mir-664a-3p	1.71529	1.39646	2.58792	6.51025	2.04368	4.82627	0.769775	2.21333	1.68168	3.40944	5.49504	5.53354	5.02344	1.59277	3.15568	1.34294	0.654122	0.587384	0	1.2848	0	0	1.43574	0	2.78479	2.07849	0	0	2.45985	2.03194	3.03772	2.71545	3.67055	1.75696	3.96773	2.2218
hsa-mir-181c-5p	3.43059	2.79292	0	0.500788	2.04368	2.41313	3.84887	4.42665	0	1.70472	7.85005	4.21603	5.02344	2.38916	0.78892	0.895294	2.61649	1.76215	0	0	2.01846	1.85076	4.30722	0	0.696199	2.07849	1.54782	0	1.22992	2.03194	3.03772	5.43089	0	1.75696	3.96773	2.1902
hsa-mir-1254	3.43059	1.39646	1.29396	0.500788	0	0	2.30932	4.42665	0	2.55708	0	0.790505	1.67448	0	4.73352	3.58118	3.92473	0.587384	3.34516	1.9272	2.01846	3.70152	1.43574	1.73284	0.696199	0	6.19128	2.13134	2.45985	4.06389	1.51886	0.905149	5.50583	1.75696	5.9516	2.1871
hsa-mir-1273h-5p	5.14588	0	0	1.50237	2.04368	0	2.30932	2.21333	0	1.70472	1.57001	1.58101	0.55816	0.796387	0.78892	0.447647	1.96237	2.34953	1.67258	0	0	0.92538	1.43574	0	1.3924	8.31395	18.5738	2.13134	0	2.03194	0	3.62059	3.67055	1.75696	1.98387	2.07093
hsa-mir-106a-5p	0	2.79292	2.58792	1.50237	0	2.41313	3.84887	1.10666	0	2.55708	1.57001	1.84451	1.67448	0.796387	3.15568	1.79059	3.27061	0.587384	0	7.06641	2.01846	0.92538	1.43574	1.73284	0.696199	2.07849	0	0	4.91969	6.09583	0	2.71545	3.67055	3.51392	3.96773	2.06672
hsa-mir-374a-5p	0	1.39646	1.29396	2.00315	0	1.60876	3.84887	1.10666	0	2.55708	10.9901	3.16202	2.23264	6.37109	1.57784	2.23824	1.96237	0.587384	0	0.642401	0	0	5.74296	3.46568	2.0886	0	0	0	2.45985	1.01597	0	6.33604	0	5.27087	1.98387	2.05551
hsa-mir-4449	1.71529	1.39646	0.646979	0	2.04368	0.804378	0.769775	1.10666	1.68168	0	0.785005	0.527003	0.55816	0	1.57784	1.34294	6.54122	1.17477	5.01774	0.642401	1.00923	1.85076	1.43574	0	1.3924	2.07849	23.2173	0	0	1.01597	1.51886	0	9.17638	0	0	2.02935
hsa-mir-582-3p	0	4.18938	2.58792	11.5181	3.06552	2.41313	3.0791	1.10666	6.72674	3.40944	1.57001	2.63502	1.11632	0.796387	4.73352	0	0.654122	1.76215	0	1.2848	2.01846	0	0	0	4.87339	0	0	1.06567	2.45985	1.01597	3.03772	0.905149	0	1.75696	0	1.99376
hsa-mir-4473	0	0	0	0.500788	3.06552	0	1.53955	1.10666	0	0	0	1.58101	1.67448	3.98193	1.57784	2.23824	1.96237	1.17477	5.01774	0.642401	2.01846	1.85076	1.43574	1.73284	2.78479	6.23546	1.54782	1.06567	6.14961	3.04792	3.03772	4.52574	1.83528	1.75696	3.96773	1.97302
hsa-mir-3159	5.14588	0	1.29396	0.500788	0	0	1.53955	0	0	4.2618	2.35502	0.527003	2.7908	1.59277	2.36676	3.13353	2.61649	0.587384	1.67258	2.5696	0	0.92538	0	1.73284	0	8.31395	3.09564	4.26269	0	2.03194	0	0.905149	12.8469	0	1.98387	1.97292
hsa-mir-1262	3.43059	1.39646	1.94094	1.00158	1.02184	0	1.53955	0	0	0.852359	0	0.527003	1.67448	3.98193	2.36676	3.58118	1.96237	1.76215	5.01774	3.21201	1.00923	0.92538	2.87148	1.73284	2.0886	2.07849	1.54782	6.39403	1.22992	3.04792	1.51886	1.8103	1.83528	3.51392	1.98387	1.96734
hsa-let-7e-3p	1.71529	0	2.58792	2.50394	4.08736	1.60876	1.53955	2.21333	0	2.55708	3.14002	2.63502	2.7908	1.59277	5.52244	1.34294	1.96237	2.93692	0	1.9272	0	1.85076	0	1.73284	2.0886	8.31395	0	2.13134	3.68977	3.04792	1.51886	1.8103	0	0	0	1.96709
hsa-mir-491-5p	0	2.79292	0	1.50237	0	4.82627	1.53955	1.10666	0	5.11416	0.785005	2.37152	3.34896	0.796387	3.15568	3.13353	3.27061	1.76215	1.67258	3.21201	1.00923	1.85076	2.87148	3.46568	3.48099	2.07849	0	3.19702	0	2.03194	4.55658	0.905149	0	1.75696	0	1.93127
hsa-mir-486-3p	0	0	0	0	0	0.804378	0.769775	0	3.36337	0	0	0.263502	4.46528	0.796387	0.78892	1.34294	1.96237	1.76215	3.34516	1.2848	0	0	0	3.46568	0.696199	20.7849	1.54782	5.32836	2.45985	0	3.03772	0.905149	3.67055	3.51392	0	1.89598
hsa-mir-1249-3p	3.43059	0	1.29396	0.500788	1.02184	0	1.53955	4.42665	1.68168	4.2618	0	1.84451	1.67448	0	2.36676	1.34294	3.27061	2.34953	0	1.2848	3.0277	4.6269	1.43574	1.73284	1.3924	6.23546	0	4.26269	2.45985	2.03194	0	0.905149	0	5.27087	0	1.87634
hsa-mir-92b-5p	0	1.39646	1.29396	1.00158	2.04368	0.804378	3.0791	0	3.36337	0	3.92503	0.263502	1.11632	0	2.36676	1.34294	1.96237	2.34953	5.01774	2.5696	0	2.77614	1.43574	1.73284	1.3924	6.23546	3.09564	2.13134	2.45985	3.04792	1.51886	0	1.83528	3.51392	0	1.85919
hsa-mir-3127-3p	3.43059	0	0.646979	0	1.02184	1.60876	0	0	5.04505	0.852359	1.57001	1.31751	0	0	0.78892	2.68588	0	0.587384	6.69032	0.642401	1.00923	0.92538	1.43574	1.73284	3.48099	0	7.7391	3.19702	0	5.07986	1.51886	4.52574	3.67055	1.75696	1.98387	1.85555
hsa-mir-431-3p	3.43059	4.18938	0.646979	3.00473	5.1092	1.60876	1.53955	4.42665	0	3.40944	0.785005	1.84451	0	0.796387	0.78892	1.34294	1.96237	4.11169	1.67258	2.5696	2.01846	0	0	0	2.0886	8.31395	0	1.06567	0	0	7.5943	0	0	0	0	1.83772
hsa-mir-576-5p	0	0	3.2349	4.00631	1.02184	6.43502	2.30932	1.10666	3.36337	0	6.28004	3.42552	2.23264	1.59277	1.57784	0.895294	1.96237	2.93692	0	1.2848	0	2.77614	2.87148	0	0.696199	0	1.54782	0	3.68977	3.04792	1.51886	0.905149	0	3.51392	0	1.83522
hsa-mir-6724-5p	5.14588	0	1.29396	1.00158	1.02184	0.804378	3.0791	0	1.68168	2.55708	1.57001	3.68902	3.34896	0.796387	0	1.79059	4.57885	1.76215	3.34516	2.5696	4.03693	1.85076	0	1.73284	1.3924	2.07849	3.09564	1.06567	1.22992	1.01597	3.03772	0.905149	0	1.75696	0	1.80671
hsa-mir-338-3p	3.43059	2.79292	3.2349	8.5134	1.02184	2.41313	6.92797	4.42665	0	4.2618	9.42007	4.21603	2.23264	0.796387	0.78892	0.447647	1.30824	0.587384	0	0.642401	0	0	0	0	2.78479	0	0	0	0	1.01597	0	0.905149	0	0	0	1.77625
hsa-mir-93-3p	1.71529	1.39646	0.646979	0.500788	4.08736	1.60876	0.769775	0	1.68168	0.852359	3.92503	2.10801	3.34896	1.59277	0	1.34294	2.61649	0.587384	1.67258	1.2848	0	1.85076	2.87148	3.46568	0.696199	8.31395	0	1.06567	2.45985	2.03194	3.03772	0.905149	1.83528	1.75696	0	1.77226
hsa-mir-708-5p	8.57646	0	0	2.00315	1.02184	2.41313	0	1.10666	1.68168	0.852359	2.35502	0.527003	2.23264	3.98193	0.78892	0.447647	2.61649	1.17477	8.36291	5.78161	0	0.92538	0	0	1.3924	4.15697	0	1.06567	0	1.01597	1.51886	1.8103	0	1.75696	1.98387	1.75859
hsa-mir-940	3.43059	2.79292	0	0.500788	1.02184	1.60876	1.53955	2.21333	0	3.40944	0.785005	2.37152	2.23264	0	0	2.68588	3.92473	4.69907	0	0.642401	3.0277	0.92538	2.87148	0	2.78479	4.15697	1.54782	1.06567	0	1.01597	4.55658	1.8103	0	0	1.98387	1.703
hsa-mir-411-5p	1.71529	1.39646	0.646979	4.00631	7.15288	1.60876	0	0	0	0.852359	0.785005	4.47953	1.11632	1.59277	3.9446	1.34294	0.654122	1.17477	1.67258	0.642401	7.06462	1.85076	4.30722	5.19851	0.696199	0	0	0	2.45985	3.04792	0	0	0	0	0	1.6974
hsa-mir-216b-5p	3.43059	1.39646	0	0	4.08736	0	1.53955	1.10666	0	0.852359	0.785005	0.263502	3.90712	0.796387	0	2.23824	0	0	0	0	1.00923	0	5.74296	3.46568	1.3924	0	3.09564	1.06567	4.91969	11.1757	0	0.905149	3.67055	0	1.98387	1.68085
hsa-mir-15a-5p	0	0	0.646979	2.00315	0	1.60876	3.84887	2.21333	1.68168	1.70472	0.785005	1.84451	2.23264	1.59277	2.36676	2.23824	3.27061	0	0	6.42401	1.00923	1.85076	1.43574	0	2.78479	4.15697	4.64346	0	3.68977	0	0	2.71545	0	0	1.98387	1.67806
hsa-mir-622	0	0	1.94094	0	2.04368	1.60876	0.769775	0	3.36337	0	1.57001	0.527003	1.67448	1.59277	0.78892	2.23824	1.96237	0	5.01774	0.642401	3.0277	0.92538	2.87148	3.46568	2.0886	2.07849	3.09564	1.06567	2.45985	1.01597	0	0.905149	5.50583	1.75696	1.98387	1.65676
hsa-mir-6501-5p	0	1.39646	0	1.00158	0	2.41313	2.30932	1.10666	5.04505	0	0.785005	1.31751	2.7908	0.796387	0	0.895294	1.96237	1.76215	1.67258	1.9272	3.0277	3.70152	0	1.73284	0	2.07849	0	3.19702	1.22992	3.04792	1.51886	0	5.50583	5.27087	0	1.64264
hsa-mir-377-5p	0	1.39646	0.646979	0.500788	1.02184	0.804378	0.769775	0	1.68168	5.11416	1.57001	3.16202	1.67448	1.59277	1.57784	0.447647	1.30824	3.5243	5.01774	0	3.0277	1.85076	5.74296	1.73284	1.3924	0	1.54782	4.26269	3.68977	0	1.51886	0.905149	0	0	0	1.64234
hsa-mir-10b-3p	1.71529	1.39646	2.58792	2.50394	0	2.41313	3.0791	0	1.68168	0	1.57001	0.263502	1.11632	2.38916	5.52244	4.92412	1.30824	1.76215	1.67258	1.2848	0	0	1.43574	1.73284	2.78479	0	1.54782	1.06567	1.22992	1.01597	0	1.8103	0	1.75696	3.96773	1.58682
hsa-mir-3127-5p	1.71529	1.39646	0	0.500788	1.02184	0	0	0	3.36337	1.70472	0.785005	0	2.7908	1.59277	1.57784	0.895294	1.30824	1.17477	3.34516	1.9272	1.00923	0	1.43574	0	1.3924	2.07849	3.09564	6.39403	2.45985	0	6.07544	0.905149	1.83528	1.75696	1.98387	1.58633
hsa-mir-505-5p	0	5.58584	3.2349	0.500788	0	2.41313	0.769775	1.10666	0	2.55708	1.57001	0.790505	2.23264	0.796387	2.36676	0.895294	2.61649	0	1.67258	1.9272	1.00923	0	0	0	0.696199	6.23546	1.54782	3.19702	2.45985	1.01597	1.51886	2.71545	0	0	3.96773	1.58285
hsa-mir-887-3p	1.71529	2.79292	0.646979	3.50552	4.08736	4.02189	1.53955	3.31999	0	4.2618	3.14002	1.31751	3.34896	0.796387	0.78892	2.23824	2.61649	3.5243	0	0.642401	0	3.70152	2.87148	0	0.696199	0	0	0	0	0	1.51886	1.8103	0	0	0	1.56865
hsa-mir-365a-5p	1.71529	0	1.29396	1.50237	1.02184	0	0	1.10666	1.68168	0.852359	0	2.63502	3.90712	2.38916	1.57784	0	2.61649	1.17477	1.67258	3.21201	1.00923	3.70152	1.43574	0	3.48099	10.3924	0	0	1.22992	1.01597	1.51886	2.71545	0	0	0	1.56741
hsa-mir-3135b	0	1.39646	1.94094	0	1.02184	0	0.769775	1.10666	1.68168	0	0	0	1.11632	0.796387	0.78892	0.895294	3.27061	0.587384	0	0	2.01846	3.70152	1.43574	3.46568	1.3924	6.23546	1.54782	0	0	2.03194	1.51886	0.905149	7.3411	1.75696	5.9516	1.56214
hsa-mir-615-3p	5.14588	4.18938	1.94094	1.50237	2.04368	3.21751	5.38842	0	0	2.55708	1.57001	1.84451	1.67448	0.796387	1.57784	0.447647	1.96237	0.587384	0	0	1.00923	0	1.43574	3.46568	1.3924	6.23546	0	0	0	1.01597	0	0	3.67055	0	0	1.56203
hsa-mir-212-3p	1.71529	1.39646	2.58792	3.00473	6.13104	4.02189	0	3.31999	0	0.852359	0.785005	3.68902	0.55816	0	1.57784	2.23824	1.96237	0	5.01774	1.2848	1.00923	0.92538	1.43574	0	1.3924	0	0	0	0	1.01597	1.51886	0.905149	0	3.51392	1.98387	1.53838
hsa-mir-5585-3p	0	4.18938	2.58792	0	0	0	1.53955	1.10666	3.36337	0.852359	0	1.31751	0.55816	1.59277	0	3.13353	0.654122	0.587384	0	3.21201	1.00923	0	2.87148	0	0.696199	0	4.64346	1.06567	0	0	0	0	9.17638	8.78479	0	1.51263
hsa-mir-34c-5p	1.71529	2.79292	1.94094	4.00631	1.02184	4.82627	6.1582	2.21333	1.68168	0	1.57001	1.84451	1.11632	0	1.57784	0.895294	1.30824	0	1.67258	1.2848	0	0.92538	1.43574	1.73284	1.3924	0	0	2.13134	2.45985	0	0	0.905149	0	0	3.96773	1.50219
hsa-mir-585-3p	10.2918	1.39646	2.58792	1.00158	0	0	0.769775	0	1.68168	0.852359	2.35502	2.37152	0	0	2.36676	0.895294	1.96237	2.93692	1.67258	0	2.01846	0	4.30722	5.19851	0.696199	0	0	0	0	4.06389	1.51886	0	0	0	0	1.45557
hsa-mir-31-3p	0	1.39646	3.2349	6.00946	0	9.65253	6.92797	11.0666	0	5.11416	4.71003	2.63502	0	0	0	0	0	0	0	0	0	0	0	0	0	0	0	0	0	0	0	0	0	0	0	1.44992
hsa-mir-3613-5p	0	1.39646	5.17583	3.50552	0	4.02189	1.53955	0	1.68168	1.70472	7.06505	3.68902	2.23264	1.59277	1.57784	4.02882	1.96237	0	0	0.642401	2.01846	0	1.43574	0	0	0	0	0	0	0	1.51886	1.8103	0	0	1.98387	1.44525
hsa-mir-340-3p	0	0	6.46979	1.50237	1.02184	0	1.53955	0	1.68168	0.852359	0	1.31751	1.11632	0.796387	0.78892	2.23824	1.30824	0	3.34516	0.642401	1.00923	0.92538	2.87148	1.73284	2.78479	0	0	1.06567	0	3.04792	3.03772	1.8103	1.83528	3.51392	1.98387	1.4354
hsa-mir-4709-5p	3.43059	1.39646	0	0	1.02184	0.804378	0	0	0	0	0	0.527003	1.11632	0	1.57784	0.447647	0.654122	0	5.01774	1.2848	5.04616	0.92538	0	3.46568	0	2.07849	1.54782	5.32836	3.68977	2.03194	1.51886	0	3.67055	3.51392	0	1.4313
hsa-mir-760	0	5.58584	1.94094	1.50237	1.02184	2.41313	0.769775	0	0	0	1.57001	3.95253	0.55816	0.796387	1.57784	0.895294	1.30824	1.76215	5.01774	1.2848	0	0	1.43574	0	1.3924	0	1.54782	2.13134	0	2.03194	3.03772	0.905149	0	5.27087	0	1.42029
hsa-mir-6715b-3p	1.71529	1.39646	1.29396	1.00158	2.04368	0	0	0	0	0.852359	1.57001	0	0.55816	4.77832	1.57784	2.68588	0.654122	1.76215	1.67258	0	2.01846	1.85076	1.43574	1.73284	0.696199	2.07849	6.19128	1.06567	3.68977	1.01597	1.51886	0.905149	1.83528	0	0	1.41705
hsa-mir-6124	1.71529	0	0.646979	0	1.02184	0	1.53955	0	3.36337	0	0.785005	0.263502	0.55816	0.796387	0.78892	0	0.654122	0	3.34516	0.642401	0	0.92538	0	0	0.696199	6.23546	1.54782	0	0	1.01597	0	0.905149	22.0233	0	0	1.41343
hsa-mir-3074-5p	0	1.39646	0.646979	4.00631	1.02184	4.82627	1.53955	1.10666	0	2.55708	2.35502	3.16202	0.55816	2.38916	0.78892	1.79059	2.61649	0.587384	0	1.9272	1.00923	1.85076	0	0	2.78479	0	0	0	1.22992	0	6.07544	0.905149	1.83528	0	0	1.39905
hsa-mir-3200-3p	5.14588	0	0.646979	0.500788	1.02184	1.60876	1.53955	1.10666	1.68168	4.2618	1.57001	3.68902	0	0	0	0.895294	1.30824	0	0	0	1.00923	0	1.43574	3.46568	1.3924	0	4.64346	4.26269	1.22992	2.03194	1.51886	0.905149	0	0	0	1.33919
hsa-mir-3687	0	1.39646	0.646979	0.500788	2.04368	0.804378	0.769775	0	0	0	0	0.790505	1.67448	2.38916	0	0.895294	2.61649	2.34953	1.67258	0.642401	3.0277	0.92538	1.43574	1.73284	0.696199	2.07849	7.7391	0	0	1.01597	1.51886	0	3.67055	1.75696	1.98387	1.3364
hsa-mir-629-3p	1.71529	0	0.646979	0.500788	1.02184	0	0.769775	1.10666	3.36337	0.852359	1.57001	1.58101	1.11632	0.796387	1.57784	1.79059	0.654122	1.17477	3.34516	0.642401	2.01846	4.6269	1.43574	1.73284	2.0886	4.15697	0	1.06567	1.22992	2.03194	1.51886	0	0	0	0	1.31805
hsa-mir-6723-5p	0	0	3.2349	3.50552	2.04368	0	0	5.53331	0	1.70472	0	2.10801	0.55816	1.59277	2.36676	0.447647	0	0.587384	1.67258	0	2.01846	0	0	0	2.78479	0	1.54782	1.06567	0	2.03194	4.55658	0.905149	1.83528	1.75696	1.98387	1.30977
hsa-mir-3176	6.86117	0	1.29396	1.50237	0	1.60876	0.769775	2.21333	1.68168	0.852359	0.785005	2.89852	0.55816	0	0.78892	1.34294	3.27061	1.17477	1.67258	1.2848	0	0	0	1.73284	1.3924	0	4.64346	0	0	2.03194	0	0	3.67055	1.75696	0	1.30822
hsa-mir-19b-3p	1.71529	2.79292	1.29396	0.500788	1.02184	2.41313	1.53955	0	0	4.2618	3.92503	1.31751	1.11632	3.18555	0.78892	2.23824	1.96237	0.587384	0	1.2848	0	0	1.43574	0	0	2.07849	0	0	2.45985	1.01597	0	2.71545	0	0	3.96773	1.30339
hsa-mir-454-3p	0	0	5.17583	5.00788	1.02184	1.60876	0.769775	0	3.36337	2.55708	2.35502	1.84451	0	0	1.57784	0.895294	0	1.76215	1.67258	1.2848	0	0.92538	1.43574	0	0.696199	0	0	1.06567	1.22992	0	1.51886	1.8103	1.83528	0	3.96773	1.29662
hsa-mir-378b	0	0	1.29396	0.500788	1.02184	0	2.30932	1.10666	0	0	0.785005	0.527003	0.55816	0	1.57784	3.58118	1.96237	2.34953	0	2.5696	1.00923	0	2.87148	5.19851	3.48099	0	0	2.13134	0	1.01597	1.51886	1.8103	0	3.51392	1.98387	1.27651
hsa-mir-2277-5p	0	1.39646	0.646979	3.50552	1.02184	2.41313	1.53955	1.10666	3.36337	1.70472	0	0.527003	1.11632	0.796387	3.15568	3.58118	1.96237	1.17477	0	1.2848	1.00923	2.77614	1.43574	0	2.0886	0	0	0	1.22992	3.04792	0	2.71545	0	0	0	1.27428
hsa-mir-29b-1-5p	1.71529	0	0.646979	0	1.02184	1.60876	1.53955	1.10666	1.68168	0.852359	1.57001	1.58101	1.11632	0	4.73352	1.79059	0.654122	1.17477	0	3.21201	1.00923	1.85076	0	3.46568	0	0	0	0	1.22992	0	0	2.71545	1.83528	0	5.9516	1.25895
hsa-mir-892c-3p	1.71529	2.79292	3.2349	9.51498	3.06552	0	1.53955	4.42665	0	0.852359	0	3.42552	0	0	0.78892	0.447647	0.654122	0.587384	0	0	0	0	1.43574	0	0	0	0	0	2.45985	0	3.03772	0	3.67055	0	0	1.24713
hsa-mir-582-5p	0	1.39646	1.29396	1.50237	0	4.02189	6.1582	1.10666	0	5.11416	6.28004	2.63502	1.11632	0	0.78892	0.447647	0.654122	0.587384	0	0	0	0	0	1.73284	0	0	1.54782	2.13134	0	0	0	0.905149	0	1.75696	1.98387	1.23317
hsa-mir-1247-3p	0	0	0	0	0	0	0	0	1.68168	0	0	0	1.11632	0.796387	0.78892	1.79059	1.30824	2.93692	5.01774	1.2848	0	0	0	0	0.696199	0	1.54782	3.19702	1.22992	5.07986	1.51886	1.8103	5.50583	3.51392	1.98387	1.22301
hsa-mir-1266-5p	1.71529	1.39646	0.646979	2.00315	0	0.804378	1.53955	2.21333	0	3.40944	0.785005	1.58101	0	0	2.36676	4.02882	0.654122	0	3.34516	0	0	0.92538	0	3.46568	2.0886	0	3.09564	0	0	0	1.51886	0.905149	0	3.51392	0	1.20008
hsa-mir-7-1-3p	0	0	1.94094	3.50552	0	4.02189	0.769775	3.31999	0	0.852359	2.35502	0.790505	1.11632	1.59277	0	1.79059	1.30824	0.587384	0	0.642401	1.00923	0.92538	1.43574	3.46568	0.696199	2.07849	0	0	1.22992	1.01597	0	1.8103	3.67055	0	0	1.19803
hsa-mir-1273h-3p	1.71529	1.39646	0.646979	0.500788	0	0	0.769775	2.21333	3.36337	0.852359	0.785005	1.05401	1.11632	1.59277	0	0.895294	1.30824	1.17477	1.67258	5.13921	0	0	1.43574	1.73284	0.696199	2.07849	3.09564	1.06567	0	0	0	0	0	5.27087	0	1.18777
hsa-mir-1306-3p	0	1.39646	0	0.500788	0	3.21751	0	3.31999	0	2.55708	0.785005	1.31751	1.11632	1.59277	0	0.447647	0	0	1.67258	1.9272	2.01846	0	1.43574	1.73284	0.696199	2.07849	0	2.13134	1.22992	0	0	2.71545	1.83528	1.75696	3.96773	1.18426
hsa-mir-1304-5p	0	0	0.646979	0	1.02184	0.804378	0	0	0	0.852359	0	0.790505	1.11632	2.38916	0	4.47647	0.654122	0.587384	1.67258	1.2848	3.0277	0.92538	0	3.46568	0	2.07849	1.54782	1.06567	1.22992	0	0	5.43089	3.67055	1.75696	0	1.15703
hsa-mir-320e	5.14588	0	0	1.00158	1.02184	0	2.30932	0	1.68168	2.55708	0	0.527003	1.11632	0	2.36676	0.895294	1.96237	0.587384	1.67258	0	1.00923	3.70152	0	0	2.78479	2.07849	1.54782	1.06567	0	0	0	0	3.67055	1.75696	0	1.156
hsa-mir-6503-5p	1.71529	0	1.29396	0.500788	0	4.82627	0.769775	3.31999	0	1.70472	1.57001	1.58101	0.55816	0	1.57784	0	1.96237	0.587384	1.67258	1.2848	2.01846	0	0	0	0.696199	0	0	0	2.45985	0	4.55658	0	1.83528	3.51392	0	1.14301
hsa-mir-4661-5p	0	0	0	0	1.02184	0	0.769775	1.10666	0	0	1.57001	0.263502	0	0	2.36676	2.23824	0.654122	0.587384	6.69032	0.642401	1.00923	1.85076	0	5.19851	2.0886	0	3.09564	2.13134	0	0	0	2.71545	0	0	3.96773	1.14195
hsa-mir-219a-1-3p	0	1.39646	3.2349	0.500788	0	1.60876	1.53955	1.10666	0	1.70472	0.785005	1.31751	1.67448	1.59277	3.15568	1.79059	1.30824	1.76215	0	0.642401	2.01846	0	1.43574	1.73284	0.696199	0	0	1.06567	0	1.01597	0	0.905149	1.83528	0	3.96773	1.13696
hsa-mir-492	0	0	0.646979	1.50237	1.02184	0	0	1.10666	0	0.852359	1.57001	0.527003	0.55816	1.59277	0.78892	0.895294	0.654122	0.587384	1.67258	0	2.01846	0	2.87148	1.73284	2.0886	4.15697	3.09564	0	2.45985	0	0	0	3.67055	3.51392	0	1.13099
hsa-mir-7974	0	0	2.58792	4.5071	3.06552	4.82627	0.769775	1.10666	0	3.40944	3.14002	0.263502	0	0	0	0	1.30824	0	1.67258	0	5.04616	0	0	0	1.3924	2.07849	0	1.06567	0	0	1.51886	0	0	1.75696	0	1.12902
hsa-mir-487a-5p	0	0	0.646979	0.500788	0	0	0.769775	1.10666	0	1.70472	1.57001	1.58101	0.55816	1.59277	0.78892	0	0.654122	2.34953	1.67258	1.2848	1.00923	0	0	5.19851	3.48099	0	0	4.26269	3.68977	2.03194	3.03772	0	0	0	0	1.12833
hsa-mir-3928-3p	1.71529	0	1.94094	0.500788	1.02184	1.60876	1.53955	0	0	0	2.35502	0.790505	2.23264	0	0.78892	1.79059	1.30824	0	0	2.5696	2.01846	2.77614	0	0	2.0886	2.07849	3.09564	3.19702	1.22992	0	0	0.905149	0	1.75696	0	1.12312
hsa-mir-1343-3p	0	2.79292	1.29396	0.500788	0	1.60876	0	1.10666	0	1.70472	1.57001	1.84451	0.55816	2.38916	0	0.447647	1.96237	2.34953	3.34516	1.9272	0	0.92538	0	3.46568	0.696199	2.07849	0	0	0	0	1.51886	0.905149	0	1.75696	1.98387	1.10663
hsa-mir-3614-5p	1.71529	2.79292	1.29396	1.00158	1.02184	1.60876	1.53955	0	1.68168	3.40944	0	0.527003	0.55816	0	0.78892	0	1.30824	0.587384	0	0.642401	1.00923	0	0	0	1.3924	0	12.3826	1.06567	0	2.03194	0	0	0	0	0	1.09597
hsa-mir-224-3p	0	1.39646	0.646979	2.00315	1.02184	0	0.769775	0	0	1.70472	3.92503	0.527003	1.67448	1.59277	0.78892	1.34294	0.654122	1.76215	3.34516	0.642401	0	0.92538	0	0	1.3924	0	1.54782	4.26269	1.22992	0	3.03772	1.8103	0	0	0	1.08583
hsa-mir-3917	0	2.79292	1.29396	2.50394	1.02184	4.82627	0.769775	3.31999	0	0.852359	0.785005	1.84451	1.11632	0.796387	0	0	0	0.587384	3.34516	2.5696	0	0	1.43574	0	0	2.07849	0	0	2.45985	0	1.51886	0	1.83528	0	0	1.07868
hsa-mir-4537	0	0	0.646979	0.500788	0	0.804378	0	0	0	0	0	0.527003	0.55816	0	0	0.447647	3.92473	1.17477	1.67258	0	4.03693	0.92538	2.87148	1.73284	0.696199	2.07849	4.64346	1.06567	0	1.01597	0	0	3.67055	0	3.96773	1.05605
hsa-mir-346	0	2.79292	2.58792	1.00158	0	0.804378	1.53955	0	6.72674	1.70472	0	0.790505	0	1.59277	0	0	1.30824	0.587384	1.67258	0	1.00923	0.92538	0	0	0	6.23546	1.54782	1.06567	1.22992	0	0	0	0	1.75696	0	1.05371
hsa-mir-190b	0	0	0.646979	1.50237	0	3.21751	3.0791	1.10666	1.68168	0	1.57001	1.58101	0.55816	0	0	0.447647	0	2.34953	0	1.2848	0	0	1.43574	1.73284	0	2.07849	1.54782	0	1.22992	3.04792	0	2.71545	1.83528	0	1.98387	1.04665
hsa-mir-3679-5p	1.71529	4.18938	0.646979	0	1.02184	0.804378	0.769775	2.21333	0	1.70472	0	0.790505	1.11632	0.796387	1.57784	0.447647	1.30824	0.587384	1.67258	0.642401	1.00923	0	0	0	0.696199	0	1.54782	0	1.22992	5.07986	1.51886	0	0	3.51392	0	1.04574
hsa-mir-6716-3p	0	2.79292	1.94094	0	4.08736	0	0	1.10666	3.36337	1.70472	0	0.527003	0.55816	0	0.78892	0.447647	0.654122	0.587384	0	0	2.01846	0	0	3.46568	2.0886	4.15697	0	1.06567	0	1.01597	1.51886	0.905149	0	1.75696	0	1.04433
hsa-mir-3620-5p	3.43059	1.39646	0.646979	0	1.02184	0.804378	0.769775	0	1.68168	1.70472	0	0.790505	0.55816	0.796387	0.78892	0	0.654122	0	6.69032	0.642401	1.00923	1.85076	0	1.73284	0.696199	0	0	0	0	1.01597	0	0	3.67055	0	3.96773	1.03773
hsa-mir-138-5p	3.43059	1.39646	1.29396	0	2.04368	1.60876	0	0	0	0.852359	0	1.31751	1.11632	0.796387	0	3.13353	3.92473	1.17477	0	2.5696	0	1.85076	0	0	1.3924	4.15697	0	0	0	0	1.51886	0.905149	0	1.75696	0	1.03542
hsa-mir-664b-5p	3.43059	1.39646	0	0.500788	0	0.804378	3.0791	0	0	0.852359	0.785005	0	0	0	0.78892	0.895294	1.30824	1.17477	0	2.5696	2.01846	1.85076	1.43574	0	1.3924	6.23546	0	1.06567	0	1.01597	1.51886	0	0	0	1.98387	1.03151
hsa-mir-218-1-3p	0	1.39646	0.646979	1.50237	0	2.41313	2.30932	6.63998	0	0.852359	1.57001	6.85105	1.11632	0.796387	0	0	2.61649	0.587384	0	0	0	0	0	0	1.3924	0	1.54782	1.06567	0	2.03194	0	0	0	0	0	1.0096
hsa-mir-6503-3p	1.71529	4.18938	0	1.00158	1.02184	1.60876	0.769775	0	0	0.852359	0.785005	1.31751	0.55816	1.59277	0	0	0.654122	0	1.67258	0.642401	2.01846	0	1.43574	0	0	0	1.54782	4.26269	2.45985	0	1.51886	0.905149	0	0	1.98387	0.986113
hsa-mir-7976	0	1.39646	1.29396	0.500788	0	0	0	0	0	0	0	1.31751	0.55816	0	2.36676	0.895294	1.30824	1.17477	0	0	0	1.85076	0	0	0.696199	4.15697	3.09564	1.06567	3.68977	0	4.55658	0.905149	0	3.51392	0	0.981217
hsa-mir-6720-3p	0	2.79292	0	1.00158	4.08736	0	0	1.10666	0	0	0	2.10801	1.11632	0.796387	2.36676	0.895294	0	0.587384	1.67258	1.9272	0	0	1.43574	1.73284	0	4.15697	0	0	0	1.01597	4.55658	0.905149	0	0	0	0.978906
hsa-mir-4529-5p	0	0	0	0	0	0	0	0	0	0	0	0	0	0	0	0	0	0	0	0.642401	0	0.92538	0	0	0.696199	2.07849	0	0	0	0	0	0	29.3644	0	0	0.963053
hsa-mir-576-3p	0	0	1.29396	0	0	0.804378	2.30932	0	0	0	4.71003	1.05401	0.55816	3.18555	2.36676	1.34294	1.30824	1.76215	0	1.2848	0	0	2.87148	1.73284	0.696199	0	1.54782	1.06567	0	1.01597	0	0.905149	1.83528	0	0	0.961449
hsa-mir-133b	0	2.79292	1.29396	0.500788	2.04368	3.21751	1.53955	1.10666	0	1.70472	0.785005	1.84451	1.11632	0.796387	0	0	0	1.76215	0	0	0	1.85076	2.87148	0	6.26579	0	0	0	0	0	1.51886	0	0	0	0	0.943173
hsa-mir-4664-3p	3.43059	0	0.646979	2.50394	0	0.804378	1.53955	0	0	0.852359	0	0.790505	0	2.38916	0	0.447647	1.30824	1.17477	1.67258	0.642401	1.00923	0.92538	0	0	1.3924	2.07849	3.09564	0	1.22992	1.01597	0	0	1.83528	0	1.98387	0.936265
hsa-mir-4324	1.71529	1.39646	0.646979	0.500788	3.06552	0	0	0	1.68168	1.70472	0.785005	0.790505	0.55816	0	1.57784	0.895294	3.27061	0.587384	1.67258	1.2848	1.00923	0	0	0	1.3924	2.07849	0	0	0	3.04792	3.03772	0	0	0	0	0.934268
hsa-mir-3177-3p	1.71529	0	1.29396	1.00158	0	0	0.769775	2.21333	1.68168	0.852359	0	1.05401	1.11632	0	0	1.34294	1.30824	1.17477	0	1.2848	1.00923	0	1.43574	1.73284	0.696199	2.07849	1.54782	1.06567	3.68977	0	1.51886	0.905149	0	0	0	0.928252
hsa-mir-23a-5p	0	0	0.646979	0.500788	0	0	0	0	1.68168	2.55708	0.785005	0.527003	1.11632	1.59277	2.36676	0.895294	0.654122	0.587384	0	2.5696	1.00923	1.85076	0	0	2.0886	0	0	3.19702	1.22992	3.04792	1.51886	0	1.83528	0	0	0.921668
hsa-mir-499a-5p	0	0	1.29396	2.00315	0	6.43502	0	0	0	0	1.57001	1.84451	1.11632	0.796387	0.78892	1.34294	1.30824	1.17477	0	0	1.00923	0	1.43574	1.73284	0	0	0	1.06567	1.22992	2.03194	0	0	1.83528	0	1.98387	0.914249
hsa-mir-4746-5p	1.71529	2.79292	1.29396	0.500788	0	0.804378	0	0	3.36337	1.70472	0	0.790505	1.11632	0	0	0.895294	0	0	3.34516	1.2848	1.00923	0	1.43574	1.73284	1.3924	0	0	1.06567	1.22992	0	1.51886	0.905149	1.83528	0	0	0.906645
hsa-mir-1294	0	0	0	1.00158	0	0	0	3.31999	1.68168	0.852359	0	1.05401	1.67448	0.796387	0	1.34294	0	0.587384	0	1.2848	2.01846	0.92538	0	0	0.696199	0	1.54782	0	2.45985	2.03194	1.51886	0.905149	5.50583	0	0	0.891574
hsa-mir-937-3p	0	0	0.646979	0	2.04368	0	0	0	1.68168	0	0.785005	0.527003	1.11632	1.59277	0	1.34294	0.654122	1.17477	1.67258	1.2848	0	1.85076	0	0	0.696199	0	0	0	0	2.03194	3.03772	0	0	7.02783	1.98387	0.890028
hsa-mir-17-3p	0	5.58584	1.29396	1.50237	1.02184	0.804378	0	0	1.68168	3.40944	1.57001	0.790505	1.11632	1.59277	0	0.447647	0.654122	0.587384	0	0.642401	0	1.85076	1.43574	0	0	0	0	3.19702	0	0	0	0	1.83528	0	0	0.88627
hsa-mir-409-5p	0	0	1.29396	1.50237	0	0	0	0	0	1.70472	2.35502	2.37152	1.67448	0.796387	0.78892	0	0.654122	1.76215	0	1.2848	2.01846	2.77614	2.87148	0	2.78479	0	0	0	1.22992	0	0	0.905149	0	0	1.98387	0.878807
hsa-mir-539-5p	0	1.39646	1.29396	1.00158	4.08736	0	0.769775	1.10666	0	0.852359	1.57001	1.31751	0	0.796387	0.78892	1.79059	0.654122	0.587384	0	0.642401	0	0	0	1.73284	2.0886	0	0	1.06567	2.45985	0	1.51886	0.905149	0	0	1.98387	0.868866
hsa-mir-200c-5p	0	0	0.646979	0.500788	1.02184	1.60876	2.30932	0	0	0.852359	2.35502	1.05401	2.23264	2.38916	0	1.79059	0.654122	1.76215	0	0.642401	0	0.92538	0	0	0.696199	0	4.64346	0	2.45985	0	1.51886	0	0	0	0	0.858968
hsa-mir-3622a-5p	0	0	0	0	3.06552	0.804378	0	0	0	0	0.785005	0.263502	1.11632	0	0.78892	0	0.654122	1.76215	3.34516	0.642401	1.00923	1.85076	1.43574	1.73284	1.3924	4.15697	0	3.19702	0	0	0	0	0	0	1.98387	0.856752
hsa-mir-577	0	1.39646	2.58792	0.500788	4.08736	1.60876	0	0	0	0.852359	0.785005	0.527003	0.55816	0	2.36676	1.79059	0	0	0	1.2848	0	0.92538	4.30722	0	0	0	0	2.13134	0	2.03194	0	0	1.83528	0	0	0.845061
hsa-mir-6511a-3p	3.43059	1.39646	1.29396	0	1.02184	0.804378	0	1.10666	0	0.852359	0.785005	0.527003	0.55816	0	0.78892	1.34294	0.654122	0	1.67258	0.642401	1.00923	1.85076	1.43574	0	0.696199	2.07849	0	0	0	3.04792	0	0	1.83528	0	0	0.823742
hsa-mir-203b-3p	1.71529	0	1.29396	0.500788	3.06552	0	0.769775	0	0	0.852359	0.785005	0	1.67448	1.59277	0.78892	1.34294	0.654122	0	0	0.642401	0	0.92538	0	1.73284	1.3924	0	1.54782	1.06567	0	1.01597	0	0	3.67055	1.75696	0	0.822455
hsa-mir-665	0	0	0.646979	0	0	0	0	1.10666	1.68168	0.852359	0.785005	0.263502	0	1.59277	0.78892	0.895294	1.30824	1.17477	3.34516	0	1.00923	3.70152	0	0	0.696199	4.15697	0	2.13134	0	1.01597	1.51886	0	0	0	0	0.819184
hsa-mir-4454	0	0	0	1.00158	0	0.804378	2.30932	1.10666	0	0.852359	2.35502	1.58101	0.55816	0	0	1.34294	1.30824	0	0	0	2.01846	0.92538	0	0	3.48099	0	1.54782	0	0	5.07986	0	1.8103	0	0	0	0.802357
hsa-mir-641	1.71529	0	0.646979	1.50237	0	0.804378	1.53955	0	0	0	1.57001	1.58101	1.11632	2.38916	2.36676	0	1.30824	0	1.67258	0	0	1.85076	0	1.73284	0.696199	0	1.54782	0	0	2.03194	0	0	1.83528	0	0	0.797357
hsa-mir-181c-3p	0	2.79292	0.646979	1.50237	0	3.21751	2.30932	1.10666	0	0.852359	0.785005	1.31751	0	0	0	0	0	1.17477	0	1.2848	0	0	1.43574	0	0.696199	2.07849	0	1.06567	1.22992	0	3.03772	0.905149	0	0	0	0.783974
hsa-mir-4430	0	0	0	0	2.04368	0.804378	0	0	1.68168	0	0	1.05401	0	0	0.78892	0.447647	1.96237	0.587384	0	0	0	1.85076	0	1.73284	2.0886	4.15697	6.19128	0	0	0	0	0	0	0	1.98387	0.782125
hsa-mir-450a-5p	0	1.39646	2.58792	1.50237	0	6.43502	1.53955	1.10666	0	1.70472	5.49504	1.31751	0	0	0.78892	0	1.30824	0.587384	0	0	0	0	1.43574	0	0	0	0	0	0	0	0	0	0	0	0	0.777301
hsa-mir-1270	0	1.39646	0	0.500788	0	0	1.53955	1.10666	0	1.70472	0	0	0	0	2.36676	0	0	0.587384	5.01774	0	1.00923	1.85076	1.43574	0	0	0	0	0	3.68977	3.04792	0	1.8103	0	0	0	0.773251
hsa-mir-4525	1.71529	0	0.646979	0	0	1.60876	1.53955	0	0	0	0	0.263502	0.55816	1.59277	0.78892	2.23824	0.654122	0	1.67258	0.642401	0	0	0	1.73284	0.696199	2.07849	0	1.06567	1.22992	1.01597	1.51886	0	1.83528	1.75696	0	0.767184
hsa-mir-6510-3p	3.43059	0	0	0.500788	0	0	0	0	1.68168	1.70472	0.785005	0	0	0	2.36676	0.447647	0	0.587384	0	0.642401	0	0.92538	0	1.73284	0.696199	2.07849	1.54782	2.13134	0	1.01597	0	0.905149	3.67055	0	0	0.767163
hsa-mir-141-5p	0	1.39646	0	0	2.04368	1.60876	0.769775	1.10666	1.68168	0.852359	0.785005	0.263502	0.55816	0.796387	0	1.79059	0	0.587384	0	1.2848	0	0	0	0	1.3924	0	0	3.19702	2.45985	0	0	0	0	0	3.96773	0.758348
hsa-mir-5001-3p	0	0	0.646979	0	1.02184	1.60876	1.53955	0	1.68168	2.55708	0.785005	0.790505	0	3.98193	0.78892	0	0.654122	1.76215	0	0	0	0	0	0	1.3924	0	0	0	0	3.04792	1.51886	2.71545	0	0	0	0.756947
hsa-mir-4538	1.71529	0	0	1.00158	0	1.60876	0	0	1.68168	0.852359	0	0.263502	0	1.59277	0	0.447647	1.30824	0	5.01774	0	0	0	1.43574	0	0.696199	2.07849	3.09564	0	0	1.01597	0	0.905149	0	1.75696	0	0.756392
hsa-mir-211-5p	0	0	0	0	2.04368	0	0	0	0	0	0	0.263502	0	0	0	0.447647	3.92473	2.34953	0	0	1.00923	11.1046	0	3.46568	1.3924	0	0	0	0	0	0	0	0	0	0	0.742885
hsa-mir-490-3p	0	0	0	0	3.06552	0	3.0791	0	0	2.55708	0	1.58101	1.11632	0.796387	1.57784	0.447647	1.30824	0.587384	0	0	0	4.6269	0	1.73284	0.696199	0	0	0	0	1.01597	1.51886	0	0	0	0	0.734494
hsa-mir-708-3p	0	1.39646	0.646979	0.500788	2.04368	0	0	0	3.36337	0.852359	1.57001	0.790505	3.34896	1.59277	1.57784	0.447647	0	0.587384	0	2.5696	0	0	0	0	0	2.07849	0	0	1.22992	1.01597	0	0	0	0	0	0.731793
hsa-mir-4683	1.71529	2.79292	0	0	0	0	0	2.21333	0	0	0.785005	0.527003	0	0	0.78892	0.895294	1.96237	0	1.67258	0	2.01846	0.92538	0	0	0	2.07849	3.09564	0	1.22992	1.01597	1.51886	0	0	0	0	0.721012
hsa-mir-184	0	0	0	0	0	0	0	0	0	0.852359	1.57001	0	1.67448	0.796387	0.78892	0.447647	0	0.587384	0	2.5696	0	0.92538	2.87148	1.73284	0.696199	4.15697	1.54782	0	0	1.01597	0	0.905149	0	1.75696	0	0.711302
hsa-mir-20b-5p	0	1.39646	0.646979	0	0	0.804378	1.53955	0	0	0.852359	0	0.527003	2.23264	0	1.57784	0.895294	1.96237	0.587384	0	1.2848	0	0	0	0	0	2.07849	1.54782	0	2.45985	0	0	0.905149	0	3.51392	0	0.708922
hsa-mir-23c	0	1.39646	0	0.500788	2.04368	1.60876	0	0	0	2.55708	1.57001	0.263502	1.67448	1.59277	1.57784	0	0	1.76215	0	1.2848	0	0.92538	0	0	0.696199	2.07849	0	2.13134	0	1.01597	0	0	0	0	0	0.705134
hsa-mir-1295a	0	5.58584	0.646979	1.00158	0	0	1.53955	3.31999	0	0	1.57001	1.58101	0.55816	0	0.78892	1.34294	1.30824	1.17477	1.67258	0	0	0	0	0	0	0	0	1.06567	0	0	1.51886	0	0	0	0	0.705003
hsa-mir-548az-5p	0	0	1.29396	1.50237	0	0.804378	0.769775	1.10666	0	0.852359	0.785005	0.790505	0	0.796387	0.78892	0.447647	0	0.587384	1.67258	1.2848	0	0.92538	4.30722	0	0.696199	2.07849	0	0	1.22992	1.01597	0	0.905149	0	0	0	0.70403
hsa-mir-4259	3.43059	1.39646	0	1.00158	0	0	0	0	1.68168	0.852359	0.785005	0.790505	0	0	0	0	0	1.17477	1.67258	1.2848	0	0.92538	0	1.73284	0	2.07849	0	0	0	0	1.51886	0	0	1.75696	1.98387	0.68762
hsa-mir-6511b-3p	0	0	0.646979	1.00158	2.04368	1.60876	0.769775	0	0	2.55708	0.785005	1.31751	0	0	0	0.895294	0	0	1.67258	1.2848	1.00923	0	0	0	0	2.07849	0	0	0	0	3.03772	0.905149	1.83528	0	0	0.669969
hsa-mir-190a-5p	1.71529	0	0.646979	1.50237	1.02184	0.804378	1.53955	0	0	0	2.35502	0.263502	0.55816	0	0	1.79059	0	0	0	0	0	0	1.43574	1.73284	0	0	0	1.06567	0	1.01597	0	0	0	0	5.9516	0.668557
hsa-mir-2355-3p	1.71529	0	0	2.00315	2.04368	0	1.53955	0	0	0.852359	0	0.527003	1.11632	1.59277	0.78892	0.447647	1.96237	0.587384	0	0.642401	0	0	2.87148	0	0.696199	0	0	2.13134	0	0	0	1.8103	0	0	0	0.666519
hsa-mir-1226-3p	0	2.79292	0	0	0	0	0.769775	0	0	0.852359	1.57001	0.527003	0	0.796387	1.57784	0	0.654122	0.587384	0	1.2848	2.01846	0.92538	4.30722	1.73284	0.696199	0	0	1.06567	0	0	0	0.905149	0	0	0	0.658958
hsa-mir-7854-3p	0	0	0	0	1.02184	0	0	1.10666	3.36337	1.70472	0.785005	0.790505	0	0	0.78892	0	0	1.17477	0	0	1.00923	0.92538	0	0	0.696199	0	1.54782	1.06567	1.22992	0	3.03772	0.905149	0	1.75696	0	0.654567
hsa-mir-204-3p	0	2.79292	1.94094	1.00158	0	1.60876	3.84887	0	0	1.70472	3.92503	1.31751	0	0	0	0	0.654122	0	0	0	0	0	1.43574	0	0	0	0	0	2.45985	0	0	0	0	0	0	0.648286
hsa-mir-3135a	1.71529	0	0.646979	0	0	0	0	0	1.68168	0	0	0.790505	0.55816	0	0.78892	0	0	0	1.67258	0	0	0	1.43574	1.73284	0	0	3.09564	1.06567	0	0	0	1.8103	3.67055	0	1.98387	0.647106
hsa-mir-3940-3p	0	1.39646	1.94094	0	0	1.60876	0	0	1.68168	0	0	0.790505	1.67448	0	0.78892	2.23824	1.96237	0	1.67258	1.2848	0	0	0	0	0.696199	2.07849	1.54782	0	0	0	0	0.905149	0	0	0	0.636211
hsa-mir-5708	0	0	0	0.500788	1.02184	0	0	0	0	0	0	0	0.55816	0.796387	0	0.447647	0.654122	1.76215	0	0	0	0.92538	1.43574	0	0	2.07849	4.64346	0	0	0	4.55658	0.905149	1.83528	0	0	0.632033
hsa-mir-642b-5p	0	0	0.646979	0	0	0	0	0	0	0	0.785005	0	1.11632	0	0.78892	0.447647	0	0.587384	0	0.642401	0	0	0	1.73284	0	4.15697	4.64346	0	3.68977	1.01597	0	1.8103	0	0	0	0.630399
hsa-mir-154-5p	0	0	0	1.00158	1.02184	1.60876	0.769775	0	0	0.852359	1.57001	1.31751	1.11632	0	2.36676	0.447647	1.96237	0.587384	0	1.2848	1.00923	0.92538	1.43574	0	0.696199	0	0	1.06567	0	1.01597	0	0	0	0	0	0.630151
hsa-mir-2116-3p	0	0	1.29396	0.500788	0	0.804378	0.769775	0	0	0	1.57001	0	0.55816	1.59277	0	2.23824	1.30824	1.17477	0	1.2848	0	0.92538	0	0	0.696199	0	0	0	0	0	1.51886	1.8103	1.83528	0	1.98387	0.624736
hsa-mir-4684-3p	0	0	0.646979	0.500788	0	0	0.769775	1.10666	1.68168	0	2.35502	0.263502	0	0.796387	0	0.895294	0	0	0	0.642401	1.00923	0	1.43574	0	0.696199	0	0	0	6.14961	0	0	0.905149	1.83528	0	0	0.619706
hsa-mir-1234-3p	1.71529	1.39646	1.29396	0.500788	1.02184	0	0.769775	0	0	0.852359	0.785005	2.10801	0	0	0.78892	0	0	1.17477	3.34516	0	0	0	0	0	0	2.07849	0	1.06567	0	1.01597	0	0	0	1.75696	0	0.619127
hsa-mir-758-3p	0	0	0.646979	1.00158	1.02184	0.804378	0	0	0	0.852359	0	0	0.55816	1.59277	0.78892	0	0.654122	1.17477	1.67258	0.642401	1.00923	0	0	0	0	0	3.09564	0	1.22992	1.01597	0	0	1.83528	0	1.98387	0.616593
hsa-mir-658	1.71529	0	0.646979	0	0	0	0	0	0	0	0	0	1.11632	0.796387	0	1.34294	0	0.587384	1.67258	0.642401	0	0.92538	0	0	0	4.15697	1.54782	0	0	0	0	2.71545	3.67055	0	0	0.615327
hsa-mir-127-5p	0	1.39646	0	0	0	0	0	0	0	0	0	1.05401	1.11632	0.796387	0.78892	0.447647	1.96237	1.76215	0	1.2848	0	0.92538	0	0	3.48099	0	0	0	1.22992	0	1.51886	0	0	1.75696	1.98387	0.61443
hsa-mir-33b-3p	1.71529	0	0	0	1.02184	0.804378	0.769775	0	1.68168	1.70472	2.35502	0.263502	0	0	0	0.895294	0.654122	0	0	0	0	0	2.87148	0	0	2.07849	0	1.06567	0	2.03194	1.51886	0	0	0	0	0.612345
hsa-mir-3652	0	0	0.646979	0.500788	1.02184	0	1.53955	1.10666	0	0.852359	1.57001	1.05401	0	0	0	0.447647	1.30824	0	1.67258	0.642401	1.00923	2.77614	0	0	0	0	0	0	1.22992	2.03194	0	0	0	1.75696	0	0.604779
hsa-mir-5684	0	0	0	1.50237	3.06552	0	0	0	0	0	0	0.527003	0.55816	0	0	0.447647	0.654122	0.587384	1.67258	0	1.00923	0.92538	0	0	0.696199	0	0	1.06567	0	1.01597	1.51886	0	1.83528	0	3.96773	0.601403
hsa-mir-597-3p	0	0	0	1.00158	1.02184	0.804378	0.769775	0	0	0	0	0.527003	0.55816	0.796387	0.78892	0	0	0.587384	0	1.2848	0	0.92538	2.87148	1.73284	1.3924	0	0	0	2.45985	0	0	0	0	3.51392	0	0.601031
hsa-mir-4539	0	0	0.646979	0	0	0	0	0	0	0	0	0.263502	0	0.796387	0	0.447647	0.654122	0	6.69032	0	0	1.85076	1.43574	1.73284	0	0	4.64346	0	0	0	0	0	0	1.75696	0	0.597678
hsa-mir-1250-5p	0	0	0	1.50237	0	0.804378	0	1.10666	0	0.852359	2.35502	0.527003	2.7908	0.796387	0	0	0.654122	0	3.34516	0	0	0	0	0	0.696199	2.07849	0	0	1.22992	1.01597	0	0.905149	0	0	0	0.590285
hsa-mir-26a-2-3p	0	2.79292	0	1.50237	0	0	0	0	0	0.852359	0.785005	1.05401	0	0	0	0.895294	0	0	0	0	1.00923	0	0	1.73284	0	2.07849	0	1.06567	1.22992	0	0	1.8103	0	1.75696	1.98387	0.587121
hsa-mir-19a-3p	1.71529	0	0.646979	0	0	0.804378	0.769775	0	0	0.852359	0	0.263502	0	0	0	0.447647	0	0.587384	0	1.2848	0	0	1.43574	0	0	0	0	1.06567	0	2.03194	0	0.905149	7.3411	0	0	0.575764
hsa-mir-4732-3p	0	1.39646	0	0	1.02184	0	0	0	1.68168	0	0	0	0.55816	0.796387	0	0	0	0	0	0	1.00923	0.92538	0	1.73284	0	6.23546	1.54782	0	1.22992	0	0	0	1.83528	0	0	0.570585
hsa-mir-2277-3p	0	0	0	0.500788	0	0.804378	1.53955	2.21333	0	3.40944	0	0.527003	0	0	0.78892	0	0.654122	0.587384	0	1.2848	1.00923	0	1.43574	1.73284	0	0	0	0	2.45985	1.01597	0	0	0	0	0	0.570381
hsa-mir-135a-3p	0	0	1.94094	0.500788	0	0	0	0	1.68168	3.40944	0	0	0.55816	0	0	0	1.96237	0	3.34516	2.5696	0	0	0	0	0	2.07849	0	0	0	0	0	0	0	1.75696	0	0.565817
hsa-mir-424-5p	0	0	0	2.00315	1.02184	2.41313	3.0791	2.21333	0	2.55708	2.35502	2.63502	0	0	0	0	0	0	0	0	0	0	0	0	0	0	0	0	0	0	1.51886	0	0	0	0	0.565615
hsa-mir-33b-5p	1.71529	0	0	0	0	0	0.769775	1.10666	1.68168	0.852359	0	0	1.11632	0	0	0.895294	1.96237	0.587384	0	0	0	0.92538	0	0	0.696199	2.07849	0	0	0	1.01597	1.51886	0.905149	1.83528	0	0	0.561785
hsa-mir-766-5p	1.71529	2.79292	0	0	0	0.804378	0	2.21333	0	0	1.57001	0.263502	0.55816	0	1.57784	0.447647	1.30824	0.587384	1.67258	0	0	0	0	1.73284	0	0	0	0	1.22992	1.01597	0	0	0	0	0	0.556858
hsa-mir-4417	0	0	0	0	0	0.804378	0	0	0	0	0	0	1.67448	0.796387	0	0.895294	1.30824	0	0	0	0	0.92538	0	3.46568	3.48099	4.15697	0	0	0	0	0	0	1.83528	0	0	0.552659
hsa-mir-135a-5p	1.71529	0	1.94094	1.00158	0	1.60876	0.769775	0	0	0.852359	6.28004	2.37152	0.55816	0	0	0.447647	0	0	0	0.642401	1.00923	0	0	0	0	0	0	0	0	0	0	0	0	0	0	0.548506
hsa-mir-632	0	0	1.94094	1.00158	0	0	0.769775	0	1.68168	0	0	0.790505	0	0	0	0.447647	0.654122	1.17477	3.34516	0	0	0	0	0	0	2.07849	0	0	0	0	0	0	0	5.27087	0	0.547301
hsa-mir-548q	0	0	0.646979	0.500788	1.02184	0	0	0	0	0	0.785005	0.263502	0	0	1.57784	0	0	0	1.67258	1.2848	0	0.92538	0	0	0.696199	2.07849	0	0	1.22992	3.04792	1.51886	1.8103	0	0	0	0.544583
hsa-mir-500b-3p	0	1.39646	0.646979	0	1.02184	0	0	0	1.68168	0	0.785005	0.527003	2.23264	0	0.78892	0.895294	0.654122	0	0	1.9272	0	0	1.43574	0	1.3924	0	0	0	0	0	0	1.8103	0	1.75696	0	0.541501
hsa-mir-374b-5p	0	0	0	1.00158	0	0.804378	0.769775	1.10666	1.68168	0.852359	0.785005	0.527003	0.55816	0	0.78892	0.447647	0	0	1.67258	0	1.00923	0.92538	0	0	0	0	0	0	0	0	0	3.62059	1.83528	0	0	0.525321
hsa-mir-3178	1.71529	0	0.646979	0	2.04368	0	0	0	1.68168	0.852359	0	0	2.7908	0	0.78892	0.447647	0.654122	0.587384	0	0	1.00923	1.85076	0	0	0.696199	0	1.54782	0	0	1.01597	0	0	0	0	0	0.523681
hsa-mir-4772-3p	0	0	0	0.500788	1.02184	0.804378	0.769775	0	1.68168	0.852359	2.35502	0.263502	0.55816	0	0	0.447647	0	0.587384	1.67258	1.2848	0	0.92538	0	0	0.696199	0	0	0	0	1.01597	0	0.905149	0	0	1.98387	0.523614
hsa-mir-4685-3p	0	0	0.646979	0	1.02184	0	0.769775	0	0	0	0	0.263502	0.55816	0	0.78892	0.447647	0	2.34953	0	0.642401	0	0	0	1.73284	0.696199	2.07849	0	0	0	4.06389	0	0	0	0	1.98387	0.515544
hsa-mir-32-5p	1.71529	1.39646	0.646979	0	0	0	0	1.10666	0	0	1.57001	0.527003	0.55816	0	0	2.23824	0	0	0	0.642401	0	0.92538	0	1.73284	0	2.07849	0	1.06567	0	0	0	1.8103	0	0	0	0.514682
hsa-mir-628-3p	0	0	0.646979	0	0	1.60876	1.53955	2.21333	3.36337	0	0	0	2.23264	0	0.78892	3.58118	0	0	0	0	1.00923	0	0	0	0	0	0	0	0	0	0	0.905149	0	0	0	0.511117
hsa-mir-197-5p	0	0	0	0	1.02184	0	0	0	0	1.70472	1.57001	0.263502	1.11632	0.796387	1.57784	0.895294	0	0	0	0.642401	0	2.77614	0	0	0.696199	2.07849	0	0	1.22992	0	1.51886	0	0	0	0	0.511083
hsa-mir-3190-3p	1.71529	0	0.646979	0	0	0	0	0	1.68168	1.70472	0	0	0	0	0	0.447647	0	0	1.67258	0	2.01846	0	0	0	0	0	0	1.06567	1.22992	0	3.03772	0.905149	0	1.75696	0	0.510937
hsa-mir-4478	1.71529	1.39646	2.58792	0.500788	2.04368	0	0	1.10666	0	0	2.35502	0	1.67448	0	0	0.447647	1.30824	0.587384	0	0	0	0	0	0	0	2.07849	0	0	0	0	0	0	0	0	0	0.50863
hsa-mir-548ay-5p	0	1.39646	0.646979	1.00158	3.06552	0	0	0	0	0	1.57001	1.31751	0	0	0	0.447647	1.30824	0.587384	0	0.642401	1.00923	0	1.43574	0	1.3924	0	0	0	0	0	0	1.8103	0	0	0	0.503754
hsa-mir-659-5p	0	0	0	0.500788	1.02184	1.60876	0	0	1.68168	0.852359	2.35502	0	0.55816	0.796387	0	0.895294	0	0.587384	0	0	1.00923	0	2.87148	0	0	0	0	0	0	0	0	0.905149	0	0	1.98387	0.50364
hsa-mir-4512	1.71529	0	0.646979	0	1.02184	0	0	1.10666	0	0	0	0	0.55816	0	1.57784	0.447647	0.654122	0	5.01774	0.642401	0	1.85076	1.43574	0	0	0	0	0	0	0	0	0.905149	0	0	0	0.502295
hsa-mir-663b	0	0	0.646979	0	0	0	0	0	0	0	0	0.263502	1.67448	0	0	0.447647	0.654122	0	1.67258	0	0	0	1.43574	0	0	2.07849	3.09564	0	0	0	0	0	5.50583	0	0	0.499286
hsa-mir-877-3p	3.43059	2.79292	0	0	0	0	0	0	0	0	0	0	0	0.796387	0	0	1.30824	0	0	0	0	0	1.43574	0	0.696199	2.07849	0	1.06567	0	0	0	0	1.83528	0	1.98387	0.497811
hsa-mir-3613-3p	1.71529	1.39646	0	0.500788	0	0.804378	0	0	0	1.70472	0	0.527003	0.55816	1.59277	0	0	0	1.17477	0	0.642401	0	1.85076	0	1.73284	0	0	0	1.06567	0	0	0	0	0	0	1.98387	0.492854
hsa-mir-6744-5p	1.71529	0	0	0	0	0	0	0	0	0	0	0	0	0.796387	1.57784	1.34294	0	0	3.34516	1.2848	1.00923	0.92538	0	1.73284	0	0	1.54782	0	0	0	0	0	1.83528	0	0	0.488942
hsa-mir-5196-3p	1.71529	0	0	0	1.02184	0	0	0	0	0	0	0	0	0.796387	0	0	0	0	1.67258	1.2848	0	0	0	0	0.696199	8.31395	0	1.06567	0	0	0	0	0	0	0	0.473335
hsa-mir-1273g-5p	0	1.39646	1.29396	0	0	0	0	0	0	0	0	0.263502	1.11632	0	0.78892	0.447647	1.96237	0	0	0.642401	0	0	0	0	0	0	1.54782	1.06567	1.22992	0	0	0.905149	3.67055	0	0	0.466591
hsa-mir-5187-5p	0	2.79292	0	1.00158	1.02184	0	0	0	0	0	0.785005	0	0.55816	0	0	0	0	1.17477	0	0	0	0	0	0	0	0	0	1.06567	0	1.01597	3.03772	0	1.83528	0	1.98387	0.464936
hsa-mir-567	0	0	0	0	1.02184	0	0	1.10666	0	0	0	0	1.11632	0.796387	1.57784	0	2.61649	0	0	0	1.00923	0	0	1.73284	0	0	3.09564	0	0	2.03194	0	0	0	0	0	0.460148
hsa-mir-3913-5p	1.71529	0	0.646979	0	0	0.804378	0.769775	0	0	0.852359	0	0.790505	0	0.796387	0.78892	0.895294	0	0	0	0	1.00923	0	0	1.73284	0	0	0	1.06567	2.45985	0	0	0	0	1.75696	0	0.459555
hsa-mir-1255b-5p	0	0	0	0	0	0	0	0	0	0	0	0.263502	1.11632	1.59277	0	0	0.654122	0.587384	1.67258	0	0	0	0	0	0.696199	0	1.54782	0	2.45985	0	0	0	1.83528	3.51392	0	0.455421
hsa-mir-618	0	0	0	0	0	0	0	0	0	0	0	0.790505	0.55816	0.796387	0	0.447647	1.30824	0	0	0.642401	1.00923	0	0	1.73284	1.3924	0	0	1.06567	1.22992	1.01597	3.03772	0.905149	0	0	0	0.455207
hsa-mir-4419b	0	0	0.646979	0	2.04368	0	0	0	0	0	0	0	0	0.796387	0	0	0.654122	0	3.34516	1.2848	0	0.92538	0	0	0	0	0	0	0	1.01597	1.51886	0	3.67055	0	0	0.45434
hsa-mir-365b-5p	0	0	0.646979	0	1.02184	0	0	0	1.68168	0	0	0	0	0.796387	0.78892	0.447647	1.30824	1.17477	0	0	0	0.92538	0	0	0	2.07849	0	2.13134	0	1.01597	0	1.8103	0	0	0	0.452227
hsa-mir-3198	0	0	0	0	0	0	0	0	0	0.852359	0	0	0.55816	0	0	0	0.654122	0	0	0	0	0.92538	0	0	0	0	10.8347	0	0	0	0	0	0	0	1.98387	0.451675
hsa-mir-3605-5p	1.71529	1.39646	0	0	0	0	0	1.10666	0	0	0	1.05401	0	0.796387	0	0	0.654122	0	1.67258	0	0	0.92538	0	0	0.696199	0	1.54782	1.06567	0	1.01597	0	0	0	0	1.98387	0.446583
hsa-mir-1185-1-3p	0	0	1.29396	0.500788	0	0	0	0	0	0	0.785005	0	0.55816	0	1.57784	0	1.30824	0	0	0.642401	0	0	0	0	2.0886	0	0	0	0	0	0	0.905149	1.83528	0	3.96773	0.441804
hsa-mir-6515-5p	0	0	0	0	1.02184	0	1.53955	0	0	0	2.35502	0.263502	0	1.59277	0.78892	0.447647	0	1.17477	0	0	1.00923	0	0	0	0.696199	2.07849	1.54782	0	0	0	0	0.905149	0	0	0	0.440597
hsa-mir-411-3p	1.71529	1.39646	1.29396	2.00315	0	0.804378	0	0	0	0.852359	0	0.263502	0	0	0.78892	0	0	0	0	0.642401	2.01846	0.92538	1.43574	0	0	0	0	0	1.22992	0	0	0	0	0	0	0.439141
hsa-mir-6516-5p	0	0	0	0	0	1.60876	0.769775	0	1.68168	0.852359	1.57001	0.527003	0	0	0	0.895294	0	1.76215	0	0	0	0.92538	0	1.73284	0	0	0	0	1.22992	0	0	0	0	1.75696	0	0.43749
hsa-mir-152-5p	0	1.39646	0	1.00158	1.02184	0.804378	0.769775	1.10666	0	0.852359	1.57001	0.790505	0	0	0	0.447647	0.654122	0.587384	0	0.642401	0	0	0	0	0.696199	0	0	1.06567	0	0	0	0	1.83528	0	0	0.435493
hsa-mir-323b-3p	0	4.18938	0	0	0	0.804378	0	0	0	0	0.785005	0.527003	0	0.796387	2.36676	0.895294	0.654122	0.587384	0	0.642401	0	0	0	0	2.0886	0	0	0	0	0	0	0.905149	0	0	0	0.435482
hsa-mir-592	0	0	0.646979	0	1.02184	0	0.769775	0	1.68168	0	0	0	0	1.59277	1.57784	2.23824	0.654122	0	0	0	1.00923	0	0	0	0	0	0	0	0	1.01597	0	0.905149	0	0	1.98387	0.431356
hsa-mir-335-5p	0	1.39646	0.646979	0	0	0	0.769775	0	0	0	1.57001	0.263502	0.55816	0	0.78892	0	1.30824	0	0	0	0	0	0	1.73284	0	0	3.09564	0	0	2.03194	0	0.905149	0	0	0	0.430503
hsa-mir-337-3p	0	0	1.29396	0.500788	2.04368	0	0	0	0	0	3.14002	1.31751	1.11632	1.59277	0	0.447647	0.654122	0	0	0	0	0.92538	0	0	0	0	0	0	0	0	0	0	0	0	1.98387	0.42903
hsa-mir-196a-3p	0	0	0	0	1.02184	0	0	0	0	0	0	0	0.55816	0.796387	0	1.79059	1.30824	1.76215	0	0	0	0	1.43574	0	0	0	3.09564	0	1.22992	0	0	0	0	0	1.98387	0.428073
hsa-mir-1267	0	0	0	1.00158	2.04368	0	0	0	0	0	0	0.263502	0	0	0.78892	0	0.654122	0	0	0	0	0	1.43574	1.73284	0	0	1.54782	0	0	0	0	0	5.50583	0	0	0.427829
hsa-mir-5092	1.71529	0	0	0	0	0.804378	0	0	0	0	0.785005	0.263502	0	0	0	0	0	0	0	0	0	0	0	1.73284	0	4.15697	0	0	0	0	0	0	5.50583	0	0	0.427538
hsa-mir-490-5p	0	0	0	0.500788	1.02184	0	2.30932	0	0	1.70472	0.785005	0.263502	0	0	0.78892	0	0	2.34953	0	0	1.00923	0	0	1.73284	0.696199	0	0	0	0	0	0	0	0	1.75696	0	0.426253
hsa-mir-628-5p	0	0	0.646979	0.500788	0	0	0.769775	0	0	1.70472	0	0	0.55816	0	0.78892	0.447647	0	0	3.34516	0	0	0	0	1.73284	0.696199	0	0	0	3.68977	0	0	0	0	0	0	0.42517
hsa-mir-5091	0	0	1.29396	0.500788	0	0	0	0	0	0.852359	1.57001	0.263502	0.55816	0.796387	0	0.895294	0	0	0	1.2848	0	0.92538	1.43574	0	0	0	1.54782	1.06567	0	0	0	0	0	1.75696	0	0.421338
hsa-mir-1269a	0	0	0	0	0	0	0.769775	0	0	0	0.785005	0	0	0	0	0	0	0	0	0	2.01846	0	0	8.66419	1.3924	0	0	1.06567	0	0	0	0	0	0	0	0.419871
hsa-mir-5689	1.71529	1.39646	0	0.500788	0	0.804378	0	1.10666	0	0	0	0.263502	0.55816	0	0	0.447647	0	0.587384	0	0	0	0	0	1.73284	0	0	0	0	0	0	0	0	1.83528	1.75696	1.98387	0.419692
hsa-mir-6507-5p	0	1.39646	1.29396	0.500788	1.02184	0	0	1.10666	0	0	0.785005	0.527003	0.55816	0	1.57784	0	0.654122	0.587384	0	0.642401	0	0	0	0	0	2.07849	0	0	0	1.01597	0	0.905149	0	0	0	0.418607
hsa-mir-664b-3p	0	1.39646	1.94094	0.500788	0	0.804378	0.769775	1.10666	0	0.852359	0.785005	0.263502	1.67448	0.796387	0	0.447647	0.654122	0	0	0.642401	0	0.92538	0	0	0	0	0	0	0	1.01597	0	0	0	0	0	0.416464
hsa-mir-103a-2-5p	0	0	0	0.500788	1.02184	0	0.769775	1.10666	1.68168	3.40944	2.35502	0	0	0	0	0	0	0	0	0	0	0	0	0	0.696199	0	0	0	0	0	0	0.905149	0	0	1.98387	0.412298
hsa-mir-3916	0	0	0	0	0	0.804378	0.769775	0	0	0	0	0.263502	0.55816	0	0	0.895294	0	0.587384	0	0	1.00923	0	1.43574	0	0	0	1.54782	1.06567	0	2.03194	1.51886	0	0	1.75696	0	0.406992
hsa-mir-548k	0	1.39646	2.58792	0.500788	0	1.60876	0.769775	0	0	0.852359	0	1.31751	0.55816	0	0.78892	0	0	1.17477	1.67258	0	0	0	0	0	0	0	0	0	0	1.01597	0	0	0	0	0	0.40697
hsa-mir-483-3p	0	0	0	0	1.02184	0	1.53955	1.10666	0	0.852359	0	1.05401	0.55816	0	0	0	1.30824	0	0	0.642401	2.01846	1.85076	0	0	0	2.07849	0	0	0	0	0	0	0	0	0	0.400884
hsa-mir-3064-5p	0	0	2.58792	1.00158	0	0.804378	2.30932	0	0	0	0	1.05401	0.55816	0	2.36676	0.447647	0	0	0	1.2848	0	0	0	0	1.3924	0	0	0	0	0	0	0	0	0	0	0.394485
hsa-mir-3690	0	1.39646	0	1.00158	1.02184	0	0	0	0	0	0	0	0	0	0.78892	0	1.30824	0	0	1.9272	0	0	0	3.46568	0.696199	0	0	1.06567	0	1.01597	0	0	0	0	0	0.391079
hsa-mir-4463	0	1.39646	0	1.00158	0	0	0	2.21333	0	0	0	0.790505	0	0	1.57784	0.447647	0.654122	0	0	0.642401	0	0	2.87148	0	0	0	0	0	0	0	0	0	1.83528	0	0	0.383732
hsa-mir-431-5p	0	0	0	0	0	0.804378	0	0	0	0	0.785005	0.527003	1.11632	0.796387	1.57784	0	0	0	0	1.2848	1.00923	0	0	1.73284	0.696199	0	0	0	1.22992	0	0	0	0	1.75696	0	0.380482
hsa-mir-299-5p	1.71529	0	0.646979	0	1.02184	0	0	0	0	0.852359	0	1.31751	0.55816	0.796387	1.57784	0.447647	0	0	1.67258	0	1.00923	0	0	0	0.696199	0	0	0	0	0	0	0.905149	0	0	0	0.377634
hsa-mir-3188	0	1.39646	0.646979	0	0	2.41313	1.53955	1.10666	0	0	0	0	0	0.796387	0	0	0.654122	1.17477	0	0.642401	0	0	0	0	0	0	0	0	0	1.01597	0	0	0	1.75696	0	0.375525
hsa-mir-4647	0	1.39646	0	0	0	0	1.53955	0	1.68168	0.852359	0	0.263502	0.55816	0.796387	0	0.447647	0.654122	0	0	0	0	0	0	0	0	0	0	1.06567	0	1.01597	0	0.905149	1.83528	0	0	0.37177
hsa-mir-382-3p	0	0	1.29396	1.50237	0	0	1.53955	0	0	0.852359	0.785005	0.263502	0.55816	0.796387	0.78892	0	1.30824	0.587384	0	0	1.00923	0	0	0	0	0	0	0	0	0	1.51886	0	0	0	0	0.365826
hsa-mir-3130-5p	0	0	0	1.00158	0	0	0	0	0	0.852359	0	0	0.55816	0	0	0	0	0	1.67258	0.642401	1.00923	0	0	0	0.696199	0	0	0	0	0	0	2.71545	1.83528	1.75696	0	0.364005
hsa-mir-3138	0	0	0.646979	0	1.02184	0	0.769775	0	0	0.852359	0	0	1.11632	0	0	0.447647	0	0.587384	0	0	0	0	0	1.73284	0	2.07849	1.54782	0	0	0	0	0	1.83528	0	0	0.361049
hsa-mir-4484	0	0	0.646979	0	0	0.804378	2.30932	1.10666	0	0	0	0	1.11632	0	0	0.447647	0	0	0	0	0	0	0	0	0	4.15697	0	0	0	0	0	0	0	0	1.98387	0.359204
hsa-mir-6803-5p	0	0	0	0	0	0.804378	0	0	0	0.852359	0	0.263502	0	0	0	0	0	0.587384	1.67258	0	2.01846	0	0	0	0	0	0	0	0	1.01597	1.51886	0	1.83528	0	1.98387	0.358647
hsa-mir-887-5p	1.71529	0	0	0	0	0	0	0	1.68168	0	0	0.790505	0.55816	1.59277	0	0	0.654122	1.17477	0	0	0	0	1.43574	0	1.3924	0	0	0	0	0	1.51886	0	0	0	0	0.357551
hsa-mir-579-5p	0	1.39646	0	1.00158	0	0	1.53955	1.10666	0	0	0	1.05401	0.55816	0	0.78892	0.447647	0	0	0	0.642401	0	0	0	0	0.696199	0	0	0	1.22992	2.03194	0	0	0	0	0	0.356956
hsa-mir-548j-5p	0	0	0	1.00158	0	0	0.769775	1.10666	0	0	0.785005	0	0	0	0	0.447647	1.30824	0.587384	0	0.642401	0	0	0	0	0	0	0	2.13134	0	1.01597	0	0.905149	0	1.75696	0	0.355946
hsa-mir-3140-3p	0	0	0	0.500788	0	0	1.53955	1.10666	0	0	0.785005	0.263502	0.55816	0	0	0.447647	0	0	0	1.9272	0	0	1.43574	1.73284	2.0886	0	0	0	0	0	0	0	0	0	0	0.353877
hsa-mir-144-3p	0	0	0	0	0	0	0	0	0	0	0	0	1.67448	0	0	0.447647	0	0	0	0	0	0	1.43574	0	0	0	0	0	1.22992	0	0	0	7.3411	0	0	0.34654
hsa-mir-128-1-5p	0	1.39646	0	1.00158	1.02184	0	0	0	0	0	1.57001	0	1.67448	0	0.78892	0	0.654122	0	0	0.642401	0	0	0	0	0.696199	0	0	0	0	1.01597	1.51886	0	0	0	0	0.34231
hsa-mir-3133	0	0	1.29396	2.00315	1.02184	0	0.769775	1.10666	0	0	0.785005	0.263502	0	0	0.78892	1.34294	0.654122	0	0	0	0	0	0	0	0	0	0	0	0	0	0	0	1.83528	0	0	0.339004
hsa-mir-935	1.71529	0	0	0	0	0.804378	0	0	0	1.70472	0.785005	1.05401	0	0	0	0.895294	1.30824	0.587384	0	0	0	0.92538	0	0	0	0	0	0	0	0	0	0	0	0	1.98387	0.336102
hsa-mir-337-5p	0	0	0	0	1.02184	0	0	0	1.68168	0	1.57001	0.527003	0	1.59277	0	0.447647	0.654122	0	0	0	0	0.92538	0	0	0	0	0	0	1.22992	0	0	0	0	0	1.98387	0.332407
hsa-mir-4728-3p	0	1.39646	0.646979	0	0	0	0.769775	0	0	0.852359	0	0.263502	0.55816	0	0.78892	0	0	0.587384	0	0	1.00923	0	0	0	1.3924	0	0	2.13134	0	1.01597	0	0	0	0	0	0.326071
hsa-mir-6747-3p	1.71529	0	0.646979	0.500788	0	0	0	0	0	0	0	0	0	0.796387	0	0	0	0	0	1.2848	1.00923	0	0	0	0	4.15697	0	0	1.22992	0	0	0	0	0	0	0.324011
hsa-mir-651-5p	0	0	0	1.00158	0	0	0	0	0	2.55708	0	0.527003	0	2.38916	0.78892	0	0.654122	0	0	0.642401	0	0	0	0	0	0	0	0	0	0	1.51886	0.905149	0	0	0	0.313836
hsa-mir-4999-5p	1.71529	0	0.646979	0.500788	0	0	0	0	0	0	0	0.263502	0	0	0	0	0	1.17477	0	0.642401	0	0	0	0	0.696199	2.07849	0	1.06567	1.22992	0	0	0.905149	0	0	0	0.311976
hsa-mir-1290	1.71529	0	0	0	2.04368	0.804378	0	0	0	0.852359	0	0.527003	0.55816	0	0	0	0	0	0	0	0	0.92538	0	0	0	0	1.54782	0	0	0	0	0	1.83528	0	0	0.308839
hsa-mir-4708-3p	0	0	0.646979	0	0	0	0	0	0	0	1.57001	0.263502	0	0.796387	0.78892	0.447647	0.654122	1.76215	0	0.642401	0	0	0	0	0.696199	0	0	0	0	1.01597	1.51886	0	0	0	0	0.308661
hsa-mir-550a-3-5p	0	0	0	0	0	0	0	0	0	0	1.57001	0	0.55816	0.796387	1.57784	0.447647	0	1.17477	0	0	0	0	0	0	0	0	3.09564	0	0	0	1.51886	0	0	0	0	0.306837
hsa-mir-483-5p	0	1.39646	0	0	1.02184	0.804378	0	0	0	0	0	1.05401	0	0.796387	0.78892	0	0	0	0	0	0	0	0	0	0.696199	4.15697	0	0	0	0	0	0	0	0	0	0.306148
hsa-mir-6513-3p	0	0	0.646979	0	0	0	0	0	0	0.852359	0	0.527003	0.55816	0	0	0.895294	0	0	0	1.2848	1.00923	0	1.43574	0	0	0	0	0	0	0	1.51886	0	0	0	1.98387	0.306066
hsa-mir-509-3p	0	1.39646	0	1.00158	0	0	0.769775	1.10666	0	0	0.785005	0.790505	0	0	0	0.447647	0	0.587384	0	0	0	0	0	0	0	0	0	0	0	0	0	0	1.83528	0	1.98387	0.305833
hsa-mir-4500	0	0	0	0	0	0	0	0	0	0	0	0.527003	0	0	0	0.447647	0	0	0	1.2848	1.00923	0	0	0	0.696199	2.07849	0	0	0	0	0	0.905149	0	1.75696	1.98387	0.30541
hsa-mir-369-5p	0	1.39646	0.646979	0	0	0	0	0	0	0	1.57001	0.790505	0.55816	1.59277	0.78892	0	0.654122	0.587384	0	0.642401	0	0	1.43574	0	0	0	0	0	0	0	0	0	0	0	0	0.30467
hsa-mir-3187-3p	0	0	1.29396	0	0	0.804378	0	1.10666	0	1.70472	0	0	0	0	3.15568	0	0	0	0	0	0	0.92538	0	0	0.696199	0	0	0	0	0	0	0.905149	0	0	0	0.302632
hsa-mir-3691-5p	0	0	1.94094	0.500788	1.02184	0.804378	0	0	0	2.55708	0	0	0	0	0	0.447647	0	0	0	0	1.00923	0	0	0	0	0	0	1.06567	1.22992	0	0	0	0	0	0	0.302214
hsa-mir-6877-5p	0	0	0	0	0	0	0	0	0	0	0	0	0	0	0	0	0	0	0	0	0	0.92538	0	1.73284	1.3924	2.07849	0	0	0	0	1.51886	0.905149	0	1.75696	0	0.294573
hsa-mir-136-3p	0	0	0	1.00158	1.02184	0	0	0	0	0.852359	0.785005	0	0	0	0	0	1.30824	0	0	0	1.00923	0	1.43574	0	0	0	0	0	0	0	0	0.905149	0	0	1.98387	0.294372
hsa-mir-129-1-3p	0	0	0.646979	0.500788	0	0	0	0	0	0.852359	0	1.05401	0.55816	0	0.78892	0.895294	0	0	1.67258	0	0	0	0	1.73284	0	0	0	0	0	0	1.51886	0	0	0	0	0.292022
hsa-mir-6513-5p	0	0	0.646979	0	0	0.804378	0	0	0	0.852359	0	0.527003	0	0.796387	0	0.447647	0	0	0	0	0	0	0	1.73284	0.696199	0	0	0	0	1.01597	0	0.905149	0	1.75696	0	0.290911
hsa-mir-4767	0	1.39646	0	0.500788	0	0	0	0	0	0	0	0.263502	0	0	0	0.447647	0.654122	0	1.67258	0	0	0	0	0	1.3924	2.07849	0	0	0	0	0	0	0	1.75696	0	0.29037
hsa-mir-188-5p	0	0	0.646979	1.00158	0	0	0	0	0	1.70472	0	0.263502	0	0.796387	0.78892	0.447647	0.654122	0	0	0	0	0	0	0	0	0	0	0	3.68977	0	0	0	0	0	0	0.285532
hsa-mir-3199	0	2.79292	0.646979	0.500788	1.02184	0	0	0	0	0	0	0	0.55816	0.796387	0	0	0	0	0	0	0	0	0	1.73284	0	0	0	0	0	1.01597	0	0.905149	0	0	0	0.284887
hsa-mir-3922-3p	0	0	0	1.00158	0	0	0	0	0	0.852359	2.35502	0.527003	0	0	0	0	0	0	0	0	0	0	1.43574	0	0.696199	0	0	0	1.22992	0	0	1.8103	0	0	0	0.283089
hsa-mir-939-5p	0	1.39646	0	0	0	0	0	1.10666	0	0.852359	0	0.527003	0	0	0.78892	0.895294	0	0.587384	0	0	1.00923	0	0	0	0.696199	0	0	0	0	0	0	0	0	0	1.98387	0.281239
hsa-mir-548l	0	0	1.29396	0	0	0	0	0	0	0	0	0	0.55816	0.796387	0	0.895294	0	0	0	0	1.00923	0	1.43574	0	0.696199	0	0	0	1.22992	0	0	0	0	1.75696	0	0.276339
hsa-mir-7108-3p	0	0	1.94094	0	1.02184	0.804378	0	0	0	0.852359	0	0.263502	1.11632	0	0.78892	0	0.654122	0	0	0	0	0	0	0	0.696199	0	0	0	0	0	1.51886	0	0	0	0	0.275927
hsa-mir-3179	0	0	0	0	0	0	0.769775	0	0	0	0	0.527003	0	0	0	0.895294	0	0	1.67258	1.2848	0	0.92538	1.43574	0	0	0	0	0	1.22992	0	0	0.905149	0	0	0	0.27559
hsa-mir-449c-5p	0	0	0	0.500788	1.02184	0	2.30932	0	0	1.70472	0	0	0	0.796387	0	0.895294	0	0	0	0.642401	1.00923	0	0	0	0.696199	0	0	0	0	0	0	0	0	0	0	0.273605
hsa-mir-96-3p	0	1.39646	0	0	0	0	0	0	0	0	0	0	0	0	0	0.895294	0	0.587384	0	1.2848	0	0	1.43574	0	0	0	0	0	1.22992	0	0	0.905149	1.83528	0	0	0.273429
hsa-mir-1297	0	0	1.29396	0.500788	0	0	0.769775	0	0	0	0.785005	0	0	0	0	0	0	0	0	0	0	0	1.43574	1.73284	0	0	0	0	1.22992	0	0	1.8103	0	0	0	0.273095
hsa-mir-4792	0	0	0	0	0	0	1.53955	0	0	0	0	0.263502	0.55816	0.796387	0	0	0	0	0	0	1.00923	0	0	1.73284	0	2.07849	1.54782	0	0	0	0	0	0	0	0	0.272171
hsa-mir-410-3p	0	0	0	0	1.02184	0	0.769775	0	0	0.852359	1.57001	0	0	0	0	0	0	0.587384	0	0	1.00923	0	0	0	0.696199	0	0	0	0	1.01597	0	0	0	0	1.98387	0.271618
hsa-mir-1229-3p	1.71529	0	0	0	0	0.804378	0	0	1.68168	0	0	0	0	0	0	0	0	0	0	0.642401	0	0	1.43574	0	0	0	1.54782	0	0	0	1.51886	0	0	0	0	0.267034
hsa-mir-4739	0	0	0	1.50237	0	0	0.769775	0	0	0	1.57001	0.263502	0	0	0	0	0	0	1.67258	0	1.00923	0	0	0	0	0	0	0	0	0	1.51886	0.905149	0	0	0	0.263185
hsa-mir-1827	1.71529	0	0	0.500788	0	0	0	0	0	0	1.57001	0	0	0	0	0.447647	0	0	0	0	0	0.92538	0	0	0	0	1.54782	0	0	0	1.51886	0.905149	0	0	0	0.260884
hsa-mir-4750-5p	0	1.39646	0	0	0	0	0	0	0	0	0	0	1.11632	0	0.78892	0	0	0.587384	0	0	0	0	0	0	0	2.07849	3.09564	0	0	0	0	0	0	0	0	0.258949
hsa-mir-3655	0	2.79292	0	0	0	0.804378	0	0	0	0	0.785005	0.790505	0	0	0.78892	0	0.654122	0	1.67258	0	0	0	0	0	0.696199	0	0	0	0	0	0	0	0	0	0	0.256704
hsa-mir-3944-5p	0	0	0.646979	0.500788	0	0.804378	0	0	0	0.852359	1.57001	0.263502	0.55816	0.796387	0	0.447647	0.654122	0	0	0	0	0	0	0	0	0	0	0	0	0	0	0	1.83528	0	0	0.255132
hsa-mir-6808-3p	0	1.39646	0	0	0	0.804378	0	0	0	0	0	0	0	0	0	0	0	0.587384	0	0	0	0	0	0	0.696199	0	1.54782	0	0	2.03194	0	0	1.83528	0	0	0.25427
hsa-mir-3944-3p	0	1.39646	0.646979	0.500788	0	1.60876	0.769775	1.10666	0	0	0	0.527003	0	0	0.78892	0	0	0	0	0	0	0	0	0	0	0	1.54782	0	0	0	0	0	0	0	0	0.25409
hsa-mir-369-3p	0	0	1.29396	0.500788	1.02184	0	0	0	0	0	0.785005	0	0.55816	0	0	0	0	0	0	0	0	0	0	0	0.696199	0	0	0	0	0	0	0	0	0	3.96773	0.252105
hsa-mir-4672	0	0	0	0	0	0	0	0	0	0	0	0	0	0.796387	0	0	0.654122	0	0	0	0	0	1.43574	1.73284	0	4.15697	0	0	0	0	0	0	0	0	0	0.250745
hsa-mir-3129-3p	0	2.79292	0	0	0	0	0	0	0	0	0	0.790505	0	0.796387	0.78892	0	0.654122	0	0	0	0	0	0	0	0	0	0	0	0	2.03194	0	0.905149	0	0	0	0.250284
hsa-mir-412-5p	0	0	0	1.00158	1.02184	0	0	0	3.36337	0	0	0.527003	0	0	0	0	0	0	0	0	0	0	0	1.73284	0	0	0	1.06567	0	0	0	0	0	0	0	0.248923
hsa-mir-4510	0	0	0.646979	0	0	0	1.53955	2.21333	0	0.852359	0	0	0	0.796387	0	0.447647	0.654122	0	0	0.642401	0	0	0	0	0	0	0	0	0	0	0	0.905149	0	0	0	0.248512
hsa-mir-621	0	0	0	0.500788	0	0	0	0	0	0.852359	0	0	0	0	0.78892	0	0	0	0	0	0	0	1.43574	0	0	0	1.54782	0	0	0	0	0	0	3.51392	0	0.246844
hsa-mir-2278	0	0	0	0	0	0.804378	0	0	0	1.70472	0	0	0.55816	0	0	0	0	0	0	0	0	0	0	0	0.696199	0	3.09564	0	0	0	0	0	0	1.75696	0	0.246173
hsa-mir-136-5p	0	0	0	0	0	0	0.769775	0	0	0	0.785005	0	0	0.796387	0	0.895294	0	0	0	0	0	0	0	0	0.696199	0	0	0	1.22992	1.01597	1.51886	0.905149	0	0	0	0.246073
hsa-mir-4787-3p	0	2.79292	0	0.500788	0	0	0.769775	0	0	0	1.57001	0.527003	0	0.796387	0	0	0	0	0	0	0	0	0	0	0	0	0	0	0	0	1.51886	0	0	0	0	0.242164
hsa-mir-3688-3p	0	0	0.646979	0	0	0	0	0	0	0	0	0	0	0.796387	0.78892	0	0	0	1.67258	0	0	0.92538	0	1.73284	0	0	0	0	0	0	0	0	1.83528	0	0	0.239953
hsa-mir-6821-5p	0	0	0	0	0	0.804378	0	0	0	0.852359	0	0	0	0	0	0	0	0	1.67258	0	0	0	1.43574	0	0	2.07849	1.54782	0	0	0	0	0	0	0	0	0.239753
hsa-mir-548ah-3p	1.71529	0	0	0	0	0.804378	0	0	0	0	0	0.263502	0	0.796387	0	0	0	0	0	1.2848	0	0	0	0	0.696199	0	0	1.06567	0	0	0	0	0	1.75696	0	0.23952
hsa-mir-4466	0	0	0	0	0	0	0	0	0	0	0	0.527003	0.55816	0	0	0	0	0	1.67258	0	1.00923	0.92538	1.43574	0	0	2.07849	0	0	0	0	0	0	0	0	0	0.234474
hsa-mir-216a-3p	0	0	0	0	0	0	0	0	0	0	0	0	0.55816	0	0	0	0	0.587384	0	0	0	0	0	1.73284	0	0	1.54782	1.06567	0	0	0	0.905149	0	1.75696	0	0.232971
hsa-mir-802	0	0	0.646979	0	0	0	1.53955	1.10666	0	1.70472	2.35502	0.790505	0	0	0	0	0	0	0	0	0	0	0	0	0	0	0	0	0	0	0	0	0	0	0	0.232669
hsa-mir-26a-1-3p	1.71529	0	0	0	1.02184	0	0	0	0	0	0	0.263502	0	0.796387	0	0.895294	0	0	0	0	0	0	0	1.73284	0.696199	0	0	0	0	1.01597	0	0	0	0	0	0.232495
hsa-mir-32-3p	1.71529	0	0.646979	0	1.02184	0	0	0	0	0	0	0	0	0	0.78892	1.34294	0.654122	0	0	0	0	0.92538	0	0	0	0	0	0	0	1.01597	0	0	0	0	0	0.231756
hsa-mir-6774-3p	0	0	0.646979	0	0	0.804378	0.769775	0	0	0	0	0.790505	0.55816	0	0	0	0.654122	0	0	1.2848	0	0.92538	0	0	0	0	1.54782	0	0	0	0	0	0	0	0	0.228055
hsa-mir-3617-5p	0	0	0.646979	0	0	0.804378	0	0	0	0.852359	0	0	0.55816	0	0	1.34294	0	0	0	0	2.01846	0	0	0	0.696199	0	0	0	0	1.01597	0	0	0	0	0	0.226727
hsa-mir-6132	0	0	0.646979	0	0	0	0	0	0	0	0	0	0.55816	0	0	0	0	0	0	0	0	0	0	0	0	2.07849	4.64346	0	0	0	0	0	0	0	0	0.226488
hsa-mir-329-5p	1.71529	0	0	0	0	0.804378	0	1.10666	0	0	0	0	0	0.796387	0	0	0	0	0	0	0	0	0	0	0	0	0	0	0	0	1.51886	0	0	0	1.98387	0.226441
hsa-mir-6511a-5p	1.71529	0	0	0	1.02184	0	1.53955	0	0	0	0	0	0	0	0	0	0	0	0	0.642401	0	0	0	0	2.0886	0	0	0	0	0	0	0.905149	0	0	0	0.226081
hsa-mir-6134	0	0	0	0	0	0	0	0	1.68168	0	0	0	0	0	0	0	0	1.17477	0	0	0	0	0	0	0	2.07849	0	1.06567	0	0	0	0	1.83528	0	0	0.223882
hsa-mir-6829-3p	1.71529	0	0	0	0	0	0	0	0	0	0	0	0	0	0	0	0	0	3.34516	0	0	0.92538	0	0	0	0	0	0	0	0	0	0	0	1.75696	0	0.221223
hsa-mir-605-3p	0	0	0	0	1.02184	0	0.769775	0	0	0	0.785005	0.263502	1.11632	0	0	0	1.30824	0	0	0	0	0	0	0	0	0	0	0	2.45985	0	0	0	0	0	0	0.220701
hsa-mir-6779-5p	0	0	0.646979	0	0	0	0	0	0	0	0	0	0	0	0	0	0	0	0	0	0	0	0	1.73284	0.696199	2.07849	1.54782	0	0	1.01597	0	0	0	0	0	0.220523
hsa-mir-6866-5p	0	0	0.646979	0.500788	0	0	0	0	0	0.852359	0	0.263502	0.55816	0.796387	0	0	0.654122	0.587384	0	0	0	0	0	0	0.696199	0	0	0	1.22992	0	0	0.905149	0	0	0	0.219741
hsa-mir-3157-3p	0	0	0	0	0	0	0.769775	0	0	0	0	0.527003	0.55816	0	0	0	0.654122	0	0	0	1.00923	0	0	0	0.696199	0	0	0	2.45985	1.01597	0	0	0	0	0	0.219723
hsa-mir-605-5p	0	0	0	1.00158	0	0	0.769775	0	0	0	0	0.263502	0	0	0.78892	0	0.654122	0.587384	1.67258	0	0	0	0	0	0.696199	0	0	0	1.22992	0	0	0	0	0	0	0.218971
hsa-mir-4437	0	1.39646	0	0	0	0.804378	0	1.10666	0	0	0	0.263502	0	0.796387	1.57784	0	0	0	1.67258	0	0	0	0	0	0	0	0	0	0	0	0	0	0	0	0	0.217652
hsa-mir-7977	0	1.39646	0	0	0	0	0	0	3.36337	0.852359	0	0.263502	0	0	0	0.447647	0	0.587384	0	0	0	0	0	0	0.696199	0	0	0	0	0	0	0	0	0	0	0.217341
hsa-mir-1233-5p	0	0	0	0	0	0	0.769775	0	0	0	0	0	0	1.59277	0	0	0	0	0	0.642401	0	0.92538	0	0	0	0	0	0	0	0	0	1.8103	1.83528	0	0	0.216454
hsa-mir-454-5p	0	0	0	2.00315	0	0	0	0	0	0	0.785005	0	0	0	0	0.447647	0	0	0	0	0	0	1.43574	0	0	0	0	1.06567	0	0	0	0	1.83528	0	0	0.216357
hsa-mir-6721-5p	0	0	0	0	0	0	0.769775	0	0	0	0	0.263502	0	0.796387	0	0	0	0.587384	0	0.642401	0	0	0	1.73284	0	0	1.54782	0	1.22992	0	0	0	0	0	0	0.216287
hsa-mir-4785	1.71529	0	0	0	0	0	0	0	0	0	0	0	0.55816	0	0	0	0	0.587384	0	0	0	0.92538	0	0	0	0	0	0	0	0	0	0	0	1.75696	1.98387	0.215058
hsa-mir-4440	0	0	0	0	0	0	0	2.21333	0	0	0	0.263502	0	0	0	1.34294	0	0.587384	1.67258	0	0	0	1.43574	0	0	0	0	0	0	0	0	0	0	0	0	0.214728
hsa-mir-4680-3p	0	0	0	0	0	0	0	0	0	0	0.785005	0	0	0.796387	0	0	0.654122	0.587384	0	0	1.00923	0	0	0	0	0	0	0	0	0	0	0	3.67055	0	0	0.214362
hsa-mir-7847-3p	0	0	0	0	0	0	0	0	0	0	0	0	1.11632	0	0.78892	0	0	0	1.67258	0	0	0	0	0	0	2.07849	0	0	0	0	0	0	1.83528	0	0	0.214045
hsa-mir-217	0	0	0	0.500788	0	0	0	0	0	0	0	0	0.55816	0	0.78892	1.34294	0	1.76215	0	0	0	0	0	0	0	0	0	0	0	1.01597	1.51886	0	0	0	0	0.213937
hsa-mir-4755-3p	0	0	0	0.500788	0	0	0	0	0	0	0	0	1.67448	0	0.78892	0	0	0	1.67258	0	1.00923	0	0	0	0	0	0	0	0	0	0	0	1.83528	0	0	0.213751
hsa-mir-643	0	0	0	0	0	0	0.769775	0	0	0	0	0.263502	0	0	0.78892	0	0.654122	0.587384	0	0.642401	0	0	0	0	0	0	0	0	0	0	0	0	0	1.75696	1.98387	0.212769
hsa-mir-548ag	0	0	0	0	1.02184	0	0	0	0	0	0	0	0.55816	0	0	1.79059	0	0	0	0	0	0	0	0	0.696199	0	0	0	0	0	1.51886	0	1.83528	0	0	0.212026
hsa-mir-130a-5p	0	0	0.646979	1.00158	0	0	0	0	0	0.852359	0.785005	0.263502	0	0.796387	0	0	0	0	0	0	0	0	0	0	0	0	0	1.06567	0	0	0	0	0	0	1.98387	0.211296
hsa-mir-874-5p	0	0	0	1.00158	1.02184	0	0	1.10666	0	1.70472	0	0.263502	0.55816	0	0	0.447647	0.654122	0.587384	0	0	0	0	0	0	0	0	0	0	0	0	0	0	0	0	0	0.209875
hsa-mir-1973	1.71529	0	1.29396	0	0	0.804378	0	0	0	1.70472	0	0.527003	0	0.796387	0	0.447647	0	0	0	0	0	0	0	0	0	0	0	0	0	0	0	0	0	0	0	0.208268
hsa-mir-1908-5p	0	0	0	0	0	0	0	0	0	0	0	0	0.55816	0	0	0.447647	0.654122	0	0	0.642401	0	0	0	3.46568	0	0	0	0	0	0	1.51886	0	0	0	0	0.208196
hsa-mir-6127	0	0	0	0.500788	0	0	0	0	0	1.70472	0.785005	0.790505	0	0	0	0.447647	0	0	0	0	0	0	1.43574	0	0	0	1.54782	0	0	0	0	0	0	0	0	0.206064
hsa-mir-1538	0	0	0	0	0	0	0	0	0	0.852359	0.785005	0.790505	0.55816	0	0	0	0	0	0	0	1.00923	0	0	0	0.696199	0	0	0	2.45985	0	0	0	0	0	0	0.204323
hsa-mir-6837-3p	0	0	0	0.500788	0	0	0	1.10666	0	0	0	0.263502	0.55816	0	0	0.447647	0	0.587384	0	0.642401	0	0	0	0	0	0	0	0	0	0	3.03772	0	0	0	0	0.204122
hsa-mir-6716-5p	1.71529	0	0	0.500788	0	0	0	0	0	0	0	0	0	0	0	0	0	0.587384	0	0.642401	0	0	0	0	0	0	0	0	0	0	0	0	3.67055	0	0	0.203326
hsa-mir-138-1-3p	0	0	0	0.500788	0	0	0	0	0	0	0	0	0	0	0	0.447647	0	0	0	0.642401	0	0	0	0	0.696199	0	0	0	0	1.01597	0	0	0	1.75696	1.98387	0.201252
hsa-mir-4738-3p	0	0	0	0	0	0.804378	0	0	0	0	0	0	0	0	0	0	0	0	0	0	0	0	0	0	0	6.23546	0	0	0	0	0	0	0	0	0	0.201138
hsa-mir-1237-3p	0	0	0	0	0	0.804378	0	0	0	0	0	0	0	0	0	0.447647	0	1.17477	0	0	0	0.92538	0	0	0	0	0	0	0	0	0	1.8103	1.83528	0	0	0.199936
hsa-mir-6827-5p	0	0	0	0	0	0	0	0	0	0	0.785005	0	0.55816	0	0	0	0	0	0	0	0	0	0	1.73284	0	2.07849	0	0	0	0	0	0	1.83528	0	0	0.199708
hsa-mir-5010-5p	0	0	0	0	0	0.804378	0	0	0	0	0	0	0.55816	0	0	0.447647	0	0	0	0	0	0	0	0	0	0	0	0	0	0	1.51886	1.8103	1.83528	0	0	0.199275
hsa-mir-3622a-3p	0	0	0	0	1.02184	0	0	0	0	0	0.785005	0	0	0	0	0	0.654122	0	0	0	0	0.92538	1.43574	0	0	2.07849	0	0	0	0	0	0	0	0	0	0.197159
hsa-mir-34c-3p	1.71529	0	0	0	0	0	0	3.31999	0	0	0	0	0	0	0	0	0	0	0	0	0	1.85076	0	0	0	0	0	0	0	0	0	0	0	0	0	0.196744
hsa-mir-3918	0	0	1.29396	0	0	0	0	1.10666	1.68168	0.852359	0	0	0	0	0	0	0	0	0	0	1.00923	0.92538	0	0	0	0	0	0	0	0	0	0	0	0	0	0.196265
hsa-mir-6514-5p	0	0	0	0	1.02184	0	0	0	0	0	0.785005	0.527003	0	0	0.78892	0	0	0	0	0	0	0	0	0	0	0	0	0	0	0	0	0	0	1.75696	1.98387	0.196103
hsa-mir-668-3p	0	0	0	0	0	0	0	1.10666	0	0	0.785005	0.263502	0	0.796387	0	0	0	0.587384	0	0	0	1.85076	1.43574	0	0	0	0	0	0	0	0	0	0	0	0	0.195013
hsa-mir-4301	0	0	0	0	1.02184	0	0	0	0	0	0.785005	0.263502	0	0	0	0	0	0	0	0	0	0	1.43574	1.73284	0	0	1.54782	0	0	0	0	0	0	0	0	0.193907
hsa-mir-345-3p	0	0	0.646979	0	0	0	0	0	0	0	0	0	0	0	0	0	0	0	1.67258	0.642401	0	0	0	0	0.696199	2.07849	0	0	0	1.01597	0	0	0	0	0	0.192932
hsa-mir-6861-3p	0	0	0	0	0	0	0	0	1.68168	0	1.57001	0	0	0	0	0	0	0	0	0.642401	0	0	0	0	0	0	0	0	0	1.01597	0	0	1.83528	0	0	0.192724
hsa-mir-4645-3p	1.71529	0	0	0	0	0	0	0	0	0	0	0.263502	0.55816	1.59277	0	0.447647	0	0	0	0	0	0	0	0	0	0	0	0	1.22992	0	0	0.905149	0	0	0	0.191784
hsa-mir-4755-5p	0	0	0	0.500788	0	0	0	0	0	0	0	0.527003	0	0	0	0	0.654122	0	0	0	0	0	0	1.73284	0.696199	0	0	1.06567	0	0	1.51886	0	0	0	0	0.191299
hsa-mir-6516-3p	0	0	0	0	0	0	0.769775	1.10666	0	0	0	0	0	0	0	0	0.654122	0	0	0.642401	0	0	0	0	0.696199	0	0	1.06567	0	0	0	0	0	1.75696	0	0.191194
hsa-mir-135b-3p	0	0	0	0	0	0	0	0	3.36337	0	0	0	0	0	0	0	0.654122	0	0	0	0	0	1.43574	0	0	0	0	0	1.22992	0	0	0	0	0	0	0.190947
hsa-mir-199a-3p	0	0	0.646979	0	1.02184	0	0	0	0	0	0	0.790505	1.67448	0	0	0	0	0.587384	0	0	0	0.92538	0	0	0	0	0	0	0	1.01597	0	0	0	0	0	0.190358
hsa-mir-129-2-3p	1.71529	1.39646	0	0	1.02184	0.804378	0	0	0	0.852359	0	0.263502	0	0	0	0	0	0.587384	0	0	0	0	0	0	0	0	0	0	0	0	0	0	0	0	0	0.189749
hsa-mir-6806-3p	0	0	0	0.500788	0	0	0	0	0	0	0.785005	0.263502	0.55816	0	0	0	0	0	0	0	1.00923	0	0	1.73284	0.696199	0	0	1.06567	0	0	0	0	0	0	0	0.188897
hsa-mir-1289	0	0	0	0	0	0	0	0	1.68168	0	0	0	0	0	0	0	0	0	0	0	1.00923	0	0	0	0	0	0	0	0	1.01597	0	0.905149	0	0	1.98387	0.188454
hsa-mir-3667-3p	0	0	0	0	1.02184	0	0	0	0	0	1.57001	0	0	0	0	0	1.30824	0	0	0	0	0	0	0	0.696199	0	0	0	0	0	0	0	0	0	1.98387	0.188005
hsa-mir-301a-5p	0	0	0.646979	0.500788	1.02184	0.804378	0	0	0	0	0	0.263502	0	0	0	0	0	0	0	1.2848	0	0	0	0	0	0	0	0	0	0	0	0	0	0	1.98387	0.18589
hsa-mir-885-5p	0	0	0	0	0	0	0	0	0	0	0	0.263502	0	0.796387	0	0	0	0.587384	0	0.642401	0	0	0	1.73284	1.3924	0	0	1.06567	0	0	0	0	0	0	0	0.185159
hsa-mir-6803-3p	0	0	0	0	0	1.60876	0	0	0	0	0.785005	0	0.55816	0	0	0	0	0	0	0	0	0	1.43574	0	0	2.07849	0	0	0	0	0	0	0	0	0	0.184747
hsa-mir-6842-5p	0	0	0.646979	0	0	0	0	0	1.68168	0	0	0	0	0	0	0	0	0	1.67258	0	0	0	0	0	0	0	1.54782	0	0	0	0	0.905149	0	0	0	0.184406
hsa-mir-508-3p	0	1.39646	0	1.50237	0	0.804378	0	0	0	0	0	0.527003	0	0	0	0.895294	1.30824	0	0	0	0	0	0	0	0	0	0	0	0	0	0	0	0	0	0	0.183821
hsa-mir-6734-5p	1.71529	1.39646	0	0	0	0	0.769775	0	0	0.852359	0	0	0	0	0	0	0	0	0	0.642401	0	0	0	0	0	0	0	0	0	1.01597	0	0	0	0	0	0.182636
hsa-mir-383-5p	0	0	0.646979	0.500788	0	1.60876	0	1.10666	0	0	0.785005	0.527003	0.55816	0	0	0	0	0	0	0.642401	0	0	0	0	0	0	0	0	0	0	0	0	0	0	0	0.182164
hsa-mir-4800-3p	0	0	0	0	0	0	0	0	1.68168	0.852359	0	0	0.55816	0	0	0	0	0.587384	0	0	0	0	1.43574	0	0	0	0	0	1.22992	0	0	0	0	0	0	0.181293
hsa-mir-3117-3p	0	0	0	2.00315	0	0	0	0	0	0	0	1.05401	0	0	0	0	0.654122	0	0	0.642401	0	0	0	0	0	0	0	0	0	0	0	0	0	0	1.98387	0.181073
hsa-mir-6761-5p	0	0	0	0	0	0.804378	0	1.10666	0	0	0	0.263502	0.55816	0	0	0.447647	0	0	0	0	1.00923	0	1.43574	0	0.696199	0	0	0	0	0	0	0	0	0	0	0.180615
hsa-mir-943	1.71529	0	0.646979	0	0	0	0	0	0	0	0	0	0	0.796387	0	0	0	0.587384	0	0.642401	0	0	0	0	0	0	0	0	0	1.01597	0	0.905149	0	0	0	0.180273
hsa-mir-8065	0	0	0	0	0	0	0	0	1.68168	0	0	0.263502	0	0	0	0	0	0.587384	0	0	0	0	0	0	0	0	0	0	0	0	0	0	0	1.75696	1.98387	0.17924
hsa-mir-374a-3p	0	0	0	0.500788	3.06552	0	0	0	0	0	0.785005	0	0.55816	0	0	0	0	0	0	0.642401	0	0	0	0	0.696199	0	0	0	0	0	0	0	0	0	0	0.178516
hsa-mir-3192-5p	0	1.39646	0	0.500788	0	0.804378	0	0	0	0	0	0	0	0	0	0	0	0	0	0.642401	0	0	0	0	0	0	0	1.06567	0	0	0	0	1.83528	0	0	0.178428
hsa-mir-6500-3p	0	0	0	0.500788	0	0.804378	0	0	0	0	0	0.790505	0	0	0.78892	0	0	0.587384	0	0	0	0	0	0	0	0	0	0	0	1.01597	0	0	0	1.75696	0	0.178426
hsa-mir-4640-3p	0	0	0	0	0	0.804378	1.53955	0	0	0.852359	0	0	0	0.796387	0	1.34294	0	0	0	0	0	0	0	0	0	0	0	0	0	0	0	0.905149	0	0	0	0.178308
hsa-mir-502-5p	0	0	0.646979	0	0	0	0	0	0	0	0.785005	0.527003	0	0	0	0.447647	0	0	0	0	0	0	0	0	0	0	0	1.06567	0	0	0	0.905149	1.83528	0	0	0.177507
hsa-mir-1226-5p	0	0	0.646979	0	1.02184	0	0	1.10666	0	0.852359	0	0.527003	0.55816	0	0	0	0	0.587384	0	0	0	0	0	0	0	0	0	0	0	0	0	0.905149	0	0	0	0.177301
hsa-mir-589-3p	1.71529	1.39646	0.646979	1.00158	0	0	0	0	0	0	0.785005	0	0	0	0	0	0.654122	0	0	0	0	0	0	0	0	0	0	0	0	0	0	0	0	0	0	0.177127
hsa-mir-4519	0	0	0	0	0	0.804378	0	0	0	0	0.785005	0	0.55816	0	0	0	0	1.17477	0	0	0	0	2.87148	0	0	0	0	0	0	0	0	0	0	0	0	0.176965
hsa-mir-1265	0	0	0	0.500788	1.02184	0	0	1.10666	0	0	0	0.527003	0.55816	0	0	0	0	0	0	0	0	0	0	0	0	0	0	0	2.45985	0	0	0	0	0	0	0.176409
hsa-mir-370-5p	0	0	0	0	0	0	0	0	1.68168	0.852359	0	0	0	0	0	0	0	1.17477	0	0	0	0	0	0	0	0	0	0	2.45985	0	0	0	0	0	0	0.176247
hsa-mir-4797-5p	0	0	0	0	0	0	0.769775	1.10666	0	0	0.785005	0	0	0	0	0.447647	0	0	0	0	0	0.92538	1.43574	0	0.696199	0	0	0	0	0	0	0	0	0	0	0.176183
hsa-mir-4460	0	1.39646	0	0	0	0	0	0	0	0	0	0	0	0	0	0	0	0	0	0	0	0	0	1.73284	0	0	0	0	1.22992	0	0	0	0	1.75696	0	0.174748
hsa-mir-452-3p	0	1.39646	0.646979	0	0	0.804378	0	0	1.68168	0	0.785005	0.790505	0	0	0	0	0	0	0	0	0	0	0	0	0	0	0	0	0	0	0	0	0	0	0	0.174429
hsa-mir-4804-5p	0	0	0	0	0	0	0	0	0	0	0.785005	0	0.55816	0	0	0	0	0	0	0.642401	0	0	0	0	0	0	0	0	1.22992	0	0	0.905149	0	0	1.98387	0.174414
hsa-mir-187-3p	0	1.39646	0	0	1.02184	0	1.53955	0	0	0	0.785005	0.527003	0	0.796387	0	0	0	0	0	0	0	0	0	0	0	0	0	0	0	0	0	0	0	0	0	0.173321
hsa-mir-6887-3p	1.71529	0	0	0	0	0	0	0	0	0	0	0.263502	0.55816	0	0.78892	0.895294	0	0	0	0	0	0	0	0	0	0	0	0	0	0	0	0	1.83528	0	0	0.173041
hsa-mir-1343-5p	0	0	0	0	0	0	0	0	0	0	2.35502	0	0	0	0	0	0	0	1.67258	0	0	0	0	0	0	0	0	0	0	0	0	0	0	0	1.98387	0.171756
hsa-mir-4636	0	0	0	0	0	0	0	0	0	0	0	0.263502	0	0	0	0	0	0.587384	0	0	0	0	1.43574	0	0	0	0	0	0	0	0	0	3.67055	0	0	0.170205
hsa-mir-548t-5p	0	0	0	1.50237	0	0	0	1.10666	0	0	0.785005	0	0	0	0	0	0	0.587384	0	0	0	0	0	0	0.696199	0	0	0	1.22992	0	0	0	0	0	0	0.168787
hsa-mir-3150a-5p	1.71529	1.39646	0	0	0	0	0	0	0	0	0	0	1.11632	0	0	0	0	0	0	0.642401	1.00923	0	0	0	0	0	0	0	0	0	0	0	0	0	0	0.167992
hsa-mir-500a-5p	1.71529	0	0.646979	1.00158	0	0	0	0	0	0	0	0	0	0.796387	0.78892	0	0	0	0	0	0	0.92538	0	0	0	0	0	0	0	0	0	0	0	0	0	0.167844
hsa-mir-548b-5p	0	0	0	0	0	0.804378	1.53955	1.10666	0	0	0	0.263502	0	0	0	0	0	0	0	0	0	0.92538	0	0	0	0	0	0	1.22992	0	0	0	0	0	0	0.167697
hsa-mir-5699-3p	0	0	0	0.500788	0	0	0.769775	0	0	0	0	0.527003	0	0	0	0.447647	1.30824	0.587384	0	0	0	0	0	0	0.696199	0	0	0	0	1.01597	0	0	0	0	0	0.167229
hsa-mir-3936	0	1.39646	0	0	0	0	0	0	0	0.852359	0	0	0	0	0	0	0.654122	0	0	0	1.00923	0	0	0	0	0	0	0	0	1.01597	0	0.905149	0	0	0	0.166666
hsa-mir-3150b-5p	0	0	0	0	0	0	0	0	0	0	0	0	0	0	0.78892	0.447647	0	0.587384	0	0.642401	0	0	1.43574	0	0	0	0	0	0	1.01597	0	0.905149	0	0	0	0.166378
hsa-mir-34b-3p	0	0	0	0	0	0	1.53955	0	0	0.852359	0	0.263502	0	0	0.78892	0	0	0	0	0.642401	0	0	0	1.73284	0	0	0	0	0	0	0	0	0	0	0	0.166273
hsa-mir-6855-5p	0	0	0	0	0	0	0	1.10666	0	0	0	0	0.55816	0	0	0	0	0	1.67258	0.642401	0	0	0	0	0	0	0	0	0	0	0	0	1.83528	0	0	0.166145
hsa-mir-5009-5p	1.71529	0	0	0.500788	1.02184	0	0	0	0	0	0.785005	0	0	0.796387	0	0	0	0	0	0	0	0.92538	0	0	0	0	0	0	0	0	0	0	0	0	0	0.164134
hsa-mir-627-3p	0	0	0	0.500788	0	0.804378	0.769775	0	0	0	0	0.790505	0.55816	0	0	0	0	0.587384	0	0	0	0	0	1.73284	0	0	0	0	0	0	0	0	0	0	0	0.164109
hsa-mir-1181	0	0	0	0	0	0	0	0	1.68168	0	0.785005	0	0	0	0	0	0	0	0	0	0	0	0	0	0	0	0	0	0	0	1.51886	0	0	1.75696	0	0.164072
hsa-mir-6769b-3p	0	0	0	0	0	0	0	1.10666	0	0	0	0	0	0	0	0	0	0	0	0.642401	0	0	0	1.73284	0.696199	0	1.54782	0	0	0	0	0	0	0	0	0.163598
hsa-mir-4665-5p	0	0	0	0	0	0	0	0	0	0	0	0.263502	0	0	0	0	0	0	0	0.642401	0	0	0	1.73284	0	0	0	0	0	0	3.03772	0	0	0	0	0.162185
hsa-mir-4724-5p	1.71529	0	0	0.500788	0	0.804378	0	0	0	0.852359	0	0	0	0	0	0	0	0	0	0	0	0	0	0	0	0	0	0	0	0	0	0	0	1.75696	0	0.160851
hsa-mir-6821-3p	0	0	0	0	0	0	0	0	0	0	0	0	0	0	0	0	0	0	0	0	0	0	0	0	0	2.07849	0	0	0	0	0	0	0	3.51392	0	0.159783
hsa-mir-4717-3p	0	0	0	0.500788	0	0.804378	0	0	0	0.852359	0	0	0.55816	0.796387	0	0	0	0	0	0	0	0	0	0	0	2.07849	0	0	0	0	0	0	0	0	0	0.15973
hsa-mir-6883-5p	1.71529	0	0	0	0	0	0	0	0	0	0	0	0	0	0	0	0.654122	0	1.67258	0	0	0	0	0	0	0	1.54782	0	0	0	0	0	0	0	0	0.159709
hsa-mir-1276	0	0	1.29396	0.500788	0	0.804378	0	0	0	0	0.785005	0	0.55816	0	0	0	0	0	0	0	0	0.92538	0	0	0.696199	0	0	0	0	0	0	0	0	0	0	0.158968
hsa-mir-203a-5p	0	0	0	0	0	0	0	0	0	1.70472	0	0	0	0.796387	0	0.447647	0	0	0	0	0	0	0	0	0	0	1.54782	1.06567	0	0	0	0	0	0	0	0.158921
hsa-mir-6770-3p	1.71529	0	0	0	0	0	0	0	0	0	0	0	0	0	0	0	0.654122	0.587384	1.67258	0	0	0.92538	0	0	0	0	0	0	0	0	0	0	0	0	0	0.158707
hsa-mir-4496	1.71529	0	0	0	0	0	0	0	0	0.852359	0	0	0	0	0	0	0	0	0	0	0	0	0	0	0	2.07849	0	0	0	0	0	0.905149	0	0	0	0.158608
hsa-mir-5699-5p	0	0	0.646979	0.500788	0	0.804378	0	1.10666	0	0	0	0	0	0	0.78892	0	0	0	1.67258	0	0	0	0	0	0	0	0	0	0	0	0	0	0	0	0	0.157723
hsa-mir-4677-3p	0	0	0	0.500788	0	0	0	0	0	0.852359	0.785005	0	0	0	0	0.447647	0	0	0	0	0	0	0	0	0	0	0	0	0	0	0	0.905149	0	0	1.98387	0.156423
hsa-mir-624-5p	0	0	0.646979	0.500788	0	0.804378	0	0	0	0	0.785005	0.263502	1.67448	0.796387	0	0	0	0	0	0	0	0	0	0	0	0	0	0	0	0	0	0	0	0	0	0.156329
hsa-mir-206	0	0	0	0.500788	0	0	0.769775	1.10666	0	0	0	1.05401	0	0.796387	0	0	0	0	0	0	0	0	0	0	0	0	0	0	1.22992	0	0	0	0	0	0	0.15593
hsa-mir-216a-5p	0	0	0.646979	0	0	0	0	0	0	0	0	0	0	0	0	0	0	0	0	0	0	0	0	0	0.696199	0	0	1.06567	0	3.04792	0	0	0	0	0	0.155908
hsa-mir-4421	1.71529	0	0	0	0	0	0	0	0	0	0	0	0	0	0	0	0	0	0	0.642401	0	0	0	0	0	2.07849	0	0	0	1.01597	0	0	0	0	0	0.155776
hsa-mir-149-3p	0	0	0	0	0	0	0	0	0	0	0.785005	0	0	0	0	0	0	0	0	0.642401	0	0.92538	0	0	0	0	3.09564	0	0	0	0	0	0	0	0	0.155669
hsa-mir-4654	0	1.39646	0.646979	0	0	0	0	0	0	0	0	0.263502	0	0	0	0	0	0	1.67258	0	0	0	1.43574	0	0	0	0	0	0	0	0	0	0	0	0	0.154722
hsa-mir-2861	0	0	0	0	0	0	0	0	0	0	0	0	0	0	0	0	0	0	0	0	0	0	1.43574	0	0	2.07849	0	0	0	0	0	0	1.83528	0	0	0.152843
hsa-mir-1255a	0	0	0	0	0	0	0	0	0	0	0.785005	0	0	0	0	0.447647	0	0	0	0	0	1.85076	0	0	0	0	0	0	1.22992	1.01597	0	0	0	0	0	0.152266
hsa-mir-6834-5p	0	0	0	0	0	0	0	0	1.68168	0	0	0	0	0	0	0	0	0	0	0	0	0	0	0	0	2.07849	1.54782	0	0	0	0	0	0	0	0	0.151657
hsa-mir-4507	0	0	0	0	0	0	0	0	0	0	0	0	0	0	0	0	0	0	0	0	0	0	1.43574	0	0	2.07849	0	0	0	0	0	0	0	1.75696	0	0.150605
hsa-let-7f-2-3p	0	0	0	0.500788	0	0.804378	0	1.10666	0	0	1.57001	0.263502	0	0	0	0	0	0	0	0	1.00923	0	0	0	0	0	0	0	0	0	0	0	0	0	0	0.150131
hsa-mir-376a-3p	0	0	0	0	0	0	0	0	0	0.852359	0	0	0	0	0	0	0.654122	0	0	0	0	0	0	0	0	0	0	0	0	0	0	0	0	1.75696	1.98387	0.149923
hsa-mir-6738-5p	0	0	0	0	0	0	0	0	0	0	0	0	0.55816	0	0	0.447647	0	0.587384	0	0	0	0	0	0	0	2.07849	1.54782	0	0	0	0	0	0	0	0	0.149129
hsa-mir-378j	0	0	0	0	0	0.804378	0	0	1.68168	0	0	0	0	0	0	0	0	0	0	0	1.00923	0	0	0	0.696199	0	0	0	0	1.01597	0	0	0	0	0	0.148785
hsa-mir-3152-5p	0	0	0	0	0	0.804378	0	0	0	0	0	0	0	0	0	0	0	0	0	0	1.00923	0.92538	0	0	0	0	0	0	2.45985	0	0	0	0	0	0	0.148538
hsa-mir-4474-3p	1.71529	0	0	0	0	0	0	0	0	0	0	0.263502	0	0	0	0.895294	0	0	1.67258	0.642401	0	0	0	0	0	0	0	0	0	0	0	0	0	0	0	0.148259
hsa-mir-3116	0	0	0	0	0	0	0	0	0	0	0	0	0	0	0	0	0	0	0	0	1.00923	0	1.43574	0	0	0	0	0	0	0	0	0.905149	1.83528	0	0	0.148154
hsa-mir-6887-5p	0	0	0	0	0	0	0	0	0	0	0	0	0	0	0	0.447647	0.654122	0	0	0	0	0	0	0	0.696199	0	1.54782	0	0	0	0	0	1.83528	0	0	0.14803
hsa-mir-4425	0	0	1.94094	0.500788	0	0	0	0	0	0	0	0	1.11632	0	0	0	0	0	0	0	0	0	0	0	0.696199	0	0	0	0	0	0	0.905149	0	0	0	0.147411
hsa-mir-4688	0	0	0	0	0	0	0	0	0	0	0	0	0	0	0	0	0	0.587384	0	0	0	0	0	0	0	0	0	0	0	1.01597	0	0	0	3.51392	0	0.146208
hsa-mir-600	0	0	0	0	0	0	0	0	0	0	0	0	0	0	0	0	0	0	0	0	0	0	1.43574	0	0	0	0	0	0	1.01597	0	0.905149	0	1.75696	0	0.146109
hsa-mir-299-3p	0	0	0.646979	0	0	0	0.769775	0	0	0	0	0.263502	0	0	0	0	0.654122	0	0	0	0	0	0	0	0	0	1.54782	0	1.22992	0	0	0	0	0	0	0.146061
hsa-mir-2276-3p	0	0	0	0	0	0	0	0	0	3.40944	0	0.790505	0	0	0	0.895294	0	0	0	0	0	0	0	0	0	0	0	0	0	0	0	0	0	0	0	0.145578
hsa-mir-6873-3p	0	0	0.646979	0.500788	1.02184	0	0	0	0	0	0	0	0	0	0.78892	0	0	0.587384	0	0	0	0	0	0	0	0	1.54782	0	0	0	0	0	0	0	0	0.145535
hsa-mir-5006-3p	0	0	0	0	0	0	0	0	0	0.852359	0	0	0	0	0	1.34294	0	0	0	0.642401	0	0	0	0	0.696199	0	1.54782	0	0	0	0	0	0	0	0	0.145192
hsa-mir-4524a-3p	0	0	0.646979	0.500788	0	0	0	0	0	0	0	0	0	0	0	0.895294	0	0.587384	0	0	0	0.92538	0	0	0	0	0	0	0	0	1.51886	0	0	0	0	0.144991
hsa-mir-6730-5p	0	0	0	0	0	0	0	0	0	0	0	0	0	0.796387	0	0	0	0	3.34516	0	0	0.92538	0	0	0	0	0	0	0	0	0	0	0	0	0	0.144769
hsa-mir-598-5p	0	0	0	0	0	0	0.769775	1.10666	0	0	0	0	0	0	0	0	0	1.17477	0	0	0	0.92538	0	0	0	0	0	0	0	1.01597	0	0	0	0	0	0.142644
hsa-mir-5090	0	0	0	0	0	0	0	0	0	0	0	0.263502	0	0	0	0.447647	0	0.587384	0	0.642401	0	0.92538	0	0	0	2.07849	0	0	0	0	0	0	0	0	0	0.14128
hsa-mir-99a-3p	0	0	0.646979	0	0	0.804378	0	1.10666	0	0	1.57001	0.790505	0	0	0	0	0	0	0	0	0	0	0	0	0	0	0	0	0	0	0	0	0	0	0	0.14053
hsa-mir-4781-3p	0	0	0	0	0	0	0	1.10666	0	0	0	0	0	0	0	0	0	0.587384	0	0	0	0.92538	0	0	1.3924	0	0	0	0	0	0	0.905149	0	0	0	0.140485
hsa-mir-607	0	1.39646	0	0	0	0	0	0	0	0.852359	0	0.527003	0	0	0	0	0	0	0	0	0	0	0	0	0	0	0	0	1.22992	0	0	0.905149	0	0	0	0.140311
hsa-mir-379-3p	0	0	0.646979	0	0	0	0	0	0	0	0.785005	0	0	0	0.78892	0	0	0	0	0	0	0.92538	0	0	0.696199	0	0	1.06567	0	0	0	0	0	0	0	0.140233
hsa-mir-767-5p	0	0	0.646979	0	0	0	0	0	0	0	0	0	0	0	0	0	1.30824	0.587384	1.67258	0.642401	0	0	0	0	0	0	0	0	0	0	0	0	0	0	0	0.138788
hsa-mir-889-3p	0	0	0	1.00158	0	0.804378	0	0	0	0	0.785005	0	0	0	0	0	0.654122	0.587384	0	0	1.00923	0	0	0	0	0	0	0	0	0	0	0	0	0	0	0.138334
hsa-mir-7846-3p	0	0	0	0	0	0	0	0	0	0	0.785005	0	0	0	0	0	0	0	0	0	0	0	0	0	0.696199	0	0	0	0	0	1.51886	0	1.83528	0	0	0.138153
hsa-mir-6736-5p	0	0	0.646979	0	0	0	0	0	0	0	0.785005	0	0.55816	0	0	0	0	0	0	0	1.00923	0	0	0	0	0	0	0	0	0	0	0	1.83528	0	0	0.138133
hsa-mir-1913	0	0	0	0	0	0.804378	0	1.10666	0	0	0	0	0	0	0	0	0	0	0	0	0	0	0	0	0	0	0	1.06567	0	0	0	0	1.83528	0	0	0.137485
hsa-mir-6727-5p	0	0	0	0	0	0	0.769775	0	0	0	0	0	0	0	0.78892	0	0	0	0	0	1.00923	0	0	0	0.696199	0	1.54782	0	0	0	0	0	0	0	0	0.137484
hsa-mir-548y	0	0	0	0.500788	0	0	0	0	0	0	0	0	0.55816	0	0	0	0.654122	0	0	0	0	0	0	0	0	2.07849	0	0	0	1.01597	0	0	0	0	0	0.137358
hsa-mir-4687-3p	0	0	1.29396	0	0	0	0	1.10666	0	0.852359	0	0	0	0	0	0	0	0	0	0.642401	0	0	0	0	0	0	0	0	0	0	0	0.905149	0	0	0	0.137158
hsa-mir-6836-3p	0	0	0	0	0	0	0	0	0	0	0	0	0.55816	0	0.78892	0	0.654122	0	0	0.642401	0	0	1.43574	0	0.696199	0	0	0	0	0	0	0	0	0	0	0.136444
hsa-mir-4635	0	0	0	0	0	0	0.769775	0	0	0	0.785005	0	0.55816	0	0	0	0	0	0	0	0	0.92538	0	0	0.696199	0	0	0	0	1.01597	0	0	0	0	0	0.135728
hsa-mir-4318	0	0	0.646979	0	0	0	0	0	0	0	0	0	0	0	0	0	0	0.587384	1.67258	0	0	0	0	0	0	0	0	0	0	0	0	0	1.83528	0	0	0.135492
hsa-mir-6815-5p	0	0	0	0	0	0	0	0	0	0	0	0.263502	0	0.796387	0	0	0	0	0	0	0	0	0	0	0	2.07849	1.54782	0	0	0	0	0	0	0	0	0.133891
hsa-mir-6793-3p	0	0	0	0	0	0	0	0	1.68168	0	0	0	0	0	0	0	0	0	0	0	0	0.92538	0	0	0	2.07849	0	0	0	0	0	0	0	0	0	0.133873
hsa-mir-4487	0	0	0	0	0	0	0.769775	0	0	0	0	0.263502	0	0	0	0	0	0	0	0.642401	0	0	0	0	0	0	0	0	0	1.01597	0	0	0	0	1.98387	0.133586
hsa-mir-3173-3p	0	0	0	0	1.02184	0	0	0	0	0	0	0.263502	0	0	0.78892	0.447647	0	0	0	0	0	0	0	0	0	0	0	2.13134	0	0	0	0	0	0	0	0.13295
hsa-mir-4452	0	0	0	0	0	0	0	0	0	0	0	0	1.11632	0	0	0	0	0	0	0	0	0	0	0	0	0	1.54782	0	0	0	0	0	0	0	1.98387	0.1328
hsa-mir-6786-3p	0	0	0.646979	0	0	0	0	0	0	0.852359	0	0.527003	0	0	0	0	0	0	1.67258	0	0	0	0	0	0	0	0	0	0	0	0	0.905149	0	0	0	0.131545
hsa-mir-548am-3p	0	0	0	1.00158	0	0	0	0	0	0	0	0.263502	0	0	0	0	0.654122	0	0	0	0	0	1.43574	0	0	0	0	0	1.22992	0	0	0	0	0	0	0.130996
hsa-mir-4758-3p	0	0	0	0	0	0	0	0	0	1.70472	0	0.790505	0	0	0	0	0	0	0	0	0	0	0	0	0	2.07849	0	0	0	0	0	0	0	0	0	0.130677
hsa-mir-3202	0	1.39646	0	0	0	0	0.769775	0	0	0	0	0	0	0	0.78892	0	0	0	0	0	0	0	0	0	0	0	1.54782	0	0	0	0	0	0	0	0	0.128656
hsa-mir-6802-3p	0	0	0	0	0	0	0	0	1.68168	0.852359	0	0	0	0	0.78892	0.447647	0	0	0	0	0	0	0	0	0.696199	0	0	0	0	0	0	0	0	0	0	0.127623
hsa-mir-548s	0	0	0	0	1.02184	0.804378	0	1.10666	0	0	0	0	0	0	0	0	0	0	0	0	0	0	0	0	0	0	0	0	0	0	1.51886	0	0	0	0	0.127193
hsa-mir-4741	0	0	0.646979	0	0	0	0	0	0	0.852359	0	0.527003	0	0	0	0	0	0.587384	0	0	0	0	0	0	0	0	0	0	0	0	0	0	1.83528	0	0	0.127114
hsa-mir-4676-3p	0	1.39646	0	0	1.02184	0	0.769775	0	0	0	0	0	0.55816	0	0	0	0	0	0	0	0	0	0	0	0.696199	0	0	0	0	0	0	0	0	0	0	0.126927
hsa-mir-1284	0	0	0	0	0	0	0	1.10666	0	0	0	0	0	0	1.57784	0	0	0	0	0	0	0	0	0	0	0	0	0	0	0	0	0	0	1.75696	0	0.126899
hsa-mir-146a-3p	0	1.39646	0	0	0	0	0	0	0	0	0	0	0	0	0	0	0	0	0	1.2848	0	0	0	0	0	0	0	0	0	0	0	0	0	1.75696	0	0.126806
hsa-mir-6125	0	0	0	0	0	0	0	0	0	0	0	0.790505	0	0	0.78892	0.447647	0	0	1.67258	0	0	0	0	0	0.696199	0	0	0	0	0	0	0	0	0	0	0.125596
hsa-mir-4713-5p	0	0	0.646979	0	0	0	0	0	0	0	0	0	1.11632	0	0.78892	0	0	0	0	0	0	0	0	0	0	0	0	0	0	0	0	0	1.83528	0	0	0.125357
hsa-mir-873-3p	0	0	0.646979	0	0	1.60876	0	0	0	0	0	0.527003	0	0	0	0	0	0.587384	0	0	1.00923	0	0	0	0	0	0	0	0	0	0	0	0	0	0	0.125124
hsa-mir-33a-5p	0	0	0.646979	0	0	0	0	0	0	0	0	0	0	0	0	0.447647	0	0.587384	1.67258	0	1.00923	0	0	0	0	0	0	0	0	0	0	0	0	0	0	0.124681
hsa-mir-4716-3p	0	0	0	0	0	0	0	0	1.68168	0	0	0.263502	0.55816	0	0	0	0	0	0	0	0	0	0	0	0	0	0	0	0	0	0	0	1.83528	0	0	0.123961
hsa-mir-6879-5p	0	0	0	0	0	0	0	0	0	0	0	0	0	0	0	0	0	0	0	0	0	0	0	0	0	0	0	0	2.45985	0	0	0	1.83528	0	0	0.122718
hsa-mir-489-3p	0	0	0	0	0	0	0	0	1.68168	0	0	0.263502	0	0	0.78892	0.447647	0	0	0	0	0	0	0	0	0	0	0	0	0	1.01597	0	0	0	0	0	0.119935
hsa-mir-6720-5p	0	0	1.29396	0.500788	0	0	0	0	0	0	0	0.527003	0	0	0.78892	0	0	0	0	0	1.00923	0	0	0	0	0	0	0	0	0	0	0	0	0	0	0.117711
hsa-mir-8071	0	0	0	0	1.02184	0	0	0	0	0	0	0	0	0	0	0	0.654122	0	0	0	0	0	0	1.73284	0.696199	0	0	0	0	0	0	0	0	0	0	0.117286
hsa-mir-6852-5p	0	0	0.646979	0	0	0	0	1.10666	0	0	0	0	0	0	0	0	0	0	0	0.642401	1.00923	0	0	0	0.696199	0	0	0	0	0	0	0	0	0	0	0.117185
hsa-mir-4317	0	0	0.646979	0	0	0	0	0	0	0	0	0	0	0	0.78892	0.895294	0	0	0	0	0	0	0	0	0.696199	0	0	0	0	1.01597	0	0	0	0	0	0.115525
hsa-mir-4313	1.71529	0	0.646979	0.500788	0	0	0	0	0	0	0	0	0	0	0	0	0	1.17477	0	0	0	0	0	0	0	0	0	0	0	0	0	0	0	0	0	0.115367
hsa-mir-374c-5p	0	0	0	0.500788	0	0	1.53955	0	0	0	0.785005	0	0.55816	0	0	0	0.654122	0	0	0	0	0	0	0	0	0	0	0	0	0	0	0	0	0	0	0.115361
hsa-mir-4748	0	0	0.646979	0	0	0	0	0	0	0	0	0	0	0	0	0	0	0.587384	0	0	0	0	0	0	0	0	0	0	0	1.01597	0	0	0	1.75696	0	0.114494
hsa-mir-6741-3p	0	0	0	0	0	0	0	0	0	0	0	0	0	0	0.78892	0	0.654122	0	0	0	0	0	0	0	0	0	1.54782	0	0	1.01597	0	0	0	0	0	0.114481
hsa-mir-548w	0	0	0	0	0	0.804378	0	1.10666	0	0	0.785005	0	0	0	0	0	0.654122	0	0	0.642401	0	0	0	0	0	0	0	0	0	0	0	0	0	0	0	0.114073
hsa-mir-942-3p	0	0	1.29396	0	0	0	0	0	0	0	0	0.263502	0	0	0	0.447647	0	0	0	0	0	0	0	0	0	0	0	1.06567	0	0	0	0.905149	0	0	0	0.113598
hsa-mir-487a-3p	0	0	0	0	0	0	0	0	0	0	0	0	0	0	0.78892	0	0	0.587384	1.67258	0	0	0.92538	0	0	0	0	0	0	0	0	0	0	0	0	0	0.11355
hsa-mir-670-5p	0	0	0	0	0	0	0	0	0	0	0	0	0	0	0	0	0	0	0	0	0	0	0	0	0	0	0	0	0	0	0	0	0	0	3.96773	0.113364
hsa-mir-1236-5p	0	0	0	0	0	0.804378	0	0	0	0	0.785005	0.263502	0	0	0	0	0	0	0	0.642401	0	0	1.43574	0	0	0	0	0	0	0	0	0	0	0	0	0.112315
hsa-mir-3654	0	0	0	0	1.02184	0	0	0	0	0	0	0	0	0	0	0	0	0	0	0	0	0	0	0	0	0	0	1.06567	0	0	0	0	1.83528	0	0	0.11208
hsa-mir-219a-5p	0	0	0	0	0	0	0	0	1.68168	0	0	0	0	0.796387	0	0	0	0	0	0	0	0	1.43574	0	0	0	0	0	0	0	0	0	0	0	0	0.111823
hsa-mir-648	0	0	0	0	0	0	0	0	0	0	0	0	0	0	0	0.447647	0	0	0	0	0	0.92538	0	0	0.696199	0	0	0	0	0	0	0	1.83528	0	0	0.111557
hsa-mir-6780a-5p	0	0	0	0	0	0	0	1.10666	0	0	0	0	1.11632	0	0	0	0	0	1.67258	0	0	0	0	0	0	0	0	0	0	0	0	0	0	0	0	0.111302
hsa-mir-6797-3p	0	0	0	0	0	0	0.769775	0	0	0	0	0	0	0	0	0	0	0	0	0	0	0	0	0	0.696199	0	0	0	0	0	1.51886	0.905149	0	0	0	0.111142
hsa-mir-5189-3p	0	1.39646	0	0	0	0	0	0	0	0	0	0	0	0	0	0	0.654122	0	0	0	0	0	0	0	0	0	0	0	0	0	0	0	1.83528	0	0	0.111024
hsa-mir-548av-3p	0	0	0	0.500788	0	0	0	0	0	0.852359	0	0	0	0	0	0.447647	0	0	0	0	0	0	0	0	0	2.07849	0	0	0	0	0	0	0	0	0	0.110837
hsa-mir-4800-5p	0	0	0	0	0	0	0	0	0	0	0	0	0.55816	0	0	0	0.654122	0	0	0	0	0	0	0	0	0	0	0	0	0	0	0.905149	0	1.75696	0	0.110697
hsa-mir-450b-5p	0	0	0	0	0	0.804378	0	0	0	0.852359	0.785005	0.527003	0	0	0	0	0	0	0	0	0	0	0	0	0	0	0	0	0	0	0	0.905149	0	0	0	0.110683
hsa-mir-8072	0	0	1.94094	0	0	0	0	0	0	0	0.785005	0	0	0	0	0.447647	0.654122	0	0	0	0	0	0	0	0	0	0	0	0	0	0	0	0	0	0	0.109363
hsa-mir-873-5p	0	1.39646	0	0	0	0	0	0	0	0	0	0.263502	0	0	0	0	0	0	0	0.642401	0	0	0	0	0	0	0	0	0	0	1.51886	0	0	0	0	0.109178
hsa-mir-1910-5p	0	0	0.646979	0	0	0	0	0	0	0	0	0	0.55816	0	0	0	0	0	0	0	1.00923	0	0	0	0.696199	0	0	0	0	0	0	0.905149	0	0	0	0.109021
hsa-mir-744-3p	0	0	0	0.500788	0	0	0	0	0	0	0	0	0.55816	0	0.78892	0.447647	0	0.587384	0	0	0	0.92538	0	0	0	0	0	0	0	0	0	0	0	0	0	0.108808
hsa-mir-182-3p	0	0	0.646979	0	0	0	0.769775	0	0	0	0	0	0	0	0	0	0.654122	0	0	0	0	0	0	1.73284	0	0	0	0	0	0	0	0	0	0	0	0.108678
hsa-mir-3180-5p	0	0	0	0	0	0.804378	0	0	0	0	0	0.263502	0	0	0	0	0.654122	0	0	0	0	0	0	0	0	2.07849	0	0	0	0	0	0	0	0	0	0.108585
hsa-mir-4709-3p	0	0	0	0	0	0	0	0	0	0	0	0.263502	0.55816	0	0	0	0	0	0	0	0	0	0	1.73284	0	0	0	0	1.22992	0	0	0	0	0	0	0.108126
hsa-mir-1976	0	0	0	0	0	0	0	0	0	0.852359	0	0.527003	1.11632	0	0	0	0	0.587384	0	0	0	0	0	0	0.696199	0	0	0	0	0	0	0	0	0	0	0.107979
hsa-mir-660-3p	0	0	0	0	0	0	0.769775	0	0	0	0	0	1.11632	0	0.78892	0.447647	0.654122	0	0	0	0	0	0	0	0	0	0	0	0	0	0	0	0	0	0	0.107908
hsa-mir-642b-3p	0	0	1.29396	0	0	0	0.769775	0	0	0	0	0.263502	0	0	0	0	0	0	0	0	0	0	1.43574	0	0	0	0	0	0	0	0	0	0	0	0	0.107514
hsa-mir-376c-3p	0	0	0	0	0	0	0	0	0	0	0	0	0	0	0	0	0.654122	0.587384	0	0	0	0	1.43574	0	0	0	0	1.06567	0	0	0	0	0	0	0	0.106941
hsa-mir-4698	0	0	0	0	0	0	0	0	0	0	0.785005	0	1.11632	0	0	0	0	0	0	0	0	0	0	0	0	0	0	0	0	0	0	0	1.83528	0	0	0.10676
hsa-mir-3074-3p	0	0	0	0.500788	1.02184	0	0	2.21333	0	0	0	0	0	0	0	0	0	0	0	0	0	0	0	0	0	0	0	0	0	0	0	0	0	0	0	0.106742
hsa-mir-638	1.71529	0	0	0	0	0	0	0	0	0	0	0.263502	0	0	0	0	0	0	0	0	0	0	0	0	0	0	0	0	0	0	0	0	0	1.75696	0	0.106736
hsa-mir-3126-5p	0	0	1.29396	0	0	0	0	0	0	0	0	0	0	0	0	0	0	0	0	0	0	0	0	1.73284	0.696199	0	0	0	0	0	0	0	0	0	0	0.106371
hsa-mir-449a	0	0	0	0	0	0	0	0	0	0	0	0	0	0	0	0	0	0.587384	0	1.2848	0	0	0	0	0	0	0	0	0	0	0	0	1.83528	0	0	0.105927
hsa-mir-4666b	0	0	0	0	0	0	0	0	0	0	0	0	0	0	0	0	0	0.587384	1.67258	0	0	0	1.43574	0	0	0	0	0	0	0	0	0	0	0	0	0.105592
hsa-mir-3149	0	0	0	0.500788	0	0	0	0	0	0	0	0	1.11632	0	0	0	0	0	0	0	0	0	0	0	0	2.07849	0	0	0	0	0	0	0	0	0	0.105588
hsa-mir-559	0	0	0.646979	0	0	0	0	0	0	0	0	0	0.55816	0	0	0.447647	0	0	0	0	0	0	0	0	0	0	0	0	0	2.03194	0	0	0	0	0	0.105278
hsa-mir-653-3p	0	0	0	0.500788	0	0	0	0	0	0	0	0.263502	0	0	0	0.447647	0.654122	0	0	0	0	0	0	0	0	0	0	0	0	0	0	1.8103	0	0	0	0.105039
hsa-mir-4311	0	0	0	0	0	0	0	0	0	0	0	0	0	0	0.78892	0	0	0	0	0.642401	0	0	0	0	0.696199	0	1.54782	0	0	0	0	0	0	0	0	0.10501
hsa-mir-3941	0	0	0	0	1.02184	0	0	0	0	0	0	0	0.55816	0	0	0	0	0	0	0	0	0	0	0	0	2.07849	0	0	0	0	0	0	0	0	0	0.104528
hsa-mir-98-3p	0	0	0	0	0	0	0	1.10666	0	0	0	0	0.55816	0	0	0	0	0	0	0	0	0	0	0	0	0	0	0	0	0	0	0	0	0	1.98387	0.104248
hsa-mir-1269b	0	0	0	0	0	0	0	0	1.68168	0.852359	0	0	0	0	0	0.447647	0.654122	0	0	0	0	0	0	0	0	0	0	0	0	0	0	0	0	0	0	0.10388
hsa-mir-6840-5p	0	0	0	0	0	0	0	0	0	0	0	0	0	0.796387	0	0	0	0.587384	0	0	0	0	0	0	0.696199	0	1.54782	0	0	0	0	0	0	0	0	0.103651
hsa-mir-1587	0	0	0	0	1.02184	0.804378	0	0	0	0	0.785005	0	0	0	0	0	0	0	0	0	0	0	0	0	0	0	0	0	0	1.01597	0	0	0	0	0	0.103634
hsa-mir-6812-5p	0	0	0	0	0	0	0	0	0	0	0	0	0	0	0	0	0	0	0	0	0	0	0	0	0	2.07849	1.54782	0	0	0	0	0	0	0	0	0.103609
hsa-mir-3976	0	1.39646	0	0	0	0	0	0	0	0	0	0	0.55816	0	0	0	0.654122	0	0	0	0	0	0	0	0	0	0	0	0	1.01597	0	0	0	0	0	0.103563
hsa-mir-4436b-3p	0	0	0	0	0	0	0	0	0	0	0	0.263502	0	0	0	0	0	0	0	0	0	0	0	0	0	0	0	0	0	0	1.51886	0	1.83528	0	0	0.103361
hsa-mir-9-3p	0	0	0	0	1.02184	0	0.769775	0	0	0	0	0.790505	0	0	0	0	0	0	0	0	0	0	0	0	0	0	0	0	0	1.01597	0	0	0	0	0	0.102803
hsa-mir-6780b-3p	0	0	0	0.500788	0	0	0	0	0	0	0	0	0	0	0	0	0	0	0	0	0	0	0	0	0	0	3.09564	0	0	0	0	0	0	0	0	0.102755
hsa-mir-3125	0	0	0	0	0	0.804378	0	0	0	0	0	0.263502	0	0	0	0.447647	0	0	0	0	0	0	0	0	0	2.07849	0	0	0	0	0	0	0	0	0	0.102686
hsa-mir-3157-5p	0	0	0	0	0	0	0.769775	0	0	0.852359	0.785005	0.263502	0	0	0	0	0	0	0	0	0	0	0	0	0	0	0	0	0	0	0	0.905149	0	0	0	0.102165
hsa-mir-3065-5p	0	0	0	0.500788	0	0	0.769775	0	0	0	0	0.263502	0	0	1.57784	0.447647	0	0	0	0	0	0	0	0	0	0	0	0	0	0	0	0	0	0	0	0.101701
hsa-mir-18b-3p	0	0	0	0	0	0	0	0	0	0	0	0.263502	0.55816	0	0	0	0.654122	0	0	0	0	0	0	0	0	2.07849	0	0	0	0	0	0	0	0	0	0.101551
hsa-mir-653-5p	0	0	0.646979	0	0	1.60876	0.769775	0	0	0	0	0.527003	0	0	0	0	0	0	0	0	0	0	0	0	0	0	0	0	0	0	0	0	0	0	0	0.1015
hsa-mir-4687-5p	1.71529	0	0	0	0	0	0	0	0	0	0	0	0	0	0	0	0	0	0	0	0	0	0	0	0	0	0	0	0	0	0	0	1.83528	0	0	0.101445
hsa-mir-601	0	1.39646	0	0	0	0	0	0	0	0	0	0	0	0	0	0	0	0.587384	0	0	0	0	0	0	0	0	1.54782	0	0	0	0	0	0	0	0	0.100905
hsa-mir-4700-5p	0	0	0	0	0	0	0	0	0	0	0	0	0	0	0	0	0	0	0	0	0	0	0	0	0	0	0	0	0	0	0	0	0	3.51392	0	0.100398
hsa-mir-6773-5p	0	0	0	0	0	0	0	0	0	0	0	0	0	0	0	0	0	0	0	0	0	0	0	0	0	0	0	0	0	0	0	0	0	3.51392	0	0.100398
hsa-mir-639	0	0	0	0	1.02184	0	0	0	0	0	0	0	0	0	0	0	0	0	0	0.642401	0	0.92538	0	0	0	0	0	0	0	0	0	0.905149	0	0	0	0.0998506
hsa-mir-3187-5p	0	0	0	0	0	0	0	1.10666	0	0	0	0	0	0	0	0	0	0	0	0.642401	0	0	0	1.73284	0	0	0	0	0	0	0	0	0	0	0	0.0994829
hsa-mir-3174	0	0	0	0	0	0	0	0	0	0	0	0	0	0	0.78892	0	0	0	1.67258	0	1.00923	0	0	0	0	0	0	0	0	0	0	0	0	0	0	0.0991638
hsa-mir-4787-5p	0	0	0.646979	0	0	0	0	0	0	0	0.785005	0	0	0	0	0	0	0	0	0.642401	0	0	0	0	1.3924	0	0	0	0	0	0	0	0	0	0	0.0990509
hsa-mir-4788	0	0	0	0	0	0	0	0	0	1.70472	0	0	0	0	0	0	0	0	0	0	0	0	0	0	0	0	0	0	0	0	0	0	0	1.75696	0	0.0989051
hsa-mir-6749-3p	0	0	0	0	0	0	0.769775	0	0	0	0	0	0	0	0	0	0	0	1.67258	0	0	0	0	0	0	0	0	0	0	1.01597	0	0	0	0	0	0.0988094
hsa-mir-4453	0	0	0	0	0	0	0	0	0	0	0.785005	0	0	0	0	0	0	0.587384	0	0	0	0	0	0	0	2.07849	0	0	0	0	0	0	0	0	0	0.0985965
hsa-mir-3155a	0	1.39646	0	0.500788	0	0	0	0	0	0	0	0	0	0	0	0.895294	0	0	0	0.642401	0	0	0	0	0	0	0	0	0	0	0	0	0	0	0	0.0981412
hsa-mir-4638-3p	0	0	0	0	0	0	0	0	1.68168	0	0	0.527003	0.55816	0	0	0	0	0	0	0.642401	0	0	0	0	0	0	0	0	0	0	0	0	0	0	0	0.0974071
hsa-mir-522-3p	0	0	0	0	0	0	0	0	0	0	0	0	0	0	0	0	0	0	0	0	0	0	0	0	0	0	1.54782	0	0	0	0	0	1.83528	0	0	0.0966599
hsa-mir-6741-5p	0	1.39646	0	0	0	0	0	0	0	0	0	0	0	0	0	0	0	0	0	0	0	0	0	0	0	0	0	0	0	0	0	0	0	0	1.98387	0.0965807
hsa-mir-558	0	0	0	0.500788	0	0	0	0	0	0.852359	0	0.263502	0	0	0	0	0	0	0	0	0	0	0	0	0.696199	0	0	1.06567	0	0	0	0	0	0	0	0.0965292
hsa-mir-4697-3p	0	0	0	0.500788	0	0	0	0	0	0.852359	0.785005	0	0	0	0	0	0	0.587384	0	0.642401	0	0	0	0	0	0	0	0	0	0	0	0	0	0	0	0.0962268
hsa-mir-4638-5p	0	0	0	0	0	0	0.769775	0	0	0.852359	0	0	0	0	0	0.447647	0	0.587384	0	0	0	0	0	0	0.696199	0	0	0	0	0	0	0	0	0	0	0.0958104
hsa-mir-6718-5p	0	0	0	0	0	0	0	0	0	0	0	0	0	0	0.78892	0	0	0	0	0.642401	0	0	0	0	0	0	0	0	0	1.01597	0	0.905149	0	0	0	0.095784
hsa-mir-19b-1-5p	0	0	0	0	0	0	0	0	0	0	0	0	0	0	0	0.447647	0	0	0	0	0	0	2.87148	0	0	0	0	0	0	0	0	0	0	0	0	0.0948322
hsa-mir-5189-5p	0	0	0	0	0	0.804378	0	0	0	1.70472	0	0	0	0	0.78892	0	0	0	0	0	0	0	0	0	0	0	0	0	0	0	0	0	0	0	0	0.094229
hsa-mir-4660	0	0	0	0	0	0	0.769775	0	0	0	0	0.263502	0	0	0	0	0.654122	0.587384	0	0	1.00923	0	0	0	0	0	0	0	0	0	0	0	0	0	0	0.093829
hsa-mir-5001-5p	0	0	0	0	0	0	0	0	0	0	0	0	0	0	0	0	0	0	0	0.642401	0	0	0	1.73284	0	0	0	0	0	0	0	0.905149	0	0	0	0.0937254
hsa-mir-4710	0	0	0	0	1.02184	0	0	0	0	0	0	0	0	0	0	0	0	0	0	0	0	0	0	0	0.696199	0	1.54782	0	0	0	0	0	0	0	0	0.0933103
hsa-mir-6165	0	0	0	0	0	0	0	0	0	0	0	0.263502	1.11632	0	0	0.447647	0	0	0	0	0	0	1.43574	0	0	0	0	0	0	0	0	0	0	0	0	0.0932345
hsa-mir-4640-5p	0	0	0	0	0	0	0	0	0	0	0	0	0	0.796387	0.78892	0.447647	0	0	0	0	0	0	0	0	0	0	0	0	1.22992	0	0	0	0	0	0	0.093225
hsa-mir-6820-5p	0	0	0.646979	0	0	0	0	0	0	0	0	0	0	0	0	0.447647	0.654122	0.587384	0	0	0	0.92538	0	0	0	0	0	0	0	0	0	0	0	0	0	0.0931861
hsa-mir-7152-3p	0	0	0.646979	0	0	0	0	0	0	0	0	0	0	0	0	0	0	0	0	0	0	0	0	0	0	0	1.54782	1.06567	0	0	0	0	0	0	0	0.0931563
hsa-mir-620	0	1.39646	0	0	0	0	0	0	0	0	0	0	0	0	0.78892	0	0	0	0	0	0	0	0	0	0	0	0	1.06567	0	0	0	0	0	0	0	0.0928872
hsa-mir-4707-5p	1.71529	0	0	0	0	0	0	0	0	0	0	0	0	0	0	0	0	0	0	0	0	0	0	0	0	0	0	0	0	0	1.51886	0	0	0	0	0.0924043
hsa-mir-6831-5p	0	1.39646	0	0	0	0	0	0	0	0	0	0	0	0	0	0	0	0	0	0	0	0	0	0	0	0	0	0	0	0	0	0	1.83528	0	0	0.0923353
hsa-mir-6809-3p	0	0	0	0	0	0	0	0	1.68168	0	0	0	0	0	0	0	0	0	0	0	0	0	0	0	0	0	1.54782	0	0	0	0	0	0	0	0	0.0922716
hsa-mir-4668-5p	0	0	0	0	0	0	0	0	0	0	0	0	0	0	0	0	0	0	1.67258	0	0	0	0	0	0	0	1.54782	0	0	0	0	0	0	0	0	0.0920115
hsa-mir-7155-3p	0	0	0	0	0	0	0	0	0	0	0	0	0	0	0	0	0.654122	0	0	0	0	0	0	0	0	0	1.54782	0	0	1.01597	0	0	0	0	0	0.0919404
hsa-mir-3154	0	0	0	0	0	0	0	0	1.68168	0	0	0	0	0	0	0	0	0	0	0	0	0	0	0	0	0	0	0	0	0	1.51886	0	0	0	0	0.0914441
hsa-mir-1296-3p	1.71529	0	0	0	0	0	0.769775	0	0	0	0	0.263502	0	0	0	0.447647	0	0	0	0	0	0	0	0	0	0	0	0	0	0	0	0	0	0	0	0.0913205
hsa-mir-765	0	0	0	0	0	0	0.769775	0	0	0	0	0	0	0	0	0	0	0	0	0	0	0	0	0	0	0	0	0	0	0	1.51886	0.905149	0	0	0	0.0912509
hsa-mir-4667-5p	0	0	0	0	0	0	0	0	0	0	0	0	0	0	0	0.447647	0	0	0	0	0	0	0	0	0	0	0	0	0	0	0	0.905149	1.83528	0	0	0.0910877
hsa-mir-2681-5p	0	1.39646	0	0	0	0	0	0	0	0	0	0	0.55816	0	0	0	0	0	0	0	0	0	0	0	0	0	0	0	1.22992	0	0	0	0	0	0	0.0909869
hsa-mir-183-3p	0	0	0.646979	0.500788	0	0	0	0	0	0	0	0.263502	0	0	0	0	0	0	0	0	0	0	0	0	0	0	0	0	0	0	0	0	0	1.75696	0	0.0905208
hsa-mir-636	0	0	0	0	0	0	0	0	0	0	0	0.263502	0	0	0	0.895294	1.30824	0	0	0	0	0	0	0	0.696199	0	0	0	0	0	0	0	0	0	0	0.0903782
hsa-mir-4763-5p	0	0	0	0	0	0	0	0	0	0	0	0.527003	0	0	0	0	0	0	0	0.642401	0	0	0	0	0	0	0	0	0	0	0	0	0	0	1.98387	0.0900934
hsa-mir-4773	0	0	0	0	0	0	0	0	0	0	0.785005	0	0	0	2.36676	0	0	0	0	0	0	0	0	0	0	0	0	0	0	0	0	0	0	0	0	0.0900504
hsa-mir-3675-5p	0	0	0	0	0	0	0	0	0	0	0	0	0	0	0	0	0	0.587384	0	0.642401	1.00923	0	0	0	0	0	0	0	0	0	0	0.905149	0	0	0	0.0898333
hsa-mir-4674	0	0	0	0	0	0	0	0	0	0	0	0.263502	0.55816	0	0	0	0	0	1.67258	0.642401	0	0	0	0	0	0	0	0	0	0	0	0	0	0	0	0.0896184
hsa-mir-504-3p	0	0	0	0	0	0	0	0	0	0	0	0	0.55816	0	0	0	0	0	1.67258	0	0	0	0	0	0	0	0	0	0	0	0	0.905149	0	0	0	0.0895968
hsa-mir-4289	0	1.39646	0	0	0	0.804378	0	0	0	0	0	0.263502	0	0	0	0	0	0	0	0.642401	0	0	0	0	0	0	0	0	0	0	0	0	0	0	0	0.088764
hsa-mir-6874-3p	0	0	0	0.500788	0	0	0.769775	0	0	0	0	0	0	0	0	0	0	0	0	0	0	0	0	0	0	0	0	0	0	0	0	0	1.83528	0	0	0.0887382
hsa-mir-550b-2-5p	1.71529	0	0	0	0	0	0	0	0	0	0	0	0	0.796387	0	0	0	0.587384	0	0	0	0	0	0	0	0	0	0	0	0	0	0	0	0	0	0.0885447
hsa-mir-6089	0	0	0	0	0	0	0	0	0	0	0	0.263502	0	0	0	0	0	1.17477	0	0.642401	0	0	0	0	0	0	0	0	0	1.01597	0	0	0	0	0	0.0884755
hsa-mir-616-5p	0	0	0	1.50237	0	0.804378	0	0	0	0	0	0	0	0	0.78892	0	0	0	0	0	0	0	0	0	0	0	0	0	0	0	0	0	0	0	0	0.0884475
hsa-mir-939-3p	0	0	0	0	0	0	0	0	0	0	0	0	0	0	0	0	0	0	0	0	0	0	0	0	0	0	3.09564	0	0	0	0	0	0	0	0	0.0884469
hsa-mir-5697	0	0	0	0	0	0	0	0	0	0	0	0	0.55816	0.796387	0	0	0	0	0	0	0	0	0	1.73284	0	0	0	0	0	0	0	0	0	0	0	0.088211
hsa-mir-4664-5p	0	0	0	0	0	0	0.769775	0	0	0	0	0	0	0	0.78892	0	0	0	0	0	0	0	0	0	0	0	0	0	0	0	1.51886	0	0	0	0	0.0879301
hsa-mir-4479	0	0	0	0.500788	0	0	0	0	0	0	0	0.263502	0	0	0	0	0	0	0	0	0	0	0	0	0	0	0	1.06567	1.22992	0	0	0	0	0	0	0.0874253
hsa-mir-6843-3p	0	0	0.646979	0	0	0	1.53955	0	0	0.852359	0	0	0	0	0	0	0	0	0	0	0	0	0	0	0	0	0	0	0	0	0	0	0	0	0	0.0868254
hsa-mir-3607-5p	0	0	0	0.500788	0	0	0	0	0	0.852359	0	0	0	0	0	0.447647	0	0	0	0	0	0	0	0	0	0	0	0	1.22992	0	0	0	0	0	0	0.0865919
hsa-mir-4669	0	0	0	0	1.02184	0	0.769775	0	0	0	0	0	0	0	0	0	0	0	0	0	0	0	0	0	0	0	0	0	1.22992	0	0	0	0	0	0	0.0863297
hsa-mir-18a-5p	0	0	0	0	0	0	0	0	0	0	0	0	0	0	0	0.447647	0	0.587384	0	0	0	0	0	0	0	0	0	0	0	0	0	0	0	0	1.98387	0.0862542
hsa-mir-8079	0	0	0	0	0	0	0	0	0	0.852359	0	0	0	0	0	0.447647	0	0	0	0	1.00923	0	0	0	0.696199	0	0	0	0	0	0	0	0	0	0	0.0858696
hsa-mir-4444	0	0	0	0	0	0	0	0	0	0	0	0.527003	0	0	0	0	0	0	0	0.642401	0	0	0	0	0	0	0	0	0	0	0	0	1.83528	0	0	0.085848
hsa-mir-4279	0	0	0	0	0	0	0	0	0	0	0	0	0	0	0	0	0	0	0	0	0	0.92538	0	0	0	2.07849	0	0	0	0	0	0	0	0	0	0.0858248
hsa-mir-4523	0	0	0	0.500788	0	0	0	0	0	0	0	0	0	0	0	0	0.654122	0	0	0	0	0	0	0	0	0	0	0	0	0	0	0	1.83528	0	0	0.0854339
hsa-mir-6753-3p	0	0	0	0	0	0	0	0	0	0	0	0	0	0	0	0	0	0	0	0	0	0	0	0	0	2.07849	0	0	0	0	0	0.905149	0	0	0	0.0852467
hsa-mir-6858-5p	0	0	0	0	0	0	0	0	0	0	0	0	0.55816	0	0	0	0	0	0	0.642401	0	0	0	0	0	0	0	0	0	0	0	0	0	1.75696	0	0.0845005
hsa-mir-6750-5p	0	1.39646	0	0	0	0	0	0	0	0	0	0	0	0	0	0	0	0	0	0	0	0	0	0	0	0	1.54782	0	0	0	0	0	0	0	0	0.0841223
hsa-mir-6865-3p	0	1.39646	0	0	0	0	0	0	0	0	0	0	0	0	0	0	0	0	0	0	0	0	0	0	0	0	0	0	0	0	1.51886	0	0	0	0	0.0832948
hsa-mir-6845-3p	0	1.39646	0	0	0	0	0	0	0	0	0	0	0	0	0	0	0	0	0	0	0	0	0	0	0	0	0	0	0	0	1.51886	0	0	0	0	0.0832948
hsa-mir-4325	0	0	0	0	0	0	0	0	0	0	0	0	0	0	0.78892	0.895294	0	0	0	0	0	0	0	0	0	0	0	0	1.22992	0	0	0	0	0	0	0.083261
hsa-mir-5188	0	0	0	0	0	0	0	0	1.68168	0	0	0	0	0	0	0	0	0	0	0	0	0	0	0	0	0	0	0	1.22992	0	0	0	0	0	0	0.0831888
hsa-mir-676-3p	0	0	0	0.500788	0	0	0	0	0	0.852359	0	0	0	0	0	0	0	0	0	0	0	0	0	0	0	0	0	0	0	0	1.51886	0	0	0	0	0.0820574
hsa-mir-519d-3p	0	0	0	0	0	0	0	0	0	0	0	0	0	0	0	0	0	0	0	0	0	0	2.87148	0	0	0	0	0	0	0	0	0	0	0	0	0.0820423
hsa-mir-153-5p	0	0	0	0	0	0	0	0	0	0	0	0	0	0	0	0	0	0	0	0	0	0	0	0	0	0	0	0	0	1.01597	0	0	1.83528	0	0	0.0814642
hsa-mir-3065-3p	0	0	0	0	0	0	0	0	0	0.852359	0	0	0.55816	0	0	0	0	0	0	0	0	0	1.43574	0	0	0	0	0	0	0	0	0	0	0	0	0.0813217
hsa-mir-4426	0	0	0	0	0	0	0	0	0	0	0	0.527003	0.55816	0	0	0	0	0	0	0	0	0	0	0	0	0	0	0	0	0	0	0	0	1.75696	0	0.0812035
hsa-mir-6771-5p	0	1.39646	0	0	0	0	0	0	0	0	0	0	0	0	0	0	0	0	0	0	0	0	1.43574	0	0	0	0	0	0	0	0	0	0	0	0	0.08092
hsa-mir-3619-5p	0	0	0	0	0	0	0	0	0	2.55708	0	0.263502	0	0	0	0	0	0	0	0	0	0	0	0	0	0	0	0	0	0	0	0	0	0	0	0.080588
hsa-mir-6847-5p	0	0	0	0	0	0	0	0	0	0	0.785005	0.790505	0	0	0	0	0.654122	0.587384	0	0	0	0	0	0	0	0	0	0	0	0	0	0	0	0	0	0.0804862
hsa-mir-1972	0	0	0	0	0	0	0.769775	0	0	0	0	0	0.55816	0	0	0.447647	0	0	0	0	1.00923	0	0	0	0	0	0	0	0	0	0	0	0	0	0	0.0795661
hsa-mir-1228-3p	1.71529	0	0	0	0	0	0	0	0	0	0	0	0	0	0	0	0	0	0	0	0	0	0	0	0	0	0	1.06567	0	0	0	0	0	0	0	0.0794561
hsa-mir-8077	0	0	0	0	0	0	0	0	0	0	0	0	0	0	0	0	0	0	0	0	0	0	0	0	0	0	0	0	0	1.01597	0	0	0	1.75696	0	0.0792266
hsa-mir-487b-5p	0	0	0.646979	0	0	0	0	0	0	0	0	0.263502	0	0	0	0	0	0	0	0	0	0.92538	0	0	0	0	0	0	0	0	0	0.905149	0	0	0	0.0783146
hsa-let-7g-3p	0	0	0	0.500788	0	0	0	0	0	0	0	0	0	0	0	0	0	0	0	0	1.00923	0	0	0	0	0	0	0	1.22992	0	0	0	0	0	0	0.0782841
hsa-mir-4273	1.71529	0	0	0	1.02184	0	0	0	0	0	0	0	0	0	0	0	0	0	0	0	0	0	0	0	0	0	0	0	0	0	0	0	0	0	0	0.0782038
hsa-mir-6796-5p	0	0	0	0	0	0	0	0	0	0	0	0	0	0.796387	0	0	0	0	0	0	0	0	0	0	0.696199	0	0	0	1.22992	0	0	0	0	0	0	0.0777859
hsa-mir-7702	0	0	0.646979	0	0	0	0	0	0	0	0	0	0	0	0	0	0	0	0	0	1.00923	0	0	0	0	0	0	1.06567	0	0	0	0	0	0	0	0.0777681
hsa-mir-6891-5p	0	0	0	0	0	0	0	0	0	0	0	0	0	0	0	0	0	0	0	0.642401	0	0	0	0	0	2.07849	0	0	0	0	0	0	0	0	0	0.0777397
hsa-mir-3152-3p	0	0	0	0	0	0	0	0	0	1.70472	0	0	0	0	0	0	0	0	0	0	0	0	0	0	0	0	0	0	0	1.01597	0	0	0	0	0	0.077734
hsa-mir-1324	0	0	0	0	0	0	0	0	0	1.70472	0	0	0.55816	0	0	0.447647	0	0	0	0	0	0	0	0	0	0	0	0	0	0	0	0	0	0	0	0.0774436
hsa-mir-5571-5p	0	0	0	0.500788	0	0	0	0	0	0	0	0.263502	0	0	0	0	0.654122	0.587384	0	0	0	0	0	0	0.696199	0	0	0	0	0	0	0	0	0	0	0.0771998
hsa-mir-6881-3p	0	1.39646	0	0	0	0	0	0	0	0	0	0	0	0	0	0	0.654122	0	0	0.642401	0	0	0	0	0	0	0	0	0	0	0	0	0	0	0	0.0769423
hsa-mir-6772-3p	0	0	0	0	0	0	0	1.10666	0	0	0	0	0	0.796387	0.78892	0	0	0	0	0	0	0	0	0	0	0	0	0	0	0	0	0	0	0	0	0.0769134
hsa-mir-3181	0	0	0	0.500788	0	0	0	0	0	0	0	0	0	0	0	0	0	0	0	0.642401	0	0	0	0	0	0	1.54782	0	0	0	0	0	0	0	0	0.076886
hsa-mir-4732-5p	0	0	0	0	0	0	0	0	0	0.852359	0	0	0	0	0	0	0	0	0	0	0	0	0	0	0	0	0	0	0	0	0	0	1.83528	0	0	0.0767896
hsa-mir-3940-5p	0	0	0	0	0	0	0	1.10666	0	0	0	0	0	0	0	0	0.654122	0	0	0	0	0.92538	0	0	0	0	0	0	0	0	0	0	0	0	0	0.0767476
hsa-mir-6732-3p	0	0	0	0	0	0	0	0	0	0	0	0	0	0	0	0	0	0.587384	0	0	0	0	0	0	0	2.07849	0	0	0	0	0	0	0	0	0	0.0761677
hsa-mir-6764-5p	0	0	0	0	0	0	0	0	0	0	0	0.263502	0	0	0	0	0	0	0	0.642401	0	0	0	1.73284	0	0	0	0	0	0	0	0	0	0	0	0.0753926
hsa-mir-6756-5p	0	0	0	0	0	0	0	0	0	0	0	0	0	0.796387	0	0	0	0	0	0	0	0	0	0	0	0	0	0	0	0	0	0	1.83528	0	0	0.0751903
hsa-mir-3667-5p	0	0	0	0	0	0	0	1.10666	0	0	0	0	0	0	0	0	0	0	0	0	0	0	0	0	0	0	0	0	0	0	1.51886	0	0	0	0	0.0750149
hsa-mir-7155-5p	0	0	0	0	0	0	0	0	0	0	0.785005	0	0	0	0	0	0	0	0	0	0	0	0	0	0	0	0	0	0	0	0	0	1.83528	0	0	0.0748652
hsa-mir-3170	0	0	0.646979	0.500788	1.02184	0	0	0	0	0	0	0	0	0	0	0.447647	0	0	0	0	0	0	0	0	0	0	0	0	0	0	0	0	0	0	0	0.0747787
hsa-mir-513a-5p	0	0	0	1.00158	0	0.804378	0.769775	0	0	0	0	0	0	0	0	0	0	0	0	0	0	0	0	0	0	0	0	0	0	0	0	0	0	0	0	0.0735923
hsa-mir-4780	1.71529	0	0	0	0	0	0	0	0	0.852359	0	0	0	0	0	0	0	0	0	0	0	0	0	0	0	0	0	0	0	0	0	0	0	0	0	0.0733615
hsa-mir-4498	0	0	0	0	0	0	0	0	0	0	0	0.263502	0	0	0	0	0	0.587384	0	0	0	0	0	0	0.696199	0	0	0	0	1.01597	0	0	0	0	0	0.0732302
hsa-mir-16-1-3p	0	0	0	0	0	0	0	0	0	0	0	0	0	0	0	0.895294	0	0	0	0.642401	0	0	0	0	0	0	0	0	0	1.01597	0	0	0	0	0	0.0729619
hsa-mir-541-5p	0	0	0	0	0	0	0	0	0	0	0	0	0.55816	0	0	0	0	0	0	0	0	0	0	0	0	0	0	0	0	0	0	0	0	0	1.98387	0.0726293
hsa-mir-4730	0	0	0.646979	0	0	0	0	1.10666	0	0	0.785005	0	0	0	0	0	0	0	0	0	0	0	0	0	0	0	0	0	0	0	0	0	0	0	0	0.0725328
hsa-mir-556-5p	0	0	0	0.500788	1.02184	0	0	0	0	0	0	0	0	0	0	0	0	0	0	0	0	0	0	0	0	0	0	0	0	1.01597	0	0	0	0	0	0.0725315
hsa-mir-614	0	0	0	0	0	0	0	0	0	0	0	0	0	0	0	0	0	0	0	0	0	0	0	0	0.696199	0	0	0	0	0	0	0	1.83528	0	0	0.0723278
hsa-mir-5698	0	0	0	0	0	0	0	0	0	0	0	0	0	0	0.78892	0	0	0	0	0	0	0	0	1.73284	0	0	0	0	0	0	0	0	0	0	0	0.0720502
hsa-mir-1258	0	0	0	0	0	0	0.769775	0	0	0	0	0.263502	0	0	0.78892	0	0	0	0	0	0	0	0	0	0.696199	0	0	0	0	0	0	0	0	0	0	0.0719541
hsa-mir-590-3p	0	0	0	0	0	0	0.769775	0	0	0.852359	0	0	0	0	0	0.895294	0	0	0	0	0	0	0	0	0	0	0	0	0	0	0	0	0	0	0	0.0719265
hsa-mir-5572	0	0	0	0	0	0	0	0	0	0	0	0	0	0.796387	0	0	0.654122	0	0	0	0	0	0	0	0	0	0	1.06567	0	0	0	0	0	0	0	0.0718909
hsa-mir-4797-3p	0	0	0	0.500788	0	0	0	0	0	0	0	0	1.11632	0	0	0.895294	0	0	0	0	0	0	0	0	0	0	0	0	0	0	0	0	0	0	0	0.0717829
hsa-mir-509-3-5p	0	0	0	1.00158	0	0	0	0	0	0	0	0.263502	0	0	0	0	0	0	0	0	0	0	0	0	0	0	0	0	1.22992	0	0	0	0	0	0	0.0712858
hsa-mir-3651	0	0	0	0	0	0	0	0	0	0	0	0	0	0	0	0	0	0	0	0	0	0	0	0	0	0	0	0	2.45985	0	0	0	0	0	0	0.0702813
hsa-mir-466	0	0	0	0	0	0	0.769775	0	0	0	0	0	0	0	0.78892	0.895294	0	0	0	0	0	0	0	0	0	0	0	0	0	0	0	0	0	0	0	0.070114
hsa-mir-6820-3p	0	0	0	0	1.02184	0	0.769775	0	0	0	0	0	0	0	0	0	0.654122	0	0	0	0	0	0	0	0	0	0	0	0	0	0	0	0	0	0	0.0698782
hsa-mir-4436b-5p	0	0	0	0	0	0.804378	0	0	0	0.852359	0.785005	0	0	0	0	0	0	0	0	0	0	0	0	0	0	0	0	0	0	0	0	0	0	0	0	0.0697641
hsa-mir-6719-3p	0	0	0	0	0	0	0	0	0	0.852359	0	0	0	0	0	0	0.654122	0	0	0	0	0.92538	0	0	0	0	0	0	0	0	0	0	0	0	0	0.0694818
hsa-mir-4522	0	0	0	0	0	0	0	0	0	0.852359	0	0.263502	0	0	0	0	0	0	0	1.2848	0	0	0	0	0	0	0	0	0	0	0	0	0	0	0	0.0685904
hsa-mir-193a-3p	0	0	0	0	0	0	0	0	0	0	0	0.263502	0	0	0	0	0	0.587384	0	0.642401	0	0	0	0	0	0	0	0	0	0	0	0.905149	0	0	0	0.0685267
hsa-mir-889-5p	1.71529	0	0	0	0	0	0	0	0	0	0	0	0	0	0	0	0.654122	0	0	0	0	0	0	0	0	0	0	0	0	0	0	0	0	0	0	0.0676976
hsa-mir-3194-3p	0	0	0	0	0	0	0	0	0	0	0	0.263502	0	0.796387	0	0	0.654122	0	0	0.642401	0	0	0	0	0	0	0	0	0	0	0	0	0	0	0	0.067326
hsa-mir-6505-5p	0	0	0	0	0	0	0.769775	0	0	0	0	0	0	0.796387	0.78892	0	0	0	0	0	0	0	0	0	0	0	0	0	0	0	0	0	0	0	0	0.067288
hsa-mir-6869-5p	0	0	0	0	0	0.804378	0	0	0	0	0	0	0	0	0	0	0	0	0	0	0	0	0	0	0	0	1.54782	0	0	0	0	0	0	0	0	0.0672057
hsa-mir-6892-3p	0	0	0	0	0	0.804378	0	0	0	0	0	0	0	0	0	0	0	0	0	0	0	0	0	0	0	0	1.54782	0	0	0	0	0	0	0	0	0.0672057
hsa-mir-133a-5p	0	0	0	0	1.02184	0	0	0	0	0	0	0.263502	0	0	0	0	0	0	0	0	0	0	0	0	0	0	0	1.06567	0	0	0	0	0	0	0	0.0671718
hsa-mir-545-5p	0	0	0	0	0	0	0	0	0	0	0	0	0	0	0.78892	0	0	0	0	0	0	0	0	0	0	0	1.54782	0	0	0	0	0	0	0	0	0.066764
hsa-mir-1293	0	0	0	0	0	0	0	0	0	0	0	0	0	0	0.78892	0	0	0	0	0	0	0	0	0	0	0	1.54782	0	0	0	0	0	0	0	0	0.066764
hsa-mir-6881-5p	0	0	0	0	0	0	0	0	0	0	0.785005	0	0	0	0	0	0	0	0	0	0	0	0	0	0	0	1.54782	0	0	0	0	0	0	0	0	0.0666522
hsa-mir-548a-3p	0	0	0	0	0	0	0.769775	0	0	0	0	0	0	0	0	0	0	0	0	0	0	0	0	0	0	0	1.54782	0	0	0	0	0	0	0	0	0.066217
hsa-mir-5682	0	0	0	0	0	0	2.30932	0	0	0	0	0	0	0	0	0	0	0	0	0	0	0	0	0	0	0	0	0	0	0	0	0	0	0	0	0.0659807
hsa-mir-6766-3p	0	0	0	0	0	0	0	0	0	0.852359	0	0	0	0	0	0.447647	0	0	0	0	1.00923	0	0	0	0	0	0	0	0	0	0	0	0	0	0	0.0659782
hsa-mir-548at-5p	0	0	0	0	0	1.60876	0	0	0	0	0	0	0	0	0	0	0	0	0	0	0	0	0	0	0.696199	0	0	0	0	0	0	0	0	0	0	0.0658558
hsa-mir-4762-3p	0	0	0	0.500788	0	0	0	0	0	0	0.785005	0	0	0	0	0	0	0	0	0	0	0	0	0	0	0	0	0	0	1.01597	0	0	0	0	0	0.0657647
hsa-mir-3646	0	1.39646	0	0	0	0	0	0	0	0	0	0	0	0	0	0	0	0	0	0	0	0	0	0	0	0	0	0	0	0	0	0.905149	0	0	0	0.0657602
hsa-mir-6751-3p	0	0	0	0	0	0	0	0	0	0.852359	0	0	0	0.796387	0	0	0	0	0	0.642401	0	0	0	0	0	0	0	0	0	0	0	0	0	0	0	0.0654614
hsa-mir-6777-5p	0	0	0	0	0	0	0.769775	0	0	0	0	0	0	0	0	0	0	0	0	0	0	0	0	0	0	0	0	0	0	0	1.51886	0	0	0	0	0.0653896
hsa-mir-222-5p	0	0	0	0	0	0	0	0	0	0.852359	0	0	0	0	0	0	0	0	0	0	0	0	1.43574	0	0	0	0	0	0	0	0	0	0	0	0	0.0653743
hsa-mir-4667-3p	0	0	0	0	0	0	0	0	0	0	0	0	0	0	0	0.447647	0	0	0	0	0	0	0	0	0	0	0	0	0	0	0	0	1.83528	0	0	0.0652264
hsa-mir-3907	0	0	0	0	0	0	0	0	0	0	0	0	0	0	0	0.447647	0	0	0	0	0	0	0	0	0	0	0	0	0	0	0	0	1.83528	0	0	0.0652264
hsa-mir-6832-5p	0	0	0	0	0	0	0	0	0	0	0	0	0	0	0	0.447647	0	0	0	0	0	0	0	0	0	0	0	0	0	0	0	0	1.83528	0	0	0.0652264
hsa-mir-548an	0	0	0	0	0	0	0	0	0	0	0	0	0	0	0	0	0	0.587384	1.67258	0	0	0	0	0	0	0	0	0	0	0	0	0	0	0	0	0.0645704
hsa-mir-3162-3p	0	0	0	0	0	0	0	0	0	0	0	0	0	0	0	0	0	0	0	0	0	0	0	0	0.696199	0	1.54782	0	0	0	0	0	0	0	0	0.0641148
hsa-mir-6757-5p	0	0	0	0	0	0	0	0	0	0	0	0	0	0	0	0	0	0	0	0	0	0	0	0	0.696199	0	1.54782	0	0	0	0	0	0	0	0	0.0641148
hsa-mir-591	0	0	0	0	0	0	0	0	0	0	0	0	0.55816	0	0	0	0	0	1.67258	0	0	0	0	0	0	0	0	0	0	0	0	0	0	0	0	0.0637355
hsa-mir-301b-5p	0	0	0	0	0	0	0	0	0	0	0	0.263502	0	0	0	0.895294	0	0	0	0	0	0	0	0	0	0	0	1.06567	0	0	0	0	0	0	0	0.0635562
hsa-mir-1914-5p	0	0	0	0	0	0	0	1.10666	0	0.852359	0	0.263502	0	0	0	0	0	0	0	0	0	0	0	0	0	0	0	0	0	0	0	0	0	0	0	0.0635007
hsa-mir-655-3p	0	0	0	0	0	0.804378	0	0	0	0.852359	0	0	0.55816	0	0	0	0	0	0	0	0	0	0	0	0	0	0	0	0	0	0	0	0	0	0	0.0632828
hsa-mir-4690-5p	0	0	0	0	0	0	0	0	0	0	0	0	0	0	0	0	0.654122	0	0	0	0	0	0	0	0	0	1.54782	0	0	0	0	0	0	0	0	0.0629126
hsa-mir-891a-5p	0	0	0	1.50237	0	0	0	0	0	0	0	0	0	0	0	0	0	0	0	0	0	0	0	0	0.696199	0	0	0	0	0	0	0	0	0	0	0.0628161
hsa-mir-6501-3p	0	0	0	0	0	0	0	0	0	0	0	0	0	0	0	0	0	0	0	0.642401	0	0	0	0	0	0	1.54782	0	0	0	0	0	0	0	0	0.0625778
hsa-mir-4314	0	0	0	0	0	0	0	0	0	0	0	0	0	0	0	0.447647	0	0	0	0	0	0	0	1.73284	0	0	0	0	0	0	0	0	0	0	0	0.0622996
hsa-mir-4703-3p	0	0	0	0	0	0.804378	0	0	0	0	0	0	0	0	0	0.447647	0	0	0	0	0	0.92538	0	0	0	0	0	0	0	0	0	0	0	0	0	0.0622116
hsa-mir-513c-5p	0	0	0	0	0	0.804378	0	1.10666	0	0	0	0.263502	0	0	0	0	0	0	0	0	0	0	0	0	0	0	0	0	0	0	0	0	0	0	0	0.0621298
hsa-mir-105-5p	0	0	0.646979	0	0	0	0	0	0	0	0	0	0	0	0	0.447647	0	0	0	0	0	0	0	0	0	0	0	1.06567	0	0	0	0	0	0	0	0.0617228
hsa-mir-4433b-5p	0	0	0	0	0	0.804378	0	0	0	0	0	0	0.55816	0	0.78892	0	0	0	0	0	0	0	0	0	0	0	0	0	0	0	0	0	0	0	0	0.0614702
hsa-mir-4458	0	0	0	0	0	0	0	0	0	0	0	0	0	0	0	0	0	0.587384	0	0	0	0	0	0	0	0	1.54782	0	0	0	0	0	0	0	0	0.0610058
hsa-mir-4707-3p	0	0	0.646979	0	0	0	0	0	0	0	0	0	0.55816	0	0	0	0	0	0	0	0	0.92538	0	0	0	0	0	0	0	0	0	0	0	0	0	0.060872
hsa-mir-548al	0	0	0	0	0	0	0	1.10666	0	0	0	0	0	0	0	0	0	0	0	0	1.00923	0	0	0	0	0	0	0	0	0	0	0	0	0	0	0.0604541
hsa-mir-5008-3p	0	0	0	0	0	0	0	0	0	0	0	0.263502	0	0	0	0	0	0	0	0	0	0	0	0	0	0	0	0	0	0	0	0	1.83528	0	0	0.0599651
hsa-mir-4328	0	0	0	0	0	0	0	0	0	0	0	0.263502	0	0	0	0	0.654122	1.17477	0	0	0	0	0	0	0	0	0	0	0	0	0	0	0	0	0	0.0597826
hsa-mir-6502-5p	0	0	0	0.500788	0	0	0	0	0	0	0	0	0	0	1.57784	0	0	0	0	0	0	0	0	0	0	0	0	0	0	0	0	0	0	0	0	0.0593894
hsa-mir-4422	0	0	0	0	0	0	0	0	0	0	0	0	0	0	0	0	0	0	0	0	0	0	0	0	0	2.07849	0	0	0	0	0	0	0	0	0	0.0593854
hsa-mir-548bb-3p	0	0	0	0	0	0	0	0	0	0	0	0	0	0	0	0	0	0	0	0	0	0	0	0	0	2.07849	0	0	0	0	0	0	0	0	0	0.0593854
hsa-mir-544a	0	0	0	0	0	0	0	0	0	0	0	0	0	0	0	0	0	0	0	0	0	0	0	0	0	2.07849	0	0	0	0	0	0	0	0	0	0.0593854
hsa-mir-6510-5p	0	0	0	0	0	0	0	0	0	0	0	0	0	0	0	0	0	0	0	0	0	0	0	0	0	2.07849	0	0	0	0	0	0	0	0	0	0.0593854
hsa-mir-3606-3p	0	0	0	0	0	0	0	0	0	0	0	0	0	0	0	0	0	0	0	0	0	0	0	0	0	2.07849	0	0	0	0	0	0	0	0	0	0.0593854
hsa-mir-6833-3p	0	0	0.646979	0	0	0	0	0	0	0	0	0	0	0	0.78892	0	0	0	0	0.642401	0	0	0	0	0	0	0	0	0	0	0	0	0	0	0	0.05938
hsa-mir-1249-5p	0	0	0	0	0	0	0	0	0	0	0	0	0	0	0.78892	0	0	0	0	1.2848	0	0	0	0	0	0	0	0	0	0	0	0	0	0	0	0.0592492
hsa-mir-548e-3p	0	0	0.646979	0	0	0	0.769775	0	0	0	0	0	0	0	0	0	0.654122	0	0	0	0	0	0	0	0	0	0	0	0	0	0	0	0	0	0	0.0591679
hsa-mir-6868-3p	0	0	0	0.500788	0	0	0	0	0	0	0	0	0.55816	0	0	0	0	0	0	0	1.00923	0	0	0	0	0	0	0	0	0	0	0	0	0	0	0.0590909
hsa-mir-3678-5p	0	0	0	0.500788	0	0	0.769775	0	0	0	0	0	0	0	0.78892	0	0	0	0	0	0	0	0	0	0	0	0	0	0	0	0	0	0	0	0	0.0588424
hsa-mir-3925-5p	0	0	0	0	2.04368	0	0	0	0	0	0	0	0	0	0	0	0	0	0	0	0	0	0	0	0	0	0	0	0	0	0	0	0	0	0	0.0583909
hsa-mir-3185	0	0	0	0	2.04368	0	0	0	0	0	0	0	0	0	0	0	0	0	0	0	0	0	0	0	0	0	0	0	0	0	0	0	0	0	0	0.0583909
hsa-mir-548as-5p	0	1.39646	0.646979	0	0	0	0	0	0	0	0	0	0	0	0	0	0	0	0	0	0	0	0	0	0	0	0	0	0	0	0	0	0	0	0	0.0583839
hsa-mir-4536-5p	0	0	0	0	0	0	0	0	0	0	0	0	0	0	1.57784	0.447647	0	0	0	0	0	0	0	0	0	0	0	0	0	0	0	0	0	0	0	0.057871
hsa-mir-3622b-3p	0	0	0	0	0	0	0	0	0	0	0	0	0	0	0	0	0	0	0	0	1.00923	0	0	0	0	0	0	0	0	1.01597	0	0	0	0	0	0.057863
hsa-mir-1225-3p	0	0	0.646979	0	0	0	0	0	0	0	0	0	0	0	0.78892	0	0	0.587384	0	0	0	0	0	0	0	0	0	0	0	0	0	0	0	0	0	0.0578081
hsa-mir-3691-3p	0	0	0.646979	0	0	0	0	0	0	0	0	0	0	0	0.78892	0	0	0.587384	0	0	0	0	0	0	0	0	0	0	0	0	0	0	0	0	0	0.0578081
hsa-mir-3614-3p	0	0	0	0	0	0	0	0	0	0	0	0	0.55816	0	0	0.447647	0	0	0	0	0	0	0	0	0	0	0	0	0	1.01597	0	0	0	0	0	0.0577651
hsa-mir-4721	0	0	0	0	0	0	0	0	0	0	0	0.263502	0	0	0	0	0	0	0	0	0	0	0	0	0	0	0	0	0	0	0	0	0	1.75696	0	0.0577274
hsa-mir-4306	0	0	0	0	0	0	0	0	0	0	0	0	0	0	0	0	0	0	0	0	2.01846	0	0	0	0	0	0	0	0	0	0	0	0	0	0	0.0576704
hsa-mir-542-3p	0	0	0	0	0	0	0	1.10666	0	0	0	0.263502	0	0	0	0	0	0	0	0.642401	0	0	0	0	0	0	0	0	0	0	0	0	0	0	0	0.0575019
hsa-let-7a-2-3p	0	0	0	0	0	0	0	0	0	0	0	0	0.55816	0	0	0	0	0	0	0	0	0	1.43574	0	0	0	0	0	0	0	0	0	0	0	0	0.0569686
hsa-mir-627-5p	0	0	0	0	0	0	0	0	0	0	0	0	0	0	0	0	0	0	0	0	0	0	0	0	0	0	0	0	0	0	0	0	0	0	1.98387	0.0566819
hsa-mir-4777-3p	0	0	0	0	0	0	0	0	0	0	0	0	0	0	0	0	0	0	0	0	0	0	0	0	0	0	0	0	0	0	0	0	0	0	1.98387	0.0566819
hsa-mir-4637	0	0	0	0	0	0	0	0	0	0	0	0	0	0	0	0	0	0	0	0	0	0	0	0	0	0	0	0	0	0	0	0	0	0	1.98387	0.0566819
hsa-mir-6793-5p	0	0	0	0	0	0	0	0	0	0	0	0.263502	0	0	0	0	0	0	0	0	0	0	0	0	0.696199	0	0	0	0	1.01597	0	0	0	0	0	0.0564478
hsa-mir-6789-3p	0	0	0	0	0	0	0	0	0	0	0	0	0	0	0	0.895294	0	0	0	0	0	0	0	0	0	0	0	1.06567	0	0	0	0	0	0	0	0.0560276
hsa-mir-499a-3p	0	0	0	0	0	0	0	1.10666	0	0.852359	0	0	0	0	0	0	0	0	0	0	0	0	0	0	0	0	0	0	0	0	0	0	0	0	0	0.0559721
hsa-mir-4467	0	0	0	0	1.02184	0	0	0	0	0	0	0	0	0	0	0	0	0	0	0	0	0.92538	0	0	0	0	0	0	0	0	0	0	0	0	0	0.0556349
hsa-mir-4772-5p	0	0	0	0	0	0	0	0	0	0	0.785005	0	0	0	0	0.447647	0	0	0	0	0	0	0	0	0.696199	0	0	0	0	0	0	0	0	0	0	0.05511
hsa-mir-4657	0	0	0	0	0	0	0	0	0	0	0	0.263502	0	0	0	0	0.654122	0	0	0	1.00923	0	0	0	0	0	0	0	0	0	0	0	0	0	0	0.055053
hsa-mir-7845-5p	0	0	0.646979	0	0	0	0	0	0	0	0	0.263502	0	0	0	0	0	0	0	0	1.00923	0	0	0	0	0	0	0	0	0	0	0	0	0	0	0.0548489
hsa-mir-3689b-5p	0	0	0	0	0	0	0	0	0	0	0	0	0	0	0	0	0	0	0	0	1.00923	0	0	0	0	0	0	0	0	0	0	0.905149	0	0	0	0.0546966
hsa-mir-4442	0	0	0	0	0	0.804378	0	1.10666	0	0	0	0	0	0	0	0	0	0	0	0	0	0	0	0	0	0	0	0	0	0	0	0	0	0	0	0.0546012
hsa-mir-4740-5p	0	0	0	0	0	0	0	1.10666	0	0	0	0	0	0	0.78892	0	0	0	0	0	0	0	0	0	0	0	0	0	0	0	0	0	0	0	0	0.0541595
hsa-mir-6752-3p	0	0	0	0.500788	0	0.804378	0	0	0	0	0	0	0	0	0	0	0	0.587384	0	0	0	0	0	0	0	0	0	0	0	0	0	0	0	0	0	0.0540729
hsa-mir-4651	0	0	0	0	0	0	0	1.10666	0	0	0.785005	0	0	0	0	0	0	0	0	0	0	0	0	0	0	0	0	0	0	0	0	0	0	0	0	0.0540477
hsa-mir-3164	0	0	0	0	0	0.804378	0	0	0	0	0	0	0	0	0	0	0	0	0	0	0	0	0	0	0	0	0	1.06567	0	0	0	0	0	0	0	0.05343
hsa-mir-6875-5p	0	0	0	0	0	0	0	0	0	0.852359	0	0	0	0	0	0	0	0	0	0	0	0	0	0	0	0	0	0	0	1.01597	0	0	0	0	0	0.0533809
hsa-mir-6860	0	0	0	0	0	0	0	0	0	0.852359	0	0	0	0	0	0	0	0	0	0	1.00923	0	0	0	0	0	0	0	0	0	0	0	0	0	0	0.0531883
hsa-mir-4742-3p	0	0	0	0.500788	0	0	0	0	0	0	0	0	0.55816	0	0.78892	0	0	0	0	0	0	0	0	0	0	0	0	0	0	0	0	0	0	0	0	0.0527962
hsa-mir-6890-3p	0	0	0	0	0	0	0	0	0	0	0	0	0	0	0	0	0	0	0	0	0	0	0	0	0	0	0	0	0	0	0	0	1.83528	0	0	0.0524364
hsa-mir-516a-3p	0	0	0	0	0	0	0	0	0	0	0	0	0	0	0	0	0	0	0	0	0	0	0	0	0	0	0	0	0	0	0	0	1.83528	0	0	0.0524364
hsa-mir-602	0	0	0	0	0	0	0	0	0	0	0	0	0	0	0	0	0	0	0	0	0	0	0	0	0	0	0	0	0	0	0	0	1.83528	0	0	0.0524364
hsa-mir-6083	0	0	0	0	0	0	0	0	0	0	0	0	0	0	0	0	0	0	0	0	0	0	0	0	0	0	0	0	0	0	0	0	1.83528	0	0	0.0524364
hsa-mir-4761-3p	0	0	0	0	0	0	0	0	0	0	0	0	0	0	0	0	0	0	0	0	0	0	0	0	0	0	0	0	0	0	0	0	1.83528	0	0	0.0524364
hsa-mir-4646-5p	0	0	0	0	0	0	0	0	0	0	0	0	0	0	0	0	0	0	0	0	0	0	0	0	0	0	0	0	0	0	0	0	1.83528	0	0	0.0524364
hsa-mir-548av-5p	0	0	0	0	0	0	0	0	0	0	0	0	0	0	0	0	0	0	0	0	0	0	0	0	0	0	0	0	0	0	0	0	1.83528	0	0	0.0524364
hsa-mir-521	0	0	0	0	0	0	0	0	0	0	0	0	0	0	0	0	0	0	0	0	0	0	0	0	0	0	0	0	0	0	0	0	1.83528	0	0	0.0524364
hsa-mir-548n	0	0	0	0	0	0	0	0	0	0	0	0	0	0	0	0	0	0	0	0	0	0	0	0	0	0	0	0	0	0	0	0	1.83528	0	0	0.0524364
hsa-mir-6085	0	0	0	0	0	0	0	0	0	0	0	0	0	0	0	0	0	0	0	0	0	0	0	0	0	0	0	0	0	0	0	0	1.83528	0	0	0.0524364
hsa-mir-1231	0	0	0	0	0	0	0	0	0	0	0	0	0	0	0	0	0	0	0	0	0	0	0	0	0	0	0	0	0	0	0	0	1.83528	0	0	0.0524364
hsa-mir-555	0	0	0	0	0	0	0	0	0	0	0	0	0	0	0	0	0	0	0	0	0	0	0	0	0	0	0	0	0	0	0	0	1.83528	0	0	0.0524364
hsa-mir-6078	0	0	0	0	0	0	0	0	0	0	0	0	0	0	0	0	0	0	0	0	0	0	0	0	0	0	0	0	0	0	0	0	1.83528	0	0	0.0524364
hsa-mir-5680	0	0	0	0	0	0	0	0	0	0	0	0	0	0	0	0	0	0	0	0	0	0	0	0	0	0	0	0	0	0	0	0	1.83528	0	0	0.0524364
hsa-mir-6763-5p	0	0	0	0	0	0	0	0	0	0	0	0	0	0	0.78892	0.447647	0	0.587384	0	0	0	0	0	0	0	0	0	0	0	0	0	0	0	0	0	0.0521129
hsa-mir-5696	0	0	0	0	0	0	0.769775	0	0	0	0	0	0	0	0	0.447647	0	0.587384	0	0	0	0	0	0	0	0	0	0	0	0	0	0	0	0	0	0.0515659
hsa-mir-548ar-3p	0	0	0	0	0	0	0	0	0	0	0	0	0	0	0.78892	0	0	0	0	0	1.00923	0	0	0	0	0	0	0	0	0	0	0	0	0	0	0.0513758
hsa-mir-4491	0	0	0	0	0	0	0	0	0	0.852359	0	0.263502	0	0	0	0	0.654122	0	0	0	0	0	0	0	0	0	0	0	0	0	0	0	0	0	0	0.0505709
hsa-mir-3591-5p	0	0	0	0	0	0	0	0	0	0	0	0	0	0	0	0	0	0	0	0	0	0	0	0	0	0	0	0	0	0	0	0	0	1.75696	0	0.0501988
hsa-mir-2117	0	0	0	0	0	0	0	0	0	0	0	0	0	0	0	0	0	0	0	0	0	0	0	0	0	0	0	0	0	0	0	0	0	1.75696	0	0.0501988
hsa-mir-6128	0	0	0	0	0	0	0	0	0	0	0	0	0	0	0	0	0	0	0	0	0	0	0	0	0	0	0	0	0	0	0	0	0	1.75696	0	0.0501988
hsa-mir-548ae-5p	0	0	0	0	0	0	0	0	0	0	0	0	0	0	0	0	0	0	0	0	0	0	0	0	0	0	0	0	0	0	0	0	0	1.75696	0	0.0501988
hsa-mir-517c-3p	0	0	0	0	0	0	0	0	0	0	0	0	0	0	0	0	0	0	0	0	0	0	0	0	0	0	0	0	0	0	0	0	0	1.75696	0	0.0501988
hsa-mir-6850-5p	0	0	0	0	0	0	0	0	0	0	0	0	0	0	0	0	0	0	0	0	0	0	0	0	0	0	0	0	0	0	0	0	0	1.75696	0	0.0501988
hsa-mir-6892-5p	0	0	0	0	0	0	0	0	0	0	0	0	0	0	0	0	0	0	0	0	0	0	0	0	0	0	0	0	0	0	0	0	0	1.75696	0	0.0501988
hsa-mir-3162-5p	0	0	0	0	0	0	0	0	0	0	0	0	0	0	0	0	0	0	0	0	0	0	0	0	0	0	0	0	0	0	0	0	0	1.75696	0	0.0501988
hsa-mir-7111-3p	0	0	0	0	0	0	0	0	0	0	0	0	0	0	0	0	0	0	0	0	0	0	0	0	0	0	0	0	0	0	0	0	0	1.75696	0	0.0501988
hsa-mir-1261	0	0	0	0	0	0	0	0	0	0	0	0	0	0	0	0	0	0	0	0	0	0	0	0	0	0	0	0	0	0	0	0	0	1.75696	0	0.0501988
hsa-mir-4517	0	0	0	0	0	0	0	0	0	0	0	0	0	0	0	0	0	0	0	0	0	0	0	0	0	0	0	0	0	0	0	0	0	1.75696	0	0.0501988
hsa-mir-4502	0	0	0.646979	0	0	0	0	1.10666	0	0	0	0	0	0	0	0	0	0	0	0	0	0	0	0	0	0	0	0	0	0	0	0	0	0	0	0.0501041
hsa-mir-8059	0	0	0	0	0	0	0	0	0	0	0	0	0	0	0	0	0	0	0	0	0	0	0	1.73284	0	0	0	0	0	0	0	0	0	0	0	0.0495096
hsa-mir-3147	0	0	0	0	0	0	0	0	0	0	0	0	0	0	0	0	0	0	0	0	0	0	0	1.73284	0	0	0	0	0	0	0	0	0	0	0	0.0495096
hsa-mir-4291	0	0	0	0	0	0	0	0	0	0	0	0	0	0	0	0	0	0	0	0	0	0	0	1.73284	0	0	0	0	0	0	0	0	0	0	0	0.0495096
hsa-mir-3663-3p	0	0	0	0	0	0	0	0	0	0	0	0	0	0	0	0	0	0	0	0	0	0	0	1.73284	0	0	0	0	0	0	0	0	0	0	0	0.0495096
hsa-mir-124-5p	0	0	0	0	0	0	0	0	0	0	0	0	0	0	0	0	0	0	0	0	0	0	0	1.73284	0	0	0	0	0	0	0	0	0	0	0	0.0495096
hsa-mir-4322	0	0	0	0	0	0	0	0	0	0	0	0	0	0	0	0	0	0	0	0	0	0	0	1.73284	0	0	0	0	0	0	0	0	0	0	0	0.0495096
hsa-mir-3191-5p	0	0	0	0	0	0	0	0	0	0	0	0	0	0	0	0	0	0	0	0	0	0	0	1.73284	0	0	0	0	0	0	0	0	0	0	0	0.0495096
hsa-mir-6789-5p	0	0	0	0	0	0	0	0	0	0	0	0	0	0	0	0	0	0	0	0	0	0	0	1.73284	0	0	0	0	0	0	0	0	0	0	0	0.0495096
hsa-mir-550a-5p	0	0	0	0.500788	0	0	0	0	0	0	0	0	0	0	0	0	0	0	0	0	0	0	0	0	0	0	0	0	1.22992	0	0	0	0	0	0	0.0494489
hsa-mir-4728-5p	0	0	0	0	0	0.804378	0	0	0	0	0	0.263502	0	0	0	0	0.654122	0	0	0	0	0	0	0	0	0	0	0	0	0	0	0	0	0	0	0.0492
hsa-mir-6816-3p	1.71529	0	0	0	0	0	0	0	0	0	0	0	0	0	0	0	0	0	0	0	0	0	0	0	0	0	0	0	0	0	0	0	0	0	0	0.0490084
hsa-mir-4319	1.71529	0	0	0	0	0	0	0	0	0	0	0	0	0	0	0	0	0	0	0	0	0	0	0	0	0	0	0	0	0	0	0	0	0	0	0.0490084
hsa-mir-6810-5p	1.71529	0	0	0	0	0	0	0	0	0	0	0	0	0	0	0	0	0	0	0	0	0	0	0	0	0	0	0	0	0	0	0	0	0	0	0.0490084
hsa-mir-578	1.71529	0	0	0	0	0	0	0	0	0	0	0	0	0	0	0	0	0	0	0	0	0	0	0	0	0	0	0	0	0	0	0	0	0	0	0.0490084
hsa-mir-6785-3p	1.71529	0	0	0	0	0	0	0	0	0	0	0	0	0	0	0	0	0	0	0	0	0	0	0	0	0	0	0	0	0	0	0	0	0	0	0.0490084
hsa-mir-4482-5p	1.71529	0	0	0	0	0	0	0	0	0	0	0	0	0	0	0	0	0	0	0	0	0	0	0	0	0	0	0	0	0	0	0	0	0	0	0.0490084
hsa-mir-4715-5p	1.71529	0	0	0	0	0	0	0	0	0	0	0	0	0	0	0	0	0	0	0	0	0	0	0	0	0	0	0	0	0	0	0	0	0	0	0.0490084
hsa-mir-6824-5p	1.71529	0	0	0	0	0	0	0	0	0	0	0	0	0	0	0	0	0	0	0	0	0	0	0	0	0	0	0	0	0	0	0	0	0	0	0.0490084
hsa-mir-187-5p	1.71529	0	0	0	0	0	0	0	0	0	0	0	0	0	0	0	0	0	0	0	0	0	0	0	0	0	0	0	0	0	0	0	0	0	0	0.0490084
hsa-mir-6071	1.71529	0	0	0	0	0	0	0	0	0	0	0	0	0	0	0	0	0	0	0	0	0	0	0	0	0	0	0	0	0	0	0	0	0	0	0.0490084
hsa-mir-4433b-3p	1.71529	0	0	0	0	0	0	0	0	0	0	0	0	0	0	0	0	0	0	0	0	0	0	0	0	0	0	0	0	0	0	0	0	0	0	0.0490084
hsa-mir-7515	1.71529	0	0	0	0	0	0	0	0	0	0	0	0	0	0	0	0	0	0	0	0	0	0	0	0	0	0	0	0	0	0	0	0	0	0	0.0490084
hsa-mir-662	1.71529	0	0	0	0	0	0	0	0	0	0	0	0	0	0	0	0	0	0	0	0	0	0	0	0	0	0	0	0	0	0	0	0	0	0	0.0490084
hsa-mir-188-3p	1.71529	0	0	0	0	0	0	0	0	0	0	0	0	0	0	0	0	0	0	0	0	0	0	0	0	0	0	0	0	0	0	0	0	0	0	0.0490084
hsa-mir-4745-5p	0	0	0.646979	0	0	0	0	0	0	0	0	0	0	0	0	0	0	0	0	0	0	0	0	0	0	0	0	1.06567	0	0	0	0	0	0	0	0.0489329
hsa-mir-7110-5p	0	0	0	0	0	0	0	0	0	0	0	0	0	0	0	0	0	0	0	0	0	0	0	0	0.696199	0	0	0	0	1.01597	0	0	0	0	0	0.0489192
hsa-mir-3610	0	0	0	0	0	0	0	0	0	0	0.785005	0	0	0	0	0	0	0	0	0	0	0.92538	0	0	0	0	0	0	0	0	0	0	0	0	0	0.0488682
hsa-mir-519a-5p	0	0	0	0	0	0	0	0	0	1.70472	0	0	0	0	0	0	0	0	0	0	0	0	0	0	0	0	0	0	0	0	0	0	0	0	0	0.0487063
hsa-mir-6826-5p	0	0	0	0	0	0	0	0	0	1.70472	0	0	0	0	0	0	0	0	0	0	0	0	0	0	0	0	0	0	0	0	0	0	0	0	0	0.0487063
hsa-mir-5690	0	0	0	0	0	0	0	0	0	0	0	0.263502	0	0	0	0	0	0	0	0	0	0	1.43574	0	0	0	0	0	0	0	0	0	0	0	0	0.0485498
hsa-mir-6751-5p	0	0	0	0	0	0	0	0	0	0	0	0.263502	0	0	0	0	0	0	0	0	0	0	1.43574	0	0	0	0	0	0	0	0	0	0	0	0	0.0485498
hsa-mir-551b-5p	0	0	0.646979	0	0	0	0	0	0	0	0.785005	0.263502	0	0	0	0	0	0	0	0	0	0	0	0	0	0	0	0	0	0	0	0	0	0	0	0.0484425
hsa-mir-3664-3p	0	0	0	0	0	0	0.769775	0	0	0	0	0	0	0	0	0	0	0	0	0	0	0.92538	0	0	0	0	0	0	0	0	0	0	0	0	0	0.048433
hsa-mir-6759-5p	0	0	0	0	0	0	0.769775	0	0	0	0	0	0	0	0	0	0	0	0	0	0	0.92538	0	0	0	0	0	0	0	0	0	0	0	0	0	0.048433
hsa-mir-5693	0	0	0	0	0	0	0	0	1.68168	0	0	0	0	0	0	0	0	0	0	0	0	0	0	0	0	0	0	0	0	0	0	0	0	0	0	0.0480481
hsa-mir-5191	0	0	0	0	0	0	0	0	1.68168	0	0	0	0	0	0	0	0	0	0	0	0	0	0	0	0	0	0	0	0	0	0	0	0	0	0	0.0480481
hsa-mir-1252-5p	0	0	0	0	0	0	0	0	1.68168	0	0	0	0	0	0	0	0	0	0	0	0	0	0	0	0	0	0	0	0	0	0	0	0	0	0	0.0480481
hsa-mir-4706	0	0	0	0	0	0	0	0	1.68168	0	0	0	0	0	0	0	0	0	0	0	0	0	0	0	0	0	0	0	0	0	0	0	0	0	0	0.0480481
hsa-mir-5003-3p	0	0	0	0	0	0	0	0	0	0	0.785005	0	0	0	0	0.895294	0	0	0	0	0	0	0	0	0	0	0	0	0	0	0	0	0	0	0	0.0480086
hsa-mir-6734-3p	0	0	0	0	1.02184	0	0	0	0	0	0	0	0	0	0	0	0.654122	0	0	0	0	0	0	0	0	0	0	0	0	0	0	0	0	0	0	0.0478846
hsa-mir-4656	0	0	0	0	0	0	0	0	0	0	0	0	0	0	0	0	0	0	1.67258	0	0	0	0	0	0	0	0	0	0	0	0	0	0	0	0	0.047788
hsa-mir-4778-5p	0	0	0	0	0	0	0	0	0	0	0	0	0	0	0	0	0	0	1.67258	0	0	0	0	0	0	0	0	0	0	0	0	0	0	0	0	0.047788
hsa-mir-548a-5p	0	0	0	0	0	0	0	0	0	0	0	0	0	0	0	0	0	0	1.67258	0	0	0	0	0	0	0	0	0	0	0	0	0	0	0	0	0.047788
hsa-mir-4469	0	0	0	0	0	0	0	0	0	0	0	0	0	0	0	0	0	0	1.67258	0	0	0	0	0	0	0	0	0	0	0	0	0	0	0	0	0.047788
hsa-mir-412-3p	0	0	0	0	0	0	0	0	0	0	0	0	0	0	0	0	0	0	1.67258	0	0	0	0	0	0	0	0	0	0	0	0	0	0	0	0	0.047788
hsa-mir-181b-3p	0	0	0	0	0	0	0	0	0	0	0	0	0	0	0	0	0.654122	0	0	0	0	0	0	0	0	0	0	0	0	1.01597	0	0	0	0	0	0.047717
hsa-mir-5695	0	0	0	0.500788	0	0	0	0	0	0	0	0.263502	0	0	0	0	0	0	0	0	0	0	0	0	0	0	0	0	0	0	0	0.905149	0	0	0	0.0476983
hsa-mir-548v	0	0	0	0	1.02184	0	0	0	0	0	0	0	0	0	0	0	0	0	0	0.642401	0	0	0	0	0	0	0	0	0	0	0	0	0	0	0	0.0475498
hsa-mir-3120-5p	0	0	0	0	0	0	0	0	0	0	0	0	0	0	0	0	0.654122	0	0	0	1.00923	0	0	0	0	0	0	0	0	0	0	0	0	0	0	0.0475244
hsa-mir-6783-5p	0	0	0	0	0	0.804378	0	0	0	0.852359	0	0	0	0	0	0	0	0	0	0	0	0	0	0	0	0	0	0	0	0	0	0	0	0	0	0.0473353
hsa-mir-4418	0	0	0.646979	0	0	0	0	0	0	0	0	0	0.55816	0	0	0.447647	0	0	0	0	0	0	0	0	0	0	0	0	0	0	0	0	0	0	0	0.0472225
hsa-mir-646	0	0	0	0	0	0	0	0	0	0.852359	0	0	0	0.796387	0	0	0	0	0	0	0	0	0	0	0	0	0	0	0	0	0	0	0	0	0	0.047107
hsa-mir-770-5p	0	0	0	0	0	0	0	0	0	0	0	0.527003	1.11632	0	0	0	0	0	0	0	0	0	0	0	0	0	0	0	0	0	0	0	0	0	0	0.0469521
hsa-mir-6800-3p	0	0	0	0.500788	0	0	0	1.10666	0	0	0	0	0	0	0	0	0	0	0	0	0	0	0	0	0	0	0	0	0	0	0	0	0	0	0	0.0459272
hsa-mir-595	0	0	0	0	0	0	0	0	0	0	0	0	0	1.59277	0	0	0	0	0	0	0	0	0	0	0	0	0	0	0	0	0	0	0	0	0	0.0455078
hsa-mir-6895-3p	0	0	0	0	0	0	0	0	0	0	0	0	0	0.796387	0.78892	0	0	0	0	0	0	0	0	0	0	0	0	0	0	0	0	0	0	0	0	0.0452945
hsa-mir-410-5p	0	0	0	0	0	0	0	0	0	0	0.785005	0	0	0.796387	0	0	0	0	0	0	0	0	0	0	0	0	0	0	0	0	0	0	0	0	0	0.0451826
hsa-mir-451b	0	0	0	0	0	0	0	0	0	0	0.785005	0	0	0.796387	0	0	0	0	0	0	0	0	0	0	0	0	0	0	0	0	0	0	0	0	0	0.0451826
hsa-mir-2682-5p	0	0	0	0	0	0	0	0	0	0	0	0	0	0	1.57784	0	0	0	0	0	0	0	0	0	0	0	0	0	0	0	0	0	0	0	0	0.0450811
hsa-mir-3912-3p	0	0	0	0	0	0	0	0	0	0	0.785005	0	0	0	0.78892	0	0	0	0	0	0	0	0	0	0	0	0	0	0	0	0	0	0	0	0	0.0449693
hsa-mir-6867-5p	0	0	0.646979	0	0	0	0	0	0	0	0	0	0	0	0	0	0	0	0	0	0	0.92538	0	0	0	0	0	0	0	0	0	0	0	0	0	0.0449245
hsa-mir-6774-5p	0	0	0.646979	0	0	0	0	0	0	0	0	0.263502	0	0	0	0	0.654122	0	0	0	0	0	0	0	0	0	0	0	0	0	0	0	0	0	0	0.0447029
hsa-mir-548ad-5p	0	0	0	0	0	0	0	0	0	0	0	0	1.11632	0	0	0.447647	0	0	0	0	0	0	0	0	0	0	0	0	0	0	0	0	0	0	0	0.0446848
hsa-mir-581	0	0	0	0	0	0	0.769775	0	0	0	0.785005	0	0	0	0	0	0	0	0	0	0	0	0	0	0	0	0	0	0	0	0	0	0	0	0	0.0444223
hsa-mir-494-5p	0	0	0.646979	0	0	0	0	0	0	0	0	0.263502	0	0	0	0	0	0	0	0.642401	0	0	0	0	0	0	0	0	0	0	0	0	0	0	0	0.0443681
hsa-mir-6760-5p	0	0	0	0	0	0	0	0	0	0	0	0	0	0	0	0	0	0	0	0	0	0	0	0	0	0	1.54782	0	0	0	0	0	0	0	0	0.0442234
hsa-mir-520a-3p	0	0	0	0	0	0	0	0	0	0	0	0	0	0	0	0	0	0	0	0	0	0	0	0	0	0	1.54782	0	0	0	0	0	0	0	0	0.0442234
hsa-mir-3688-5p	0	0	0	0	0	0	0	0	0	0	0	0	0	0	0	0	0	0	0	0	0	0	0	0	0	0	1.54782	0	0	0	0	0	0	0	0	0.0442234
hsa-mir-128-2-5p	0	0	0	0	0	0	0	0	0	0	0	0	0	0	0	0	0	0	0	0	0	0	0	0	0	0	1.54782	0	0	0	0	0	0	0	0	0.0442234
hsa-mir-3194-5p	0	0	0	0	0	0	0	0	0	0	0	0	0	0	0	0	0	0	0	0	0	0	0	0	0	0	1.54782	0	0	0	0	0	0	0	0	0.0442234
hsa-mir-6811-5p	0	0	0	0	0	0	0	0	0	0	0	0	0	0	0	0	0	0	0	0	0	0	0	0	0	0	1.54782	0	0	0	0	0	0	0	0	0.0442234
hsa-mir-103b	0	0	0	0	0	0	0	0	0	0	0	0	0	0	0	0	0	0	0	0	0	0	0	0	0	0	1.54782	0	0	0	0	0	0	0	0	0.0442234
hsa-mir-7111-5p	0	0	0	0	0	0	0	0	0	0	0	0	0	0	0	0	0	0	0	0	0	0	0	0	0	0	1.54782	0	0	0	0	0	0	0	0	0.0442234
hsa-mir-4756-3p	0	0	0	0	0	0	0	0	0	0	0	0	0	0	0	0	0	0	0	0	0	0	0	0	0	0	1.54782	0	0	0	0	0	0	0	0	0.0442234
hsa-mir-6765-5p	0	0	0	0	0	0	0	0	0	0	0	0	0	0	0	0	0	0	0	0	0	0	0	0	0	0	1.54782	0	0	0	0	0	0	0	0	0.0442234
hsa-mir-6880-5p	0	0	0	0	0	0	0	0	0	0	0	0	0	0	0	0	0	0	0	0	0	0	0	0	0	0	1.54782	0	0	0	0	0	0	0	0	0.0442234
hsa-mir-668-5p	0	0	0	0	0	0	0	0	0	0	0	0	0	0	0	0	0	0	0	0	0	0	0	0	0	0	1.54782	0	0	0	0	0	0	0	0	0.0442234
hsa-mir-4456	0	0	0	0	0	0	0	0	0	0	0	0	0	0	0	0	0	0	0	0	0	0	0	0	0	0	1.54782	0	0	0	0	0	0	0	0	0.0442234
hsa-mir-3144-3p	0	0	0	0	0	0	0	0	0	0	0	0	0	0	0	0	0	0	0	0	0	0	0	0	0	0	1.54782	0	0	0	0	0	0	0	0	0.0442234
hsa-mir-651-3p	0	0	0	0	0	0	0	0	0	0	0	0	0	0	0	0	0	0	0	0	0	0	0	0	0	0	1.54782	0	0	0	0	0	0	0	0	0.0442234
hsa-mir-8057	0	0	0	0	0	0	0	0	0	0	0	0	0	0	0	0	0	0	0	0	0	0	0	0	0	0	1.54782	0	0	0	0	0	0	0	0	0.0442234
hsa-mir-4505	0	0	0	0	0	0	0	0	0	0	0	0	0	0	0	0	0	0	0	0	0	0	0	0	0	0	1.54782	0	0	0	0	0	0	0	0	0.0442234
hsa-mir-1915-3p	0	0	0	0	0	0	0	0	0	0	0	0	0	0	0	0	0	0	0	0	0	0	0	0	0	0	1.54782	0	0	0	0	0	0	0	0	0.0442234
hsa-mir-5685	0	0	0	0	0	0	0	0	0	0	0	0	0	0	0	0	0	0	0	0	0	0	0	0	0	0	1.54782	0	0	0	0	0	0	0	0	0.0442234
hsa-mir-3915	0	0	0	0	0	0	0	0	0	0	0	0	0	0	0	0	0	0	0	0	0	0	0	0	0	0	1.54782	0	0	0	0	0	0	0	0	0.0442234
hsa-mir-612	0	0	0	0	0	0	0	0	0	0	0	0	0	0	0	0	0	0	0	0	0	0	0	0	0	0	0	0	0	0	1.51886	0	0	0	0	0.043396
hsa-mir-3674	0	0	0	0	0	0	0	0	0	0	0	0	0	0	0	0	0	0	0	0	0	0	0	0	0	0	0	0	0	0	1.51886	0	0	0	0	0.043396
hsa-mir-1302	0	0	0	0	0	0	0	0	0	0	0	0	0	0	0	0	0	0	0	0	0	0	0	0	0	0	0	0	0	0	1.51886	0	0	0	0	0.043396
hsa-mir-557	0	0	0	0	0	0	0	0	0	0	0	0	0	0	0	0	0	0	0	0	0	0	0	0	0	0	0	0	0	0	1.51886	0	0	0	0	0.043396
hsa-mir-6805-5p	0	0	0	0	0	0	0	0	0	0	0	0	0	0	0	0	0	0.587384	0	0	0	0.92538	0	0	0	0	0	0	0	0	0	0	0	0	0	0.0432218
hsa-mir-4802-5p	0	0	0	0	0	0.804378	0	0	0	0	0	0	0	0	0	0	0	0	0	0	0	0	0	0	0.696199	0	0	0	0	0	0	0	0	0	0	0.0428736
hsa-mir-6791-5p	0	0	0	0	0	0	0	0	0	0.852359	0	0	0	0	0	0	0	0	0	0.642401	0	0	0	0	0	0	0	0	0	0	0	0	0	0	0	0.0427074
hsa-mir-6509-5p	0	0	0	0	0	0	0	0	0	0	0	0	0	0	0	0	0	0.587384	0	0	0	0	0	0	0	0	0	0	0	0	0	0.905149	0	0	0	0.0426438
hsa-mir-3658	0	0	0	0	0	0	0	0	0	0	0	0.790505	0	0	0	0	0	0	0	0	0	0	0	0	0.696199	0	0	0	0	0	0	0	0	0	0	0.0424773
hsa-mir-3939	0	0	0.646979	0	0	0.804378	0	0	0	0	0	0	0	0	0	0	0	0	0	0	0	0	0	0	0	0	0	0	0	0	0	0	0	0	0	0.0414673
hsa-mir-5047	0	0	0	0	0	0	0	0	0	0	0	0	0	0	0.78892	0	0.654122	0	0	0	0	0	0	0	0	0	0	0	0	0	0	0	0	0	0	0.0412298
hsa-mir-4751	0	0	0	0	0	0	0	0	0	0	0	0	0	0	0	0	0	0	0	0	0	0	1.43574	0	0	0	0	0	0	0	0	0	0	0	0	0.0410211
hsa-mir-6886-5p	0	0	0	0	0	0	0	0	0	0	0	0	0	0	0	0	0	0	0	0	0	0	1.43574	0	0	0	0	0	0	0	0	0	0	0	0	0.0410211
hsa-mir-1224-3p	0	0	0	0	0	0	0	0	0	0	0	0	0	0	0	0	0	0	0	0	0	0	1.43574	0	0	0	0	0	0	0	0	0	0	0	0	0.0410211
hsa-mir-6800-5p	0	0	0	0	0	0	0	0	0	0	0	0	0	0	0	0	0	0	0	0	0	0	1.43574	0	0	0	0	0	0	0	0	0	0	0	0	0.0410211
hsa-mir-3180-3p	0	0	0	0	0	0	0	0	0	0	0	0	0	0	0	0	0	0	0	0	0	0	1.43574	0	0	0	0	0	0	0	0	0	0	0	0	0.0410211
hsa-mir-219b-5p	0	0	0	0	0	0	0	0	0	0	0	0	0	0	0	0	0	0	0	0	0	0	1.43574	0	0	0	0	0	0	0	0	0	0	0	0	0.0410211
hsa-mir-5739	0	0	0	0	0	0	0	0	0	0	0	0	0	0	0	0	0	0	0	0	0	0	1.43574	0	0	0	0	0	0	0	0	0	0	0	0	0.0410211
hsa-mir-3151-3p	0	0	0	0	0	0	0	0	0	0	0	0.790505	0	0	0	0	0	0	0	0.642401	0	0	0	0	0	0	0	0	0	0	0	0	0	0	0	0.0409402
hsa-mir-508-5p	0	0	0.646979	0	0	0	0	0	0	0	0.785005	0	0	0	0	0	0	0	0	0	0	0	0	0	0	0	0	0	0	0	0	0	0	0	0	0.0409138
hsa-mir-7975	0	0	0	0.500788	0	0	0	0	0	0	0	0	0	0	0	0	0	0	0	0	0	0.92538	0	0	0	0	0	0	0	0	0	0	0	0	0	0.0407477
hsa-mir-6787-3p	0	0	0	0	0	0	0.769775	0	0	0	0	0	0	0	0	0	0.654122	0	0	0	0	0	0	0	0	0	0	0	0	0	0	0	0	0	0	0.0406828
hsa-mir-6129	0	0	0	0	0	0	0	0	0	0.852359	0	0	0.55816	0	0	0	0	0	0	0	0	0	0	0	0	0	0	0	0	0	0	0	0	0	0	0.0403006
hsa-mir-3200-5p	0	0	0	0	0	0	0	0	0	0.852359	0	0	0.55816	0	0	0	0	0	0	0	0	0	0	0	0	0	0	0	0	0	0	0	0	0	0	0.0403006
hsa-mir-1278	0	0	0	0.500788	0	0	0	0	0	0	0	0	0	0	0	0	0	0	0	0	0	0	0	0	0	0	0	0	0	0	0	0.905149	0	0	0	0.0401696
hsa-mir-519a-3p	0	1.39646	0	0	0	0	0	0	0	0	0	0	0	0	0	0	0	0	0	0	0	0	0	0	0	0	0	0	0	0	0	0	0	0	0	0.0398988
hsa-mir-8052	0	1.39646	0	0	0	0	0	0	0	0	0	0	0	0	0	0	0	0	0	0	0	0	0	0	0	0	0	0	0	0	0	0	0	0	0	0.0398988
hsa-mir-4671-5p	0	0	0	0	0	0	0	0	0	0	0	0	0	0	0	0	0	0	0	0	0	0	0	0	1.3924	0	0	0	0	0	0	0	0	0	0	0.0397828
hsa-mir-3177-5p	0	0	0	0	0	0.804378	0	0	0	0	0	0	0	0	0	0	0	0.587384	0	0	0	0	0	0	0	0	0	0	0	0	0	0	0	0	0	0.0397646
hsa-mir-6848-5p	0	0	0	0	0	0.804378	0	0	0	0	0	0	0	0	0	0	0	0.587384	0	0	0	0	0	0	0	0	0	0	0	0	0	0	0	0	0	0.0397646
hsa-mir-4436a	0	0	0	0	0	0	0	1.10666	0	0	0	0.263502	0	0	0	0	0	0	0	0	0	0	0	0	0	0	0	0	0	0	0	0	0	0	0	0.0391476
hsa-mir-3193	0	0	0.646979	0	0	0	0	0	0	0	0	0.263502	0	0	0	0.447647	0	0	0	0	0	0	0	0	0	0	0	0	0	0	0	0	0	0	0	0.0388037
hsa-mir-762	0	0	0.646979	0	0	0	0	0	0	0	0	0.263502	0	0	0	0.447647	0	0	0	0	0	0	0	0	0	0	0	0	0	0	0	0	0	0	0	0.0388037
hsa-mir-4681	0	0	0	0	0	0	0	0	0	0	0	0	0.55816	0.796387	0	0	0	0	0	0	0	0	0	0	0	0	0	0	0	0	0	0	0	0	0	0.0387013
hsa-mir-548f-3p	0	0	0	0.500788	0	0	0	0	0	0.852359	0	0	0	0	0	0	0	0	0	0	0	0	0	0	0	0	0	0	0	0	0	0	0	0	0	0.0386614
hsa-mir-6737-3p	0	0	0	0.500788	0	0	0	0	0	0.852359	0	0	0	0	0	0	0	0	0	0	0	0	0	0	0	0	0	0	0	0	0	0	0	0	0	0.0386614
hsa-mir-298	0	0	0	0	0	0	0	0	0	0	0	0	0	0	0	0.447647	0	0	0	0	0	0	0	0	0	0	0	0	0	0	0	0.905149	0	0	0	0.0386513
hsa-mir-4265	0	0	0	0	0	0	0	0	0	0	0	0	0	0	0	0.447647	0	0	0	0	0	0	0	0	0	0	0	0	0	0	0	0.905149	0	0	0	0.0386513
hsa-mir-6735-5p	0	0	0	0	0	0	0	0	0	0	0	0	0.55816	0	0.78892	0	0	0	0	0	0	0	0	0	0	0	0	0	0	0	0	0	0	0	0	0.038488
hsa-mir-7114-5p	0	0	0	0	0	0	0	0	0	0	0.785005	0	0.55816	0	0	0	0	0	0	0	0	0	0	0	0	0	0	0	0	0	0	0	0	0	0	0.0383762
hsa-mir-4752	0	0	0	0	0	0	0	0	0	0	0	0.263502	0	0	0	0	0	0	0	0	0	0	0	0	0	0	0	1.06567	0	0	0	0	0	0	0	0.0379764
hsa-mir-548aw	0	0	0	0.500788	0	0	0	0	0	0	0	0.263502	0.55816	0	0	0	0	0	0	0	0	0	0	0	0	0	0	0	0	0	0	0	0	0	0	0.0377843
hsa-mir-8083	0	0	0	0	0	0	0	0	0	0	0	0	0	0	0	0	1.30824	0	0	0	0	0	0	0	0	0	0	0	0	0	0	0	0	0	0	0.0373784
hsa-mir-514a-3p	0	0	0	0.500788	0	0.804378	0	0	0	0	0	0	0	0	0	0	0	0	0	0	0	0	0	0	0	0	0	0	0	0	0	0	0	0	0	0.0372905
hsa-mir-6848-3p	0	0	0.646979	0	0	0	0	0	0	0	0	0	0	0	0	0	0.654122	0	0	0	0	0	0	0	0	0	0	0	0	0	0	0	0	0	0	0.0371743
hsa-mir-3660	0	0	0	0	0	0	0	0	0	0.852359	0	0	0	0	0	0.447647	0	0	0	0	0	0	0	0	0	0	0	0	0	0	0	0	0	0	0	0.037143
hsa-mir-4323	0	0	0	0	0	0	0	0	0	0	0	0.263502	0	0	0	0.447647	0	0.587384	0	0	0	0	0	0	0	0	0	0	0	0	0	0	0	0	0	0.0371009
hsa-mir-95-5p	0	0	1.29396	0	0	0	0	0	0	0	0	0	0	0	0	0	0	0	0	0	0	0	0	0	0	0	0	0	0	0	0	0	0	0	0	0.0369702
hsa-mir-3619-3p	0	0	0	0.500788	0	0	0	0	0	0	0.785005	0	0	0	0	0	0	0	0	0	0	0	0	0	0	0	0	0	0	0	0	0	0	0	0	0.036737
hsa-mir-5692c	0	0	0	0.500788	0	0	0	0	0	0	0.785005	0	0	0	0	0	0	0	0	0	0	0	0	0	0	0	0	0	0	0	0	0	0	0	0	0.036737
hsa-mir-541-3p	0	0	0	0	1.02184	0	0	0	0	0	0	0.263502	0	0	0	0	0	0	0	0	0	0	0	0	0	0	0	0	0	0	0	0	0	0	0	0.0367241
hsa-mir-6852-3p	0	0	0	0	1.02184	0	0	0	0	0	0	0.263502	0	0	0	0	0	0	0	0	0	0	0	0	0	0	0	0	0	0	0	0	0	0	0	0.0367241
hsa-mir-6745	0	0	0	0	0	0	0	0	0	0	0	0.263502	0	0	0	0	0	0	0	0	0	0	0	0	0	0	0	0	0	1.01597	0	0	0	0	0	0.0365564
hsa-mir-6853-3p	0	0	0	0	0	0	0	0	0	0	0	0.263502	0	0	0	0	0	0	0	0	0	0	0	0	0	0	0	0	0	1.01597	0	0	0	0	0	0.0365564
hsa-mir-6854-5p	0	0	0	0	0	0.804378	0	0	0	0	0	0	0	0	0	0.447647	0	0	0	0	0	0	0	0	0	0	0	0	0	0	0	0	0	0	0	0.0357721
hsa-mir-580-3p	0	0	0	0	0	0.804378	0	0	0	0	0	0	0	0	0	0.447647	0	0	0	0	0	0	0	0	0	0	0	0	0	0	0	0	0	0	0	0.0357721
hsa-mir-6726-3p	0	0	0	0	0	0	0	0	0	0	0	0.790505	0	0	0	0.447647	0	0	0	0	0	0	0	0	0	0	0	0	0	0	0	0	0	0	0	0.0353758
hsa-mir-6879-3p	0	0	0	0	0	0	0	0	0	0	0	0	0	0	0.78892	0.447647	0	0	0	0	0	0	0	0	0	0	0	0	0	0	0	0	0	0	0	0.0353305
hsa-mir-6894-3p	0	0	0.646979	0	0	0	0	0	0	0	0	0	0	0	0	0	0	0.587384	0	0	0	0	0	0	0	0	0	0	0	0	0	0	0	0	0	0.0352675
hsa-mir-6859-5p	0	0	0.646979	0	0	0	0	0	0	0	0	0	0	0	0	0	0	0.587384	0	0	0	0	0	0	0	0	0	0	0	0	0	0	0	0	0	0.0352675
hsa-mir-4632-3p	0	0	0	0	0	0	0	0	0	0	0.785005	0	0	0	0	0.447647	0	0	0	0	0	0	0	0	0	0	0	0	0	0	0	0	0	0	0	0.0352186
hsa-mir-6859-3p	0	0	0	0	0	0	0	0	0	0	0	0	0	0	0	0	0	0	0	0	0	0	0	0	0	0	0	0	1.22992	0	0	0	0	0	0	0.0351406
hsa-mir-4768-5p	0	0	0	0	0	0	0	0	0	0	0	0	0	0	0	0	0	0	0	0	0	0	0	0	0	0	0	0	1.22992	0	0	0	0	0	0	0.0351406
hsa-mir-134-3p	0	0	0	0	0	0	0	0	0	0	0	0	0	0	0	0	0	0	0	0	0	0	0	0	0	0	0	0	1.22992	0	0	0	0	0	0	0.0351406
hsa-mir-101-5p	0	0	0	0	0	0	0	0	0	0	0	0	0	0	0	0	0	0	0	0	0	0	0	0	0	0	0	0	1.22992	0	0	0	0	0	0	0.0351406
hsa-mir-4747-3p	0	0	0	0	0	0	0	0	0	0	0	0	0	0	0	0	0	0	0	0	0	0	0	0	0	0	0	0	1.22992	0	0	0	0	0	0	0.0351406
hsa-mir-147a	0	0	0	0	0	0	0	0	0	0	0	0	0	0	0	0	0	0.587384	0	0.642401	0	0	0	0	0	0	0	0	0	0	0	0	0	0	0	0.0351367
hsa-mir-1185-2-3p	0	0	0	0	0	0	0	0	0	0	0	0	0	0	0	0	0	0.587384	0	0.642401	0	0	0	0	0	0	0	0	0	0	0	0	0	0	0	0.0351367
hsa-mir-4701-5p	0	0	0	0	0	0	0.769775	0	0	0	0	0	0	0	0	0.447647	0	0	0	0	0	0	0	0	0	0	0	0	0	0	0	0	0	0	0	0.0347835
hsa-mir-137	0	0	0	0	0	0	0	0	0	0	0	0	0.55816	0	0	0	0.654122	0	0	0	0	0	0	0	0	0	0	0	0	0	0	0	0	0	0	0.0346366
hsa-mir-6884-5p	0	0	0	0	0	0	0	0	0	0	0	0	0.55816	0	0	0	0.654122	0	0	0	0	0	0	0	0	0	0	0	0	0	0	0	0	0	0	0.0346366
hsa-mir-6729-5p	0	0	0	0	0	0	0	0	0	0	0	0	0.55816	0	0	0	0	0	0	0.642401	0	0	0	0	0	0	0	0	0	0	0	0	0	0	0	0.0343017
hsa-mir-4676-5p	0	0	0	0	0	0	0	0	0	0	0	0.263502	0	0	0	0	0	0	0	0	0	0.92538	0	0	0	0	0	0	0	0	0	0	0	0	0	0.033968
hsa-mir-3620-3p	0	0	0.646979	0.500788	0	0	0	0	0	0	0	0	0	0	0	0	0	0	0	0	0	0	0	0	0	0	0	0	0	0	0	0	0	0	0	0.0327934
hsa-mir-6081	0	0	0.646979	0.500788	0	0	0	0	0	0	0	0	0	0	0	0	0	0	0	0	0	0	0	0	0	0	0	0	0	0	0	0	0	0	0	0.0327934
hsa-mir-2682-3p	0	0	0	0	0	0	0	0	0	0	0	0	0	0	0	0.447647	0	0	0	0	0	0	0	0	0.696199	0	0	0	0	0	0	0	0	0	0	0.0326813
hsa-mir-4723-5p	0	0	0	0.500788	0	0	0	0	0	0	0	0	0	0	0	0	0	0	0	0.642401	0	0	0	0	0	0	0	0	0	0	0	0	0	0	0	0.0326626
hsa-mir-933	0	0	0	0.500788	0	0	0	0	0	0	0	0	0	0	0	0	0	0	0	0.642401	0	0	0	0	0	0	0	0	0	0	0	0	0	0	0	0.0326626
hsa-mir-4309	0	0	0	0	0	0	0	0	0	0	0	0	1.11632	0	0	0	0	0	0	0	0	0	0	0	0	0	0	0	0	0	0	0	0	0	0	0.0318948
hsa-mir-3911	0	0	0	0	0	0	0	0	0	0	0	0	1.11632	0	0	0	0	0	0	0	0	0	0	0	0	0	0	0	0	0	0	0	0	0	0	0.0318948
hsa-mir-6858-3p	0	0	0	0	0	0	0	0	0	0.852359	0	0.263502	0	0	0	0	0	0	0	0	0	0	0	0	0	0	0	0	0	0	0	0	0	0	0	0.0318817
hsa-mir-892a	0	0	0	0	0	0	0	1.10666	0	0	0	0	0	0	0	0	0	0	0	0	0	0	0	0	0	0	0	0	0	0	0	0	0	0	0	0.0316189
hsa-mir-2113	0	0	0	0	0	0	0	1.10666	0	0	0	0	0	0	0	0	0	0	0	0	0	0	0	0	0	0	0	0	0	0	0	0	0	0	0	0.0316189
hsa-mir-5582-3p	0	0	0	0	0	0	0	1.10666	0	0	0	0	0	0	0	0	0	0	0	0	0	0	0	0	0	0	0	0	0	0	0	0	0	0	0	0.0316189
hsa-mir-1228-5p	0	0	0	0	0	0	0	1.10666	0	0	0	0	0	0	0	0	0	0	0	0	0	0	0	0	0	0	0	0	0	0	0	0	0	0	0	0.0316189
hsa-mir-506-3p	0	0	0	0	0	0	0	1.10666	0	0	0	0	0	0	0	0	0	0	0	0	0	0	0	0	0	0	0	0	0	0	0	0	0	0	0	0.0316189
hsa-mir-551a	0	0	0	0	0	0	0	1.10666	0	0	0	0	0	0	0	0	0	0	0	0	0	0	0	0	0	0	0	0	0	0	0	0	0	0	0	0.0316189
hsa-mir-6130	0	0	0	0	0	0	0	1.10666	0	0	0	0	0	0	0	0	0	0	0	0	0	0	0	0	0	0	0	0	0	0	0	0	0	0	0	0.0316189
hsa-mir-7106-3p	0	0	0	0	0	0	0	1.10666	0	0	0	0	0	0	0	0	0	0	0	0	0	0	0	0	0	0	0	0	0	0	0	0	0	0	0	0.0316189
hsa-mir-3167	0	0	0.646979	0	0	0	0	0	0	0	0	0	0	0	0	0.447647	0	0	0	0	0	0	0	0	0	0	0	0	0	0	0	0	0	0	0	0.031275
hsa-mir-6810-3p	0	0	0.646979	0	0	0	0	0	0	0	0	0	0	0	0	0.447647	0	0	0	0	0	0	0	0	0	0	0	0	0	0	0	0	0	0	0	0.031275
hsa-mir-6875-3p	0	0	0.646979	0	0	0	0	0	0	0	0	0	0	0	0	0.447647	0	0	0	0	0	0	0	0	0	0	0	0	0	0	0	0	0	0	0	0.031275
hsa-mir-4701-3p	0	0	0.646979	0	0	0	0	0	0	0	0	0	0	0	0	0.447647	0	0	0	0	0	0	0	0	0	0	0	0	0	0	0	0	0	0	0	0.031275
hsa-mir-4690-3p	0	0	0	0	0	0	0	0	0	0	0	0	0	0	0	0.447647	0	0	0	0.642401	0	0	0	0	0	0	0	0	0	0	0	0	0	0	0	0.0311442
hsa-mir-3689e	0	0	0	0	0	0	0	0	0	0	0	0	0	0	0	0.447647	0	0	0	0.642401	0	0	0	0	0	0	0	0	0	0	0	0	0	0	0	0.0311442
hsa-mir-4736	0	0	0	0	0	0	0	0	0	0	0	0	0	0	0	0.447647	0	0	0	0.642401	0	0	0	0	0	0	0	0	0	0	0	0	0	0	0	0.0311442
hsa-mir-520f-3p	0	0	0	0	0	0	0	0	0	0	0	0	0	0	0	0	0	0	0	0	0	0	0	0	0	0	0	1.06567	0	0	0	0	0	0	0	0.0304478
hsa-mir-647	0	0	0	0	0	0	0	0	0	0	0	0	0	0	0	0	0	0	0	0	0	0	0	0	0	0	0	1.06567	0	0	0	0	0	0	0	0.0304478
hsa-mir-544b	0	0	0	0	0	0	0	0	0	0	0	0	0	0	0	0	0	0	0	0	0	0	0	0	0	0	0	1.06567	0	0	0	0	0	0	0	0.0304478
hsa-mir-1288-3p	0	0	0	0.500788	0	0	0	0	0	0	0	0	0.55816	0	0	0	0	0	0	0	0	0	0	0	0	0	0	0	0	0	0	0	0	0	0	0.0302557
hsa-mir-6807-5p	0	0	0	0	0	0	0	0	0	0	0	0.263502	0	0	0.78892	0	0	0	0	0	0	0	0	0	0	0	0	0	0	0	0	0	0	0	0	0.0300692
hsa-mir-376a-2-5p	0	0	0	0	0	0	0	0	0	0	0	0	0	0	0	0.447647	0	0.587384	0	0	0	0	0	0	0	0	0	0	0	0	0	0	0	0	0	0.0295723
hsa-mir-3183	0	0	0	0	0	0	0	0	0	0	0	0	0	0	0	0.447647	0	0.587384	0	0	0	0	0	0	0	0	0	0	0	0	0	0	0	0	0	0.0295723
hsa-mir-196b-3p	0	0	0	0	0	0	0	0	0	0	0	0	0	0	0	0.447647	0	0.587384	0	0	0	0	0	0	0	0	0	0	0	0	0	0	0	0	0	0.0295723
hsa-let-7c-3p	0	0	0	0.500788	0	0	0	0	0	0	0	0.527003	0	0	0	0	0	0	0	0	0	0	0	0	0	0	0	0	0	0	0	0	0	0	0	0.0293655
hsa-mir-7848-3p	0	0	0	0	1.02184	0	0	0	0	0	0	0	0	0	0	0	0	0	0	0	0	0	0	0	0	0	0	0	0	0	0	0	0	0	0	0.0291954
hsa-mir-656-3p	0	0	0	0	1.02184	0	0	0	0	0	0	0	0	0	0	0	0	0	0	0	0	0	0	0	0	0	0	0	0	0	0	0	0	0	0	0.0291954
hsa-mir-4304	0	0	0	0	1.02184	0	0	0	0	0	0	0	0	0	0	0	0	0	0	0	0	0	0	0	0	0	0	0	0	0	0	0	0	0	0	0.0291954
hsa-mir-5089-5p	0	0	0	0	1.02184	0	0	0	0	0	0	0	0	0	0	0	0	0	0	0	0	0	0	0	0	0	0	0	0	0	0	0	0	0	0	0.0291954
hsa-mir-4648	0	0	0	0	1.02184	0	0	0	0	0	0	0	0	0	0	0	0	0	0	0	0	0	0	0	0	0	0	0	0	0	0	0	0	0	0	0.0291954
hsa-mir-4267	0	0	0	0	1.02184	0	0	0	0	0	0	0	0	0	0	0	0	0	0	0	0	0	0	0	0	0	0	0	0	0	0	0	0	0	0	0.0291954
hsa-mir-4731-3p	0	0	0	0	1.02184	0	0	0	0	0	0	0	0	0	0	0	0	0	0	0	0	0	0	0	0	0	0	0	0	0	0	0	0	0	0	0.0291954
hsa-mir-377-3p	0	0	0	0	1.02184	0	0	0	0	0	0	0	0	0	0	0	0	0	0	0	0	0	0	0	0	0	0	0	0	0	0	0	0	0	0	0.0291954
hsa-mir-3115	0	0	0	0	0	0	0	0	0	0	0	0	0	0	0	0	0	0	0	0	0	0	0	0	0	0	0	0	0	1.01597	0	0	0	0	0	0.0290278
hsa-mir-4764-5p	0	0	0	0	0	0	0	0	0	0	0	0	0	0	0	0	0	0	0	0	0	0	0	0	0	0	0	0	0	1.01597	0	0	0	0	0	0.0290278
hsa-mir-4725-5p	0	0	0	0	0	0	0	0	0	0	0	0	0	0	0	0	0	0	0	0	0	0	0	0	0	0	0	0	0	1.01597	0	0	0	0	0	0.0290278
hsa-mir-153-3p	0	0	0	0	0	0	0	0	0	0	0	0	0	0	0	0	0	0	0	0	0	0	0	0	0	0	0	0	0	1.01597	0	0	0	0	0	0.0290278
hsa-mir-1251-5p	0	0	0	0	0	0	0	0	0	0	0	0	0	0	0	0	0	0	0	0	0	0	0	0	0	0	0	0	0	1.01597	0	0	0	0	0	0.0290278
hsa-mir-1202	0	0	0	0	0	0	0	0	0	0	0	0	0	0	0	0	0	0	0	0	0	0	0	0	0	0	0	0	0	1.01597	0	0	0	0	0	0.0290278
hsa-mir-3130-3p	0	0	0	0	0	0	0	0	0	0	0	0	0	0	0	0	0	0	0	0	0	0	0	0	0	0	0	0	0	1.01597	0	0	0	0	0	0.0290278
hsa-mir-624-3p	0	0	0	0	0	0	0	0	0	0	0	0	0	0	0	0	0	0	0	0	1.00923	0	0	0	0	0	0	0	0	0	0	0	0	0	0	0.0288352
hsa-mir-4642	0	0	0	0	0	0	0	0	0	0	0	0	0	0	0	0	0	0	0	0	1.00923	0	0	0	0	0	0	0	0	0	0	0	0	0	0	0.0288352
hsa-mir-3529-5p	0	0	0	0	0	0	0	0	0	0	0	0	0	0	0	0	0	0	0	0	1.00923	0	0	0	0	0	0	0	0	0	0	0	0	0	0	0.0288352
hsa-mir-4680-5p	0	0	0	0	0	0	0	0	0	0	0	0	0	0	0	0	0	0	0	0	1.00923	0	0	0	0	0	0	0	0	0	0	0	0	0	0	0.0288352
hsa-mir-3663-5p	0	0	0	0	0	0	0	0	0	0	0	0	0	0	0	0	0	0	0	0	1.00923	0	0	0	0	0	0	0	0	0	0	0	0	0	0	0.0288352
hsa-mir-519e-5p	0	0	0	0	0	0	0	0	0	0	0	0	0	0	0	0	0	0	0	0	1.00923	0	0	0	0	0	0	0	0	0	0	0	0	0	0	0.0288352
hsa-mir-645	0	0	0	0	0	0	0	0	0	0	0	0	0	0	0	0	0	0	0	0	1.00923	0	0	0	0	0	0	0	0	0	0	0	0	0	0	0.0288352
hsa-mir-7158-5p	0	0	0	0	0	0	0	0	0	0	0	0	0	0	0	0	0	0	0	0	1.00923	0	0	0	0	0	0	0	0	0	0	0	0	0	0	0.0288352
hsa-mir-7107-5p	0	0	0	0	0	0	0	0	0	0	0	0	0	0	0	0	0	0	0	0	1.00923	0	0	0	0	0	0	0	0	0	0	0	0	0	0	0.0288352
hsa-mir-599	0	0	0	0	0	0	0	0	0	0	0	0	0	0	0	0	0	0	0	0	1.00923	0	0	0	0	0	0	0	0	0	0	0	0	0	0	0.0288352
hsa-mir-1205	0	0	0	0	0	0	0	0	0	0	0	0	0	0	0	0	0	0	0	0	1.00923	0	0	0	0	0	0	0	0	0	0	0	0	0	0	0.0288352
hsa-mir-6512-5p	0	0	0	0	0	0	0	0	0	0	0	0	0	0	0	0	0	0	0	0	1.00923	0	0	0	0	0	0	0	0	0	0	0	0	0	0	0.0288352
hsa-mir-548aq-3p	0	0	0	1.00158	0	0	0	0	0	0	0	0	0	0	0	0	0	0	0	0	0	0	0	0	0	0	0	0	0	0	0	0	0	0	0	0.0286165
hsa-mir-496	0	0	0	1.00158	0	0	0	0	0	0	0	0	0	0	0	0	0	0	0	0	0	0	0	0	0	0	0	0	0	0	0	0	0	0	0	0.0286165
hsa-mir-144-5p	0	0	0	0	0	0	0	0	0	0	0	0.527003	0	0	0	0.447647	0	0	0	0	0	0	0	0	0	0	0	0	0	0	0	0	0	0	0	0.0278472
hsa-mir-124-3p	0	0	0	0	0	0	0	0	0	0	0	0.263502	0	0	0	0	0	0	0	0	0	0	0	0	0.696199	0	0	0	0	0	0	0	0	0	0	0.02742
hsa-mir-4295	0	0	0	0	0	0	0	0	0	0	0	0.263502	0	0	0	0	0	0	0	0	0	0	0	0	0.696199	0	0	0	0	0	0	0	0	0	0	0.02742
hsa-mir-181d-3p	0	0	0	0	0	0	0	0	0	0	0	0.263502	0	0	0	0	0	0	0	0	0	0	0	0	0.696199	0	0	0	0	0	0	0	0	0	0	0.02742
hsa-mir-6788-3p	0	0	0	0	0	0	0	0	0	0	0	0	0	0	0	0	0	0	0	0	0	0.92538	0	0	0	0	0	0	0	0	0	0	0	0	0	0.0264394
hsa-mir-4450	0	0	0	0	0	0	0	0	0	0	0	0	0	0	0	0	0	0	0	0	0	0.92538	0	0	0	0	0	0	0	0	0	0	0	0	0	0.0264394
hsa-mir-5007-5p	0	0	0	0	0	0	0	0	0	0	0	0	0	0	0	0	0	0	0	0	0	0.92538	0	0	0	0	0	0	0	0	0	0	0	0	0	0.0264394
hsa-mir-548ba	0	0	0	0	0	0	0	0	0	0	0	0	0	0	0	0	0	0	0	0	0	0.92538	0	0	0	0	0	0	0	0	0	0	0	0	0	0.0264394
hsa-mir-522-5p	0	0	0	0	0	0	0	0	0	0	0	0	0	0	0	0	0	0	0	0	0	0.92538	0	0	0	0	0	0	0	0	0	0	0	0	0	0.0264394
hsa-mir-1225-5p	0	0	0	0	0	0	0	0	0	0	0	0	0	0	0	0	0	0	0	0	0	0.92538	0	0	0	0	0	0	0	0	0	0	0	0	0	0.0264394
hsa-mir-562	0	0	0	0	0	0	0	0	0	0	0	0	0	0	0	0	0	0	0	0	0	0.92538	0	0	0	0	0	0	0	0	0	0	0	0	0	0.0264394
hsa-mir-4724-3p	0	0	0	0	0	0	0	0	0	0	0	0	0	0	0	0	0	0	0	0	0	0.92538	0	0	0	0	0	0	0	0	0	0	0	0	0	0.0264394
hsa-mir-6754-5p	0	0	0	0	0	0	0	0	0	0	0	0	0	0	0	0	0	0	0	0	0	0.92538	0	0	0	0	0	0	0	0	0	0	0	0	0	0.0264394
hsa-mir-4321	0	0	0	0	0	0	0	0	0	0	0	0	0	0	0	0	0	0	0	0	0	0.92538	0	0	0	0	0	0	0	0	0	0	0	0	0	0.0264394
hsa-mir-6731-5p	0	0	0	0	0	0	0	0	0	0	0	0	0	0	0	0	0	0	0	0	0	0.92538	0	0	0	0	0	0	0	0	0	0	0	0	0	0.0264394
hsa-mir-20a-3p	0	0	0	0	0	0	0	0	0	0	0	0.263502	0	0	0	0	0.654122	0	0	0	0	0	0	0	0	0	0	0	0	0	0	0	0	0	0	0.0262178
hsa-mir-503-3p	0	0	0	0	0	0	0	0	0	0	0	0.263502	0	0	0	0	0	0	0	0.642401	0	0	0	0	0	0	0	0	0	0	0	0	0	0	0	0.0258829
hsa-mir-6799-3p	0	0	0	0	0	0	0	0	0	0	0	0	0	0	0	0	0	0	0	0	0	0	0	0	0	0	0	0	0	0	0	0.905149	0	0	0	0.0258614
hsa-mir-190a-3p	0	0	0	0	0	0	0	0	0	0	0	0	0	0	0	0	0	0	0	0	0	0	0	0	0	0	0	0	0	0	0	0.905149	0	0	0	0.0258614
hsa-mir-7158-3p	0	0	0	0	0	0	0	0	0	0	0	0	0	0	0	0	0	0	0	0	0	0	0	0	0	0	0	0	0	0	0	0.905149	0	0	0	0.0258614
hsa-mir-3661	0	0	0	0	0	0	0	0	0	0	0	0	0	0	0	0	0	0	0	0	0	0	0	0	0	0	0	0	0	0	0	0.905149	0	0	0	0.0258614
hsa-mir-548i	0	0	0	0	0	0	0	0	0	0	0	0	0	0	0	0	0	0	0	0	0	0	0	0	0	0	0	0	0	0	0	0.905149	0	0	0	0.0258614
hsa-mir-1469	0	0	0	0	0	0	0	0	0	0	0	0	0	0	0	0	0	0	0	0	0	0	0	0	0	0	0	0	0	0	0	0.905149	0	0	0	0.0258614
hsa-mir-7109-3p	0	0	0	0	0	0	0	0	0	0	0	0	0	0	0	0	0	0	0	0	0	0	0	0	0	0	0	0	0	0	0	0.905149	0	0	0	0.0258614
hsa-mir-363-5p	0	0	0	0	0	0	0	0	0	0	0	0	0	0	0	0	0	0	0	0	0	0	0	0	0	0	0	0	0	0	0	0.905149	0	0	0	0.0258614
hsa-mir-6750-3p	0	0	0	0	0	0	0	0	0	0.852359	0	0	0	0	0	0	0	0	0	0	0	0	0	0	0	0	0	0	0	0	0	0	0	0	0	0.0243531
hsa-mir-3679-3p	0	0	0	0	0	0	0	0	0	0.852359	0	0	0	0	0	0	0	0	0	0	0	0	0	0	0	0	0	0	0	0	0	0	0	0	0	0.0243531
hsa-mir-7705	0	0	0	0	0	0	0	0	0	0.852359	0	0	0	0	0	0	0	0	0	0	0	0	0	0	0	0	0	0	0	0	0	0	0	0	0	0.0243531
hsa-mir-6882-3p	0	0	0	0	0	0	0	0	0	0.852359	0	0	0	0	0	0	0	0	0	0	0	0	0	0	0	0	0	0	0	0	0	0	0	0	0	0.0243531
hsa-mir-7703	0	0	0	0	0	0	0	0	0	0.852359	0	0	0	0	0	0	0	0	0	0	0	0	0	0	0	0	0	0	0	0	0	0	0	0	0	0.0243531
hsa-mir-652-5p	0	0	0	0	0	0	0	0	0	0.852359	0	0	0	0	0	0	0	0	0	0	0	0	0	0	0	0	0	0	0	0	0	0	0	0	0	0.0243531
hsa-mir-6876-5p	0	0	0	0	0	0	0	0	0	0.852359	0	0	0	0	0	0	0	0	0	0	0	0	0	0	0	0	0	0	0	0	0	0	0	0	0	0.0243531
hsa-mir-450a-2-3p	0	0	0	0	0	0	0	0	0	0.852359	0	0	0	0	0	0	0	0	0	0	0	0	0	0	0	0	0	0	0	0	0	0	0	0	0	0.0243531
hsa-mir-5681a	0	0	0	0	0	0	0	0	0	0.852359	0	0	0	0	0	0	0	0	0	0	0	0	0	0	0	0	0	0	0	0	0	0	0	0	0	0.0243531
hsa-mir-4292	0	0	0	0	0	0	0	0	0	0.852359	0	0	0	0	0	0	0	0	0	0	0	0	0	0	0	0	0	0	0	0	0	0	0	0	0	0.0243531
hsa-mir-1277-3p	0	0	0	0	0	0	0	0	0	0.852359	0	0	0	0	0	0	0	0	0	0	0	0	0	0	0	0	0	0	0	0	0	0	0	0	0	0.0243531
hsa-mir-1179	0	0	0	0	0	0	0	0	0	0.852359	0	0	0	0	0	0	0	0	0	0	0	0	0	0	0	0	0	0	0	0	0	0	0	0	0	0.0243531
hsa-mir-497-3p	0	0	0	0	0	0	0	0	0	0.852359	0	0	0	0	0	0	0	0	0	0	0	0	0	0	0	0	0	0	0	0	0	0	0	0	0	0.0243531
hsa-mir-548ax	0	0	0	0	0	0	0	0	0	0.852359	0	0	0	0	0	0	0	0	0	0	0	0	0	0	0	0	0	0	0	0	0	0	0	0	0	0.0243531
hsa-mir-1321	0	0	0	0	0	0	0	0	0	0.852359	0	0	0	0	0	0	0	0	0	0	0	0	0	0	0	0	0	0	0	0	0	0	0	0	0	0.0243531
hsa-mir-572	0	0	0	0	0	0	0	0	0	0.852359	0	0	0	0	0	0	0	0	0	0	0	0	0	0	0	0	0	0	0	0	0	0	0	0	0	0.0243531
hsa-mir-520d-5p	0	0	0	0	0	0	0	0	0	0.852359	0	0	0	0	0	0	0	0	0	0	0	0	0	0	0	0	0	0	0	0	0	0	0	0	0	0.0243531
hsa-mir-4533	0	0	0	0	0	0	0	0	0	0.852359	0	0	0	0	0	0	0	0	0	0	0	0	0	0	0	0	0	0	0	0	0	0	0	0	0	0.0243531
hsa-mir-6893-3p	0	0	0	0	0	0	0	0	0	0.852359	0	0	0	0	0	0	0	0	0	0	0	0	0	0	0	0	0	0	0	0	0	0	0	0	0	0.0243531
hsa-mir-6746-5p	0	0	0	0	0	0	0	0	0	0	0	0.263502	0	0	0	0	0	0.587384	0	0	0	0	0	0	0	0	0	0	0	0	0	0	0	0	0	0.024311
hsa-mir-548au-5p	0	0	0	0	0	0.804378	0	0	0	0	0	0	0	0	0	0	0	0	0	0	0	0	0	0	0	0	0	0	0	0	0	0	0	0	0	0.0229822
hsa-mir-3158-5p	0	0	0	0	0	0.804378	0	0	0	0	0	0	0	0	0	0	0	0	0	0	0	0	0	0	0	0	0	0	0	0	0	0	0	0	0	0.0229822
hsa-mir-4433a-5p	0	0	0	0	0	0.804378	0	0	0	0	0	0	0	0	0	0	0	0	0	0	0	0	0	0	0	0	0	0	0	0	0	0	0	0	0	0.0229822
hsa-mir-6827-3p	0	0	0	0	0	0.804378	0	0	0	0	0	0	0	0	0	0	0	0	0	0	0	0	0	0	0	0	0	0	0	0	0	0	0	0	0	0.0229822
hsa-mir-4795-3p	0	0	0	0	0	0.804378	0	0	0	0	0	0	0	0	0	0	0	0	0	0	0	0	0	0	0	0	0	0	0	0	0	0	0	0	0	0.0229822
hsa-mir-6514-3p	0	0	0	0	0	0.804378	0	0	0	0	0	0	0	0	0	0	0	0	0	0	0	0	0	0	0	0	0	0	0	0	0	0	0	0	0	0.0229822
hsa-mir-6846-5p	0	0	0	0	0	0.804378	0	0	0	0	0	0	0	0	0	0	0	0	0	0	0	0	0	0	0	0	0	0	0	0	0	0	0	0	0	0.0229822
hsa-mir-635	0	0	0	0	0	0.804378	0	0	0	0	0	0	0	0	0	0	0	0	0	0	0	0	0	0	0	0	0	0	0	0	0	0	0	0	0	0.0229822
hsa-mir-3166	0	0	0	0	0	0.804378	0	0	0	0	0	0	0	0	0	0	0	0	0	0	0	0	0	0	0	0	0	0	0	0	0	0	0	0	0	0.0229822
hsa-mir-553	0	0	0	0	0	0.804378	0	0	0	0	0	0	0	0	0	0	0	0	0	0	0	0	0	0	0	0	0	0	0	0	0	0	0	0	0	0.0229822
hsa-mir-6813-5p	0	0	0	0	0	0.804378	0	0	0	0	0	0	0	0	0	0	0	0	0	0	0	0	0	0	0	0	0	0	0	0	0	0	0	0	0	0.0229822
hsa-mir-548d-3p	0	0	0	0	0	0.804378	0	0	0	0	0	0	0	0	0	0	0	0	0	0	0	0	0	0	0	0	0	0	0	0	0	0	0	0	0	0.0229822
hsa-mir-4731-5p	0	0	0	0	0	0.804378	0	0	0	0	0	0	0	0	0	0	0	0	0	0	0	0	0	0	0	0	0	0	0	0	0	0	0	0	0	0.0229822
hsa-mir-5687	0	0	0	0	0	0	0	0	0	0	0	0	0	0.796387	0	0	0	0	0	0	0	0	0	0	0	0	0	0	0	0	0	0	0	0	0	0.0227539
hsa-mir-6133	0	0	0	0	0	0	0	0	0	0	0	0	0	0.796387	0	0	0	0	0	0	0	0	0	0	0	0	0	0	0	0	0	0	0	0	0	0.0227539
hsa-mir-4659a-3p	0	0	0	0	0	0	0	0	0	0	0	0	0	0.796387	0	0	0	0	0	0	0	0	0	0	0	0	0	0	0	0	0	0	0	0	0	0.0227539
hsa-mir-6506-5p	0	0	0	0	0	0	0	0	0	0	0	0	0	0.796387	0	0	0	0	0	0	0	0	0	0	0	0	0	0	0	0	0	0	0	0	0	0.0227539
hsa-mir-4277	0	0	0	0	0	0	0	0	0	0	0	0	0	0.796387	0	0	0	0	0	0	0	0	0	0	0	0	0	0	0	0	0	0	0	0	0	0.0227539
hsa-mir-6876-3p	0	0	0	0	0	0	0	0	0	0	0	0	0	0.796387	0	0	0	0	0	0	0	0	0	0	0	0	0	0	0	0	0	0	0	0	0	0.0227539
hsa-mir-4715-3p	0	0	0	0	0	0	0	0	0	0	0	0	0	0	0.78892	0	0	0	0	0	0	0	0	0	0	0	0	0	0	0	0	0	0	0	0	0.0225406
hsa-mir-4296	0	0	0	0	0	0	0	0	0	0	0	0	0	0	0.78892	0	0	0	0	0	0	0	0	0	0	0	0	0	0	0	0	0	0	0	0	0.0225406
hsa-mir-5187-3p	0	0	0	0	0	0	0	0	0	0	0	0	0	0	0.78892	0	0	0	0	0	0	0	0	0	0	0	0	0	0	0	0	0	0	0	0	0.0225406
hsa-mir-517a-3p	0	0	0	0	0	0	0	0	0	0	0	0	0	0	0.78892	0	0	0	0	0	0	0	0	0	0	0	0	0	0	0	0	0	0	0	0	0.0225406
hsa-mir-4330	0	0	0	0	0	0	0	0	0	0	0	0	0	0	0.78892	0	0	0	0	0	0	0	0	0	0	0	0	0	0	0	0	0	0	0	0	0.0225406
hsa-mir-6871-5p	0	0	0	0	0	0	0	0	0	0	0	0	0	0	0.78892	0	0	0	0	0	0	0	0	0	0	0	0	0	0	0	0	0	0	0	0	0.0225406
hsa-mir-372-3p	0	0	0	0	0	0	0	0	0	0	0	0	0	0	0.78892	0	0	0	0	0	0	0	0	0	0	0	0	0	0	0	0	0	0	0	0	0.0225406
hsa-mir-6817-3p	0	0	0	0	0	0	0	0	0	0	0	0	0	0	0.78892	0	0	0	0	0	0	0	0	0	0	0	0	0	0	0	0	0	0	0	0	0.0225406
hsa-mir-6865-5p	0	0	0	0	0	0	0	0	0	0	0	0	0	0	0.78892	0	0	0	0	0	0	0	0	0	0	0	0	0	0	0	0	0	0	0	0	0.0225406
hsa-mir-6743-3p	0	0	0	0	0	0	0	0	0	0	0	0	0	0	0.78892	0	0	0	0	0	0	0	0	0	0	0	0	0	0	0	0	0	0	0	0	0.0225406
hsa-mir-1245b-5p	0	0	0	0	0	0	0	0	0	0	0	0	0	0	0.78892	0	0	0	0	0	0	0	0	0	0	0	0	0	0	0	0	0	0	0	0	0.0225406
hsa-mir-3123	0	0	0	0	0	0	0	0	0	0	0	0	0	0	0.78892	0	0	0	0	0	0	0	0	0	0	0	0	0	0	0	0	0	0	0	0	0.0225406
hsa-mir-922	0	0	0	0	0	0	0	0	0	0	0	0	0	0	0.78892	0	0	0	0	0	0	0	0	0	0	0	0	0	0	0	0	0	0	0	0	0.0225406
hsa-mir-5581-3p	0	0	0	0	0	0	0	0	0	0	0.785005	0	0	0	0	0	0	0	0	0	0	0	0	0	0	0	0	0	0	0	0	0	0	0	0	0.0224287
hsa-mir-4782-5p	0	0	0	0	0	0	0	0	0	0	0.785005	0	0	0	0	0	0	0	0	0	0	0	0	0	0	0	0	0	0	0	0	0	0	0	0	0.0224287
hsa-mir-138-2-3p	0	0	0	0	0	0	0	0	0	0	0.785005	0	0	0	0	0	0	0	0	0	0	0	0	0	0	0	0	0	0	0	0	0	0	0	0	0.0224287
hsa-mir-4799-5p	0	0	0	0	0	0	0	0	0	0	0.785005	0	0	0	0	0	0	0	0	0	0	0	0	0	0	0	0	0	0	0	0	0	0	0	0	0.0224287
hsa-mir-4783-5p	0	0	0	0	0	0	0	0	0	0	0.785005	0	0	0	0	0	0	0	0	0	0	0	0	0	0	0	0	0	0	0	0	0	0	0	0	0.0224287
hsa-mir-5691	0	0	0	0	0	0	0	0	0	0	0.785005	0	0	0	0	0	0	0	0	0	0	0	0	0	0	0	0	0	0	0	0	0	0	0	0	0.0224287
hsa-mir-548ap-5p	0	0	0	0	0	0	0	0	0	0	0.785005	0	0	0	0	0	0	0	0	0	0	0	0	0	0	0	0	0	0	0	0	0	0	0	0	0.0224287
hsa-mir-6844	0	0	0	0	0	0	0	0	0	0	0.785005	0	0	0	0	0	0	0	0	0	0	0	0	0	0	0	0	0	0	0	0	0	0	0	0	0.0224287
hsa-mir-381-5p	0	0	0	0	0	0	0.769775	0	0	0	0	0	0	0	0	0	0	0	0	0	0	0	0	0	0	0	0	0	0	0	0	0	0	0	0	0.0219936
hsa-mir-5089-3p	0	0	0	0	0	0	0.769775	0	0	0	0	0	0	0	0	0	0	0	0	0	0	0	0	0	0	0	0	0	0	0	0	0	0	0	0	0.0219936
hsa-mir-1-5p	0	0	0	0	0	0	0.769775	0	0	0	0	0	0	0	0	0	0	0	0	0	0	0	0	0	0	0	0	0	0	0	0	0	0	0	0	0.0219936
hsa-mir-7850-5p	0	0	0	0	0	0	0.769775	0	0	0	0	0	0	0	0	0	0	0	0	0	0	0	0	0	0	0	0	0	0	0	0	0	0	0	0	0.0219936
hsa-mir-3137	0	0	0	0	0	0	0.769775	0	0	0	0	0	0	0	0	0	0	0	0	0	0	0	0	0	0	0	0	0	0	0	0	0	0	0	0	0.0219936
hsa-mir-564	0	0	0	0	0	0	0.769775	0	0	0	0	0	0	0	0	0	0	0	0	0	0	0	0	0	0	0	0	0	0	0	0	0	0	0	0	0.0219936
hsa-mir-675-5p	0	0	0	0	0	0	0.769775	0	0	0	0	0	0	0	0	0	0	0	0	0	0	0	0	0	0	0	0	0	0	0	0	0	0	0	0	0.0219936
hsa-mir-6735-3p	0	0	0	0	0	0	0.769775	0	0	0	0	0	0	0	0	0	0	0	0	0	0	0	0	0	0	0	0	0	0	0	0	0	0	0	0	0.0219936
hsa-mir-649	0	0	0	0.500788	0	0	0	0	0	0	0	0.263502	0	0	0	0	0	0	0	0	0	0	0	0	0	0	0	0	0	0	0	0	0	0	0	0.0218369
hsa-mir-3938	0	0	0	0.500788	0	0	0	0	0	0	0	0.263502	0	0	0	0	0	0	0	0	0	0	0	0	0	0	0	0	0	0	0	0	0	0	0	0.0218369
hsa-mir-374c-3p	0	0	0	0	0	0	0	0	0	0	0	0	0	0	0	0	0	0	0	0	0	0	0	0	0.696199	0	0	0	0	0	0	0	0	0	0	0.0198914
hsa-mir-539-3p	0	0	0	0	0	0	0	0	0	0	0	0	0	0	0	0	0	0	0	0	0	0	0	0	0.696199	0	0	0	0	0	0	0	0	0	0	0.0198914
hsa-mir-3191-3p	0	0	0	0	0	0	0	0	0	0	0	0	0	0	0	0	0	0	0	0	0	0	0	0	0.696199	0	0	0	0	0	0	0	0	0	0	0.0198914
hsa-mir-6080	0	0	0	0	0	0	0	0	0	0	0	0	0	0	0	0	0	0	0	0	0	0	0	0	0.696199	0	0	0	0	0	0	0	0	0	0	0.0198914
hsa-mir-5702	0	0	0	0	0	0	0	0	0	0	0	0	0	0	0	0	0	0	0	0	0	0	0	0	0.696199	0	0	0	0	0	0	0	0	0	0	0.0198914
hsa-mir-4684-5p	0	0	0	0	0	0	0	0	0	0	0	0	0	0	0	0	0	0	0	0	0	0	0	0	0.696199	0	0	0	0	0	0	0	0	0	0	0.0198914
hsa-mir-1298-5p	0	0	0	0	0	0	0	0	0	0	0	0	0	0	0	0	0	0	0	0	0	0	0	0	0.696199	0	0	0	0	0	0	0	0	0	0	0.0198914
hsa-mir-6758-5p	0	0	0	0	0	0	0	0	0	0	0	0	0	0	0	0	0	0	0	0	0	0	0	0	0.696199	0	0	0	0	0	0	0	0	0	0	0.0198914
hsa-mir-550a-3p	0	0	0	0	0	0	0	0	0	0	0	0	0	0	0	0	0	0	0	0	0	0	0	0	0.696199	0	0	0	0	0	0	0	0	0	0	0.0198914
hsa-mir-4423-5p	0	0	0	0	0	0	0	0	0	0	0	0	0	0	0	0	0	0	0	0	0	0	0	0	0.696199	0	0	0	0	0	0	0	0	0	0	0.0198914
hsa-mir-1909-5p	0	0	0	0	0	0	0	0	0	0	0	0	0	0	0	0	0	0	0	0	0	0	0	0	0.696199	0	0	0	0	0	0	0	0	0	0	0.0198914
hsa-mir-4757-3p	0	0	0	0	0	0	0	0	0	0	0	0	0	0	0	0	0	0	0	0	0	0	0	0	0.696199	0	0	0	0	0	0	0	0	0	0	0.0198914
hsa-mir-3910	0	0	0	0	0	0	0	0	0	0	0	0	0	0	0	0	0.654122	0	0	0	0	0	0	0	0	0	0	0	0	0	0	0	0	0	0	0.0186892
hsa-mir-675-3p	0	0	0	0	0	0	0	0	0	0	0	0	0	0	0	0	0.654122	0	0	0	0	0	0	0	0	0	0	0	0	0	0	0	0	0	0	0.0186892
hsa-mir-4274	0	0	0	0	0	0	0	0	0	0	0	0	0	0	0	0	0.654122	0	0	0	0	0	0	0	0	0	0	0	0	0	0	0	0	0	0	0.0186892
hsa-mir-6730-3p	0	0	0	0	0	0	0	0	0	0	0	0	0	0	0	0	0.654122	0	0	0	0	0	0	0	0	0	0	0	0	0	0	0	0	0	0	0.0186892
hsa-mir-6829-5p	0	0	0	0	0	0	0	0	0	0	0	0	0	0	0	0	0.654122	0	0	0	0	0	0	0	0	0	0	0	0	0	0	0	0	0	0	0.0186892
hsa-mir-3684	0	0	0	0	0	0	0	0	0	0	0	0	0	0	0	0	0.654122	0	0	0	0	0	0	0	0	0	0	0	0	0	0	0	0	0	0	0.0186892
hsa-mir-4518	0	0	0	0	0	0	0	0	0	0	0	0	0	0	0	0	0.654122	0	0	0	0	0	0	0	0	0	0	0	0	0	0	0	0	0	0	0.0186892
hsa-mir-20b-3p	0	0	0	0	0	0	0	0	0	0	0	0	0	0	0	0	0.654122	0	0	0	0	0	0	0	0	0	0	0	0	0	0	0	0	0	0	0.0186892
hsa-mir-6070	0	0	0	0	0	0	0	0	0	0	0	0	0	0	0	0	0.654122	0	0	0	0	0	0	0	0	0	0	0	0	0	0	0	0	0	0	0.0186892
hsa-mir-549a	0	0	0	0	0	0	0	0	0	0	0	0	0	0	0	0	0.654122	0	0	0	0	0	0	0	0	0	0	0	0	0	0	0	0	0	0	0.0186892
hsa-mir-511-3p	0	0	0	0	0	0	0	0	0	0	0	0	0	0	0	0	0.654122	0	0	0	0	0	0	0	0	0	0	0	0	0	0	0	0	0	0	0.0186892
hsa-mir-6755-5p	0	0	0	0	0	0	0	0	0	0	0	0	0	0	0	0	0.654122	0	0	0	0	0	0	0	0	0	0	0	0	0	0	0	0	0	0	0.0186892
hsa-mir-3124-5p	0	0	0	0	0	0	0	0	0	0	0	0	0	0	0	0	0.654122	0	0	0	0	0	0	0	0	0	0	0	0	0	0	0	0	0	0	0.0186892
hsa-mir-1237-5p	0	0	0.646979	0	0	0	0	0	0	0	0	0	0	0	0	0	0	0	0	0	0	0	0	0	0	0	0	0	0	0	0	0	0	0	0	0.0184851
hsa-mir-3664-5p	0	0	0.646979	0	0	0	0	0	0	0	0	0	0	0	0	0	0	0	0	0	0	0	0	0	0	0	0	0	0	0	0	0	0	0	0	0.0184851
hsa-mir-6785-5p	0	0	0.646979	0	0	0	0	0	0	0	0	0	0	0	0	0	0	0	0	0	0	0	0	0	0	0	0	0	0	0	0	0	0	0	0	0.0184851
hsa-mir-495-5p	0	0	0.646979	0	0	0	0	0	0	0	0	0	0	0	0	0	0	0	0	0	0	0	0	0	0	0	0	0	0	0	0	0	0	0	0	0.0184851
hsa-mir-5588-3p	0	0	0.646979	0	0	0	0	0	0	0	0	0	0	0	0	0	0	0	0	0	0	0	0	0	0	0	0	0	0	0	0	0	0	0	0	0.0184851
hsa-mir-4753-3p	0	0	0.646979	0	0	0	0	0	0	0	0	0	0	0	0	0	0	0	0	0	0	0	0	0	0	0	0	0	0	0	0	0	0	0	0	0.0184851
hsa-mir-6754-3p	0	0	0.646979	0	0	0	0	0	0	0	0	0	0	0	0	0	0	0	0	0	0	0	0	0	0	0	0	0	0	0	0	0	0	0	0	0.0184851
hsa-mir-6728-5p	0	0	0.646979	0	0	0	0	0	0	0	0	0	0	0	0	0	0	0	0	0	0	0	0	0	0	0	0	0	0	0	0	0	0	0	0	0.0184851
hsa-mir-1229-5p	0	0	0.646979	0	0	0	0	0	0	0	0	0	0	0	0	0	0	0	0	0	0	0	0	0	0	0	0	0	0	0	0	0	0	0	0	0.0184851
hsa-mir-6814-3p	0	0	0	0	0	0	0	0	0	0	0	0	0	0	0	0	0	0	0	0.642401	0	0	0	0	0	0	0	0	0	0	0	0	0	0	0	0.0183543
hsa-mir-1272	0	0	0	0	0	0	0	0	0	0	0	0	0	0	0	0	0	0	0	0.642401	0	0	0	0	0	0	0	0	0	0	0	0	0	0	0	0.0183543
hsa-mir-4639-5p	0	0	0	0	0	0	0	0	0	0	0	0	0	0	0	0	0	0	0	0.642401	0	0	0	0	0	0	0	0	0	0	0	0	0	0	0	0.0183543
hsa-mir-548x-5p	0	0	0	0	0	0	0	0	0	0	0	0	0	0	0	0	0	0	0	0.642401	0	0	0	0	0	0	0	0	0	0	0	0	0	0	0	0.0183543
hsa-mir-3689f	0	0	0	0	0	0	0	0	0	0	0	0	0	0	0	0	0	0	0	0.642401	0	0	0	0	0	0	0	0	0	0	0	0	0	0	0	0.0183543
hsa-mir-6791-3p	0	0	0	0	0	0	0	0	0	0	0	0	0	0	0	0	0	0	0	0.642401	0	0	0	0	0	0	0	0	0	0	0	0	0	0	0	0.0183543
hsa-mir-944	0	0	0	0	0	0	0	0	0	0	0	0	0	0	0	0	0	0	0	0.642401	0	0	0	0	0	0	0	0	0	0	0	0	0	0	0	0.0183543
hsa-mir-6740-5p	0	0	0	0	0	0	0	0	0	0	0	0	0	0	0	0	0	0	0	0.642401	0	0	0	0	0	0	0	0	0	0	0	0	0	0	0	0.0183543
hsa-mir-1243	0	0	0	0	0	0	0	0	0	0	0	0	0	0	0	0	0	0	0	0.642401	0	0	0	0	0	0	0	0	0	0	0	0	0	0	0	0.0183543
hsa-mir-4283	0	0	0	0	0	0	0	0	0	0	0	0	0	0	0	0	0	0	0	0.642401	0	0	0	0	0	0	0	0	0	0	0	0	0	0	0	0.0183543
hsa-mir-1203	0	0	0	0	0	0	0	0	0	0	0	0	0	0	0	0	0	0	0	0.642401	0	0	0	0	0	0	0	0	0	0	0	0	0	0	0	0.0183543
hsa-mir-526b-5p	0	0	0	0	0	0	0	0	0	0	0	0	0	0	0	0	0	0	0	0.642401	0	0	0	0	0	0	0	0	0	0	0	0	0	0	0	0.0183543
hsa-mir-4524a-5p	0	0	0	0	0	0	0	0	0	0	0	0	0	0	0	0	0	0.587384	0	0	0	0	0	0	0	0	0	0	0	0	0	0	0	0	0	0.0167824
hsa-mir-5000-3p	0	0	0	0	0	0	0	0	0	0	0	0	0	0	0	0	0	0.587384	0	0	0	0	0	0	0	0	0	0	0	0	0	0	0	0	0	0.0167824
hsa-mir-371b-5p	0	0	0	0	0	0	0	0	0	0	0	0	0	0	0	0	0	0.587384	0	0	0	0	0	0	0	0	0	0	0	0	0	0	0	0	0	0.0167824
hsa-mir-1909-3p	0	0	0	0	0	0	0	0	0	0	0	0	0	0	0	0	0	0.587384	0	0	0	0	0	0	0	0	0	0	0	0	0	0	0	0	0	0.0167824
hsa-mir-1911-5p	0	0	0	0	0	0	0	0	0	0	0	0	0	0	0	0	0	0.587384	0	0	0	0	0	0	0	0	0	0	0	0	0	0	0	0	0	0.0167824
hsa-mir-6765-3p	0	0	0	0	0	0	0	0	0	0	0	0	0	0	0	0	0	0.587384	0	0	0	0	0	0	0	0	0	0	0	0	0	0	0	0	0	0.0167824
hsa-mir-6818-5p	0	0	0	0	0	0	0	0	0	0	0	0	0	0	0	0	0	0.587384	0	0	0	0	0	0	0	0	0	0	0	0	0	0	0	0	0	0.0167824
hsa-mir-1199-3p	0	0	0	0	0	0	0	0	0	0	0	0	0	0	0	0	0	0.587384	0	0	0	0	0	0	0	0	0	0	0	0	0	0	0	0	0	0.0167824
hsa-mir-3134	0	0	0	0	0	0	0	0	0	0	0	0	0	0	0	0	0	0.587384	0	0	0	0	0	0	0	0	0	0	0	0	0	0	0	0	0	0.0167824
hsa-mir-4649-5p	0	0	0	0	0	0	0	0	0	0	0	0	0.55816	0	0	0	0	0	0	0	0	0	0	0	0	0	0	0	0	0	0	0	0	0	0	0.0159474
hsa-mir-4431	0	0	0	0	0	0	0	0	0	0	0	0	0.55816	0	0	0	0	0	0	0	0	0	0	0	0	0	0	0	0	0	0	0	0	0	0	0.0159474
hsa-mir-548ai	0	0	0	0	0	0	0	0	0	0	0	0	0.55816	0	0	0	0	0	0	0	0	0	0	0	0	0	0	0	0	0	0	0	0	0	0	0.0159474
hsa-mir-4269	0	0	0	0	0	0	0	0	0	0	0	0	0.55816	0	0	0	0	0	0	0	0	0	0	0	0	0	0	0	0	0	0	0	0	0	0	0.0159474
hsa-mir-3925-3p	0	0	0	0	0	0	0	0	0	0	0	0	0.55816	0	0	0	0	0	0	0	0	0	0	0	0	0	0	0	0	0	0	0	0	0	0	0.0159474
hsa-mir-1245a	0	0	0	0	0	0	0	0	0	0	0	0	0.55816	0	0	0	0	0	0	0	0	0	0	0	0	0	0	0	0	0	0	0	0	0	0	0.0159474
hsa-mir-5787	0	0	0	0	0	0	0	0	0	0	0	0	0.55816	0	0	0	0	0	0	0	0	0	0	0	0	0	0	0	0	0	0	0	0	0	0	0.0159474
hsa-mir-5002-3p	0	0	0	0	0	0	0	0	0	0	0	0	0.55816	0	0	0	0	0	0	0	0	0	0	0	0	0	0	0	0	0	0	0	0	0	0	0.0159474
hsa-mir-5087	0	0	0	0	0	0	0	0	0	0	0	0	0.55816	0	0	0	0	0	0	0	0	0	0	0	0	0	0	0	0	0	0	0	0	0	0	0.0159474
hsa-mir-6762-3p	0	0	0	0	0	0	0	0	0	0	0	0	0.55816	0	0	0	0	0	0	0	0	0	0	0	0	0	0	0	0	0	0	0	0	0	0	0.0159474
hsa-mir-6886-3p	0	0	0	0	0	0	0	0	0	0	0	0	0.55816	0	0	0	0	0	0	0	0	0	0	0	0	0	0	0	0	0	0	0	0	0	0	0.0159474
hsa-mir-876-3p	0	0	0	0	0	0	0	0	0	0	0	0	0.55816	0	0	0	0	0	0	0	0	0	0	0	0	0	0	0	0	0	0	0	0	0	0	0.0159474
hsa-mir-202-3p	0	0	0	0	0	0	0	0	0	0	0	0	0.55816	0	0	0	0	0	0	0	0	0	0	0	0	0	0	0	0	0	0	0	0	0	0	0.0159474
hsa-mir-548u	0	0	0	0	0	0	0	0	0	0	0	0	0.55816	0	0	0	0	0	0	0	0	0	0	0	0	0	0	0	0	0	0	0	0	0	0	0.0159474
hsa-mir-211-3p	0	0	0	0	0	0	0	0	0	0	0	0	0.55816	0	0	0	0	0	0	0	0	0	0	0	0	0	0	0	0	0	0	0	0	0	0	0.0159474
hsa-mir-548ay-3p	0	0	0	0	0	0	0	0	0	0	0	0.527003	0	0	0	0	0	0	0	0	0	0	0	0	0	0	0	0	0	0	0	0	0	0	0	0.0150572
hsa-mir-3128	0	0	0	0.500788	0	0	0	0	0	0	0	0	0	0	0	0	0	0	0	0	0	0	0	0	0	0	0	0	0	0	0	0	0	0	0	0.0143082
hsa-mir-5009-3p	0	0	0	0.500788	0	0	0	0	0	0	0	0	0	0	0	0	0	0	0	0	0	0	0	0	0	0	0	0	0	0	0	0	0	0	0	0.0143082
hsa-mir-4659b-3p	0	0	0	0.500788	0	0	0	0	0	0	0	0	0	0	0	0	0	0	0	0	0	0	0	0	0	0	0	0	0	0	0	0	0	0	0	0.0143082
hsa-mir-5706	0	0	0	0.500788	0	0	0	0	0	0	0	0	0	0	0	0	0	0	0	0	0	0	0	0	0	0	0	0	0	0	0	0	0	0	0	0.0143082
hsa-mir-29a-5p	0	0	0	0.500788	0	0	0	0	0	0	0	0	0	0	0	0	0	0	0	0	0	0	0	0	0	0	0	0	0	0	0	0	0	0	0	0.0143082
hsa-mir-6825-3p	0	0	0	0.500788	0	0	0	0	0	0	0	0	0	0	0	0	0	0	0	0	0	0	0	0	0	0	0	0	0	0	0	0	0	0	0	0.0143082
hsa-mir-4504	0	0	0	0.500788	0	0	0	0	0	0	0	0	0	0	0	0	0	0	0	0	0	0	0	0	0	0	0	0	0	0	0	0	0	0	0	0.0143082
hsa-mir-4796-5p	0	0	0	0.500788	0	0	0	0	0	0	0	0	0	0	0	0	0	0	0	0	0	0	0	0	0	0	0	0	0	0	0	0	0	0	0	0.0143082
hsa-mir-7849-3p	0	0	0	0.500788	0	0	0	0	0	0	0	0	0	0	0	0	0	0	0	0	0	0	0	0	0	0	0	0	0	0	0	0	0	0	0	0.0143082
hsa-mir-1537-3p	0	0	0	0.500788	0	0	0	0	0	0	0	0	0	0	0	0	0	0	0	0	0	0	0	0	0	0	0	0	0	0	0	0	0	0	0	0.0143082
hsa-mir-4489	0	0	0	0.500788	0	0	0	0	0	0	0	0	0	0	0	0	0	0	0	0	0	0	0	0	0	0	0	0	0	0	0	0	0	0	0	0.0143082
hsa-mir-1245b-3p	0	0	0	0.500788	0	0	0	0	0	0	0	0	0	0	0	0	0	0	0	0	0	0	0	0	0	0	0	0	0	0	0	0	0	0	0	0.0143082
hsa-mir-4737	0	0	0	0	0	0	0	0	0	0	0	0	0	0	0	0.447647	0	0	0	0	0	0	0	0	0	0	0	0	0	0	0	0	0	0	0	0.0127899
hsa-mir-4774-5p	0	0	0	0	0	0	0	0	0	0	0	0	0	0	0	0.447647	0	0	0	0	0	0	0	0	0	0	0	0	0	0	0	0	0	0	0	0.0127899
hsa-mir-656-5p	0	0	0	0	0	0	0	0	0	0	0	0	0	0	0	0.447647	0	0	0	0	0	0	0	0	0	0	0	0	0	0	0	0	0	0	0	0.0127899
hsa-mir-7151-5p	0	0	0	0	0	0	0	0	0	0	0	0	0	0	0	0.447647	0	0	0	0	0	0	0	0	0	0	0	0	0	0	0	0	0	0	0	0.0127899
hsa-mir-924	0	0	0	0	0	0	0	0	0	0	0	0	0	0	0	0.447647	0	0	0	0	0	0	0	0	0	0	0	0	0	0	0	0	0	0	0	0.0127899
hsa-mir-3675-3p	0	0	0	0	0	0	0	0	0	0	0	0	0	0	0	0.447647	0	0	0	0	0	0	0	0	0	0	0	0	0	0	0	0	0	0	0	0.0127899
hsa-mir-587	0	0	0	0	0	0	0	0	0	0	0	0	0	0	0	0.447647	0	0	0	0	0	0	0	0	0	0	0	0	0	0	0	0	0	0	0	0.0127899
hsa-mir-376a-5p	0	0	0	0	0	0	0	0	0	0	0	0	0	0	0	0.447647	0	0	0	0	0	0	0	0	0	0	0	0	0	0	0	0	0	0	0	0.0127899
hsa-mir-4482-3p	0	0	0	0	0	0	0	0	0	0	0	0	0	0	0	0.447647	0	0	0	0	0	0	0	0	0	0	0	0	0	0	0	0	0	0	0	0.0127899
hsa-mir-6762-5p	0	0	0	0	0	0	0	0	0	0	0	0	0	0	0	0.447647	0	0	0	0	0	0	0	0	0	0	0	0	0	0	0	0	0	0	0	0.0127899
hsa-mir-4784	0	0	0	0	0	0	0	0	0	0	0	0	0	0	0	0.447647	0	0	0	0	0	0	0	0	0	0	0	0	0	0	0	0	0	0	0	0.0127899
hsa-mir-4251	0	0	0	0	0	0	0	0	0	0	0	0	0	0	0	0.447647	0	0	0	0	0	0	0	0	0	0	0	0	0	0	0	0	0	0	0	0.0127899
hsa-mir-4646-3p	0	0	0	0	0	0	0	0	0	0	0	0	0	0	0	0.447647	0	0	0	0	0	0	0	0	0	0	0	0	0	0	0	0	0	0	0	0.0127899
hsa-mir-4790-3p	0	0	0	0	0	0	0	0	0	0	0	0	0	0	0	0.447647	0	0	0	0	0	0	0	0	0	0	0	0	0	0	0	0	0	0	0	0.0127899
hsa-mir-6744-3p	0	0	0	0	0	0	0	0	0	0	0	0	0	0	0	0.447647	0	0	0	0	0	0	0	0	0	0	0	0	0	0	0	0	0	0	0	0.0127899
hsa-mir-4531	0	0	0	0	0	0	0	0	0	0	0	0	0	0	0	0.447647	0	0	0	0	0	0	0	0	0	0	0	0	0	0	0	0	0	0	0	0.0127899
hsa-mir-219a-2-3p	0	0	0	0	0	0	0	0	0	0	0	0	0	0	0	0.447647	0	0	0	0	0	0	0	0	0	0	0	0	0	0	0	0	0	0	0	0.0127899
hsa-mir-6787-5p	0	0	0	0	0	0	0	0	0	0	0	0	0	0	0	0.447647	0	0	0	0	0	0	0	0	0	0	0	0	0	0	0	0	0	0	0	0.0127899
hsa-mir-6801-5p	0	0	0	0	0	0	0	0	0	0	0	0	0	0	0	0.447647	0	0	0	0	0	0	0	0	0	0	0	0	0	0	0	0	0	0	0	0.0127899
hsa-mir-3659	0	0	0	0	0	0	0	0	0	0	0	0	0	0	0	0.447647	0	0	0	0	0	0	0	0	0	0	0	0	0	0	0	0	0	0	0	0.0127899
hsa-mir-6776-5p	0	0	0	0	0	0	0	0	0	0	0	0	0	0	0	0.447647	0	0	0	0	0	0	0	0	0	0	0	0	0	0	0	0	0	0	0	0.0127899
hsa-mir-4511	0	0	0	0	0	0	0	0	0	0	0	0.263502	0	0	0	0	0	0	0	0	0	0	0	0	0	0	0	0	0	0	0	0	0	0	0	0.00752862
hsa-mir-513c-3p	0	0	0	0	0	0	0	0	0	0	0	0.263502	0	0	0	0	0	0	0	0	0	0	0	0	0	0	0	0	0	0	0	0	0	0	0	0.00752862
hsa-mir-6851-5p	0	0	0	0	0	0	0	0	0	0	0	0.263502	0	0	0	0	0	0	0	0	0	0	0	0	0	0	0	0	0	0	0	0	0	0	0	0.00752862
hsa-mir-6715a-3p	0	0	0	0	0	0	0	0	0	0	0	0.263502	0	0	0	0	0	0	0	0	0	0	0	0	0	0	0	0	0	0	0	0	0	0	0	0.00752862
hsa-mir-4689	0	0	0	0	0	0	0	0	0	0	0	0.263502	0	0	0	0	0	0	0	0	0	0	0	0	0	0	0	0	0	0	0	0	0	0	0	0.00752862
hsa-mir-6775-3p	0	0	0	0	0	0	0	0	0	0	0	0.263502	0	0	0	0	0	0	0	0	0	0	0	0	0	0	0	0	0	0	0	0	0	0	0	0.00752862
hsa-mir-3136-5p	0	0	0	0	0	0	0	0	0	0	0	0.263502	0	0	0	0	0	0	0	0	0	0	0	0	0	0	0	0	0	0	0	0	0	0	0	0.00752862
hsa-mir-3122	0	0	0	0	0	0	0	0	0	0	0	0.263502	0	0	0	0	0	0	0	0	0	0	0	0	0	0	0	0	0	0	0	0	0	0	0	0.00752862
hsa-mir-6809-5p	0	0	0	0	0	0	0	0	0	0	0	0.263502	0	0	0	0	0	0	0	0	0	0	0	0	0	0	0	0	0	0	0	0	0	0	0	0.00752862
hsa-mir-4529-3p	0	0	0	0	0	0	0	0	0	0	0	0.263502	0	0	0	0	0	0	0	0	0	0	0	0	0	0	0	0	0	0	0	0	0	0	0	0.00752862
hsa-mir-154-3p	0	0	0	0	0	0	0	0	0	0	0	0.263502	0	0	0	0	0	0	0	0	0	0	0	0	0	0	0	0	0	0	0	0	0	0	0	0.00752862
hsa-mir-323a-5p	0	0	0	0	0	0	0	0	0	0	0	0.263502	0	0	0	0	0	0	0	0	0	0	0	0	0	0	0	0	0	0	0	0	0	0	0	0.00752862
hsa-mir-6504-5p	0	0	0	0	0	0	0	0	0	0	0	0.263502	0	0	0	0	0	0	0	0	0	0	0	0	0	0	0	0	0	0	0	0	0	0	0	0.00752862
hsa-mir-4662a-5p	0	0	0	0	0	0	0	0	0	0	0	0.263502	0	0	0	0	0	0	0	0	0	0	0	0	0	0	0	0	0	0	0	0	0	0	0	0.00752862
hsa-mir-5703	0	0	0	0	0	0	0	0	0	0	0	0.263502	0	0	0	0	0	0	0	0	0	0	0	0	0	0	0	0	0	0	0	0	0	0	0	0.00752862
hsa-mir-676-5p	0	0	0	0	0	0	0	0	0	0	0	0.263502	0	0	0	0	0	0	0	0	0	0	0	0	0	0	0	0	0	0	0	0	0	0	0	0.00752862
hsa-mir-1286	0	0	0	0	0	0	0	0	0	0	0	0.263502	0	0	0	0	0	0	0	0	0	0	0	0	0	0	0	0	0	0	0	0	0	0	0	0.00752862
hsa-mir-4258	0	0	0	0	0	0	0	0	0	0	0	0.263502	0	0	0	0	0	0	0	0	0	0	0	0	0	0	0	0	0	0	0	0	0	0	0	0.00752862
hsa-mir-4520-2-3p	0	0	0	0	0	0	0	0	0	0	0	0.263502	0	0	0	0	0	0	0	0	0	0	0	0	0	0	0	0	0	0	0	0	0	0	0	0.00752862
hsa-mir-4675	0	0	0	0	0	0	0	0	0	0	0	0.263502	0	0	0	0	0	0	0	0	0	0	0	0	0	0	0	0	0	0	0	0	0	0	0	0.00752862
hsa-mir-548h-5p	0	0	0	0	0	0	0	0	0	0	0	0.263502	0	0	0	0	0	0	0	0	0	0	0	0	0	0	0	0	0	0	0	0	0	0	0	0.00752862
hsa-mir-588	0	0	0	0	0	0	0	0	0	0	0	0.263502	0	0	0	0	0	0	0	0	0	0	0	0	0	0	0	0	0	0	0	0	0	0	0	0.00752862
hsa-mir-8053	0	0	0	0	0	0	0	0	0	0	0	0.263502	0	0	0	0	0	0	0	0	0	0	0	0	0	0	0	0	0	0	0	0	0	0	0	0.00752862
hsa-mir-892b	0	0	0	0	0	0	0	0	0	0	0	0.263502	0	0	0	0	0	0	0	0	0	0	0	0	0	0	0	0	0	0	0	0	0	0	0	0.00752862
hsa-mir-3681-5p	0	0	0	0	0	0	0	0	0	0	0	0.263502	0	0	0	0	0	0	0	0	0	0	0	0	0	0	0	0	0	0	0	0	0	0	0	0.00752862
hsa-mir-3139	0	0	0	0	0	0	0	0	0	0	0	0	0	0	0	0	0	0	0	0	0	0	0	0	0	0	0	0	0	0	0	0	0	0	0	0
hsa-mir-548o-5p	0	0	0	0	0	0	0	0	0	0	0	0	0	0	0	0	0	0	0	0	0	0	0	0	0	0	0	0	0	0	0	0	0	0	0	0
hsa-mir-1825	0	0	0	0	0	0	0	0	0	0	0	0	0	0	0	0	0	0	0	0	0	0	0	0	0	0	0	0	0	0	0	0	0	0	0	0
hsa-mir-448	0	0	0	0	0	0	0	0	0	0	0	0	0	0	0	0	0	0	0	0	0	0	0	0	0	0	0	0	0	0	0	0	0	0	0	0
hsa-mir-19a-5p	0	0	0	0	0	0	0	0	0	0	0	0	0	0	0	0	0	0	0	0	0	0	0	0	0	0	0	0	0	0	0	0	0	0	0	0
hsa-mir-6739-5p	0	0	0	0	0	0	0	0	0	0	0	0	0	0	0	0	0	0	0	0	0	0	0	0	0	0	0	0	0	0	0	0	0	0	0	0
hsa-mir-1244	0	0	0	0	0	0	0	0	0	0	0	0	0	0	0	0	0	0	0	0	0	0	0	0	0	0	0	0	0	0	0	0	0	0	0	0
hsa-mir-571	0	0	0	0	0	0	0	0	0	0	0	0	0	0	0	0	0	0	0	0	0	0	0	0	0	0	0	0	0	0	0	0	0	0	0	0
hsa-mir-4726-5p	0	0	0	0	0	0	0	0	0	0	0	0	0	0	0	0	0	0	0	0	0	0	0	0	0	0	0	0	0	0	0	0	0	0	0	0
hsa-mir-7853-5p	0	0	0	0	0	0	0	0	0	0	0	0	0	0	0	0	0	0	0	0	0	0	0	0	0	0	0	0	0	0	0	0	0	0	0	0
hsa-mir-5587-3p	0	0	0	0	0	0	0	0	0	0	0	0	0	0	0	0	0	0	0	0	0	0	0	0	0	0	0	0	0	0	0	0	0	0	0	0
hsa-mir-6792-5p	0	0	0	0	0	0	0	0	0	0	0	0	0	0	0	0	0	0	0	0	0	0	0	0	0	0	0	0	0	0	0	0	0	0	0	0
hsa-mir-4266	0	0	0	0	0	0	0	0	0	0	0	0	0	0	0	0	0	0	0	0	0	0	0	0	0	0	0	0	0	0	0	0	0	0	0	0
hsa-mir-4634	0	0	0	0	0	0	0	0	0	0	0	0	0	0	0	0	0	0	0	0	0	0	0	0	0	0	0	0	0	0	0	0	0	0	0	0
hsa-mir-3190-5p	0	0	0	0	0	0	0	0	0	0	0	0	0	0	0	0	0	0	0	0	0	0	0	0	0	0	0	0	0	0	0	0	0	0	0	0
hsa-mir-6126	0	0	0	0	0	0	0	0	0	0	0	0	0	0	0	0	0	0	0	0	0	0	0	0	0	0	0	0	0	0	0	0	0	0	0	0
hsa-mir-2053	0	0	0	0	0	0	0	0	0	0	0	0	0	0	0	0	0	0	0	0	0	0	0	0	0	0	0	0	0	0	0	0	0	0	0	0
hsa-mir-5707	0	0	0	0	0	0	0	0	0	0	0	0	0	0	0	0	0	0	0	0	0	0	0	0	0	0	0	0	0	0	0	0	0	0	0	0
hsa-mir-3611	0	0	0	0	0	0	0	0	0	0	0	0	0	0	0	0	0	0	0	0	0	0	0	0	0	0	0	0	0	0	0	0	0	0	0	0
hsa-mir-2355-5p	0	0	0	0	0	0	0	0	0	0	0	0	0	0	0	0	0	0	0	0	0	0	0	0	0	0	0	0	0	0	0	0	0	0	0	0
hsa-mir-520f-5p	0	0	0	0	0	0	0	0	0	0	0	0	0	0	0	0	0	0	0	0	0	0	0	0	0	0	0	0	0	0	0	0	0	0	0	0
hsa-mir-6884-3p	0	0	0	0	0	0	0	0	0	0	0	0	0	0	0	0	0	0	0	0	0	0	0	0	0	0	0	0	0	0	0	0	0	0	0	0
hsa-mir-548ac	0	0	0	0	0	0	0	0	0	0	0	0	0	0	0	0	0	0	0	0	0	0	0	0	0	0	0	0	0	0	0	0	0	0	0	0
hsa-mir-4758-5p	0	0	0	0	0	0	0	0	0	0	0	0	0	0	0	0	0	0	0	0	0	0	0	0	0	0	0	0	0	0	0	0	0	0	0	0
hsa-mir-6786-5p	0	0	0	0	0	0	0	0	0	0	0	0	0	0	0	0	0	0	0	0	0	0	0	0	0	0	0	0	0	0	0	0	0	0	0	0
hsa-mir-4723-3p	0	0	0	0	0	0	0	0	0	0	0	0	0	0	0	0	0	0	0	0	0	0	0	0	0	0	0	0	0	0	0	0	0	0	0	0
hsa-mir-6813-3p	0	0	0	0	0	0	0	0	0	0	0	0	0	0	0	0	0	0	0	0	0	0	0	0	0	0	0	0	0	0	0	0	0	0	0	0
hsa-mir-4506	0	0	0	0	0	0	0	0	0	0	0	0	0	0	0	0	0	0	0	0	0	0	0	0	0	0	0	0	0	0	0	0	0	0	0	0
hsa-mir-34a-3p	0	0	0	0	0	0	0	0	0	0	0	0	0	0	0	0	0	0	0	0	0	0	0	0	0	0	0	0	0	0	0	0	0	0	0	0
hsa-mir-3160-3p	0	0	0	0	0	0	0	0	0	0	0	0	0	0	0	0	0	0	0	0	0	0	0	0	0	0	0	0	0	0	0	0	0	0	0	0
hsa-mir-4520-5p	0	0	0	0	0	0	0	0	0	0	0	0	0	0	0	0	0	0	0	0	0	0	0	0	0	0	0	0	0	0	0	0	0	0	0	0
hsa-mir-7113-5p	0	0	0	0	0	0	0	0	0	0	0	0	0	0	0	0	0	0	0	0	0	0	0	0	0	0	0	0	0	0	0	0	0	0	0	0
hsa-mir-575	0	0	0	0	0	0	0	0	0	0	0	0	0	0	0	0	0	0	0	0	0	0	0	0	0	0	0	0	0	0	0	0	0	0	0	0
hsa-mir-5088-3p	0	0	0	0	0	0	0	0	0	0	0	0	0	0	0	0	0	0	0	0	0	0	0	0	0	0	0	0	0	0	0	0	0	0	0	0
hsa-mir-5088-5p	0	0	0	0	0	0	0	0	0	0	0	0	0	0	0	0	0	0	0	0	0	0	0	0	0	0	0	0	0	0	0	0	0	0	0	0
hsa-mir-5004-3p	0	0	0	0	0	0	0	0	0	0	0	0	0	0	0	0	0	0	0	0	0	0	0	0	0	0	0	0	0	0	0	0	0	0	0	0
hsa-mir-3977	0	0	0	0	0	0	0	0	0	0	0	0	0	0	0	0	0	0	0	0	0	0	0	0	0	0	0	0	0	0	0	0	0	0	0	0
hsa-mir-4650-3p	0	0	0	0	0	0	0	0	0	0	0	0	0	0	0	0	0	0	0	0	0	0	0	0	0	0	0	0	0	0	0	0	0	0	0	0
hsa-mir-920	0	0	0	0	0	0	0	0	0	0	0	0	0	0	0	0	0	0	0	0	0	0	0	0	0	0	0	0	0	0	0	0	0	0	0	0
hsa-mir-7844-5p	0	0	0	0	0	0	0	0	0	0	0	0	0	0	0	0	0	0	0	0	0	0	0	0	0	0	0	0	0	0	0	0	0	0	0	0
hsa-mir-4686	0	0	0	0	0	0	0	0	0	0	0	0	0	0	0	0	0	0	0	0	0	0	0	0	0	0	0	0	0	0	0	0	0	0	0	0
hsa-mir-6780b-5p	0	0	0	0	0	0	0	0	0	0	0	0	0	0	0	0	0	0	0	0	0	0	0	0	0	0	0	0	0	0	0	0	0	0	0	0
hsa-mir-4447	0	0	0	0	0	0	0	0	0	0	0	0	0	0	0	0	0	0	0	0	0	0	0	0	0	0	0	0	0	0	0	0	0	0	0	0
hsa-mir-3146	0	0	0	0	0	0	0	0	0	0	0	0	0	0	0	0	0	0	0	0	0	0	0	0	0	0	0	0	0	0	0	0	0	0	0	0
hsa-mir-4527	0	0	0	0	0	0	0	0	0	0	0	0	0	0	0	0	0	0	0	0	0	0	0	0	0	0	0	0	0	0	0	0	0	0	0	0
hsa-mir-6788-5p	0	0	0	0	0	0	0	0	0	0	0	0	0	0	0	0	0	0	0	0	0	0	0	0	0	0	0	0	0	0	0	0	0	0	0	0
hsa-mir-6766-5p	0	0	0	0	0	0	0	0	0	0	0	0	0	0	0	0	0	0	0	0	0	0	0	0	0	0	0	0	0	0	0	0	0	0	0	0
hsa-mir-1199-5p	0	0	0	0	0	0	0	0	0	0	0	0	0	0	0	0	0	0	0	0	0	0	0	0	0	0	0	0	0	0	0	0	0	0	0	0
hsa-mir-3974	0	0	0	0	0	0	0	0	0	0	0	0	0	0	0	0	0	0	0	0	0	0	0	0	0	0	0	0	0	0	0	0	0	0	0	0
hsa-mir-616-3p	0	0	0	0	0	0	0	0	0	0	0	0	0	0	0	0	0	0	0	0	0	0	0	0	0	0	0	0	0	0	0	0	0	0	0	0
hsa-mir-3689d	0	0	0	0	0	0	0	0	0	0	0	0	0	0	0	0	0	0	0	0	0	0	0	0	0	0	0	0	0	0	0	0	0	0	0	0
hsa-mir-3978	0	0	0	0	0	0	0	0	0	0	0	0	0	0	0	0	0	0	0	0	0	0	0	0	0	0	0	0	0	0	0	0	0	0	0	0
hsa-mir-4515	0	0	0	0	0	0	0	0	0	0	0	0	0	0	0	0	0	0	0	0	0	0	0	0	0	0	0	0	0	0	0	0	0	0	0	0
hsa-mir-4673	0	0	0	0	0	0	0	0	0	0	0	0	0	0	0	0	0	0	0	0	0	0	0	0	0	0	0	0	0	0	0	0	0	0	0	0
hsa-mir-1266-3p	0	0	0	0	0	0	0	0	0	0	0	0	0	0	0	0	0	0	0	0	0	0	0	0	0	0	0	0	0	0	0	0	0	0	0	0
hsa-mir-6808-5p	0	0	0	0	0	0	0	0	0	0	0	0	0	0	0	0	0	0	0	0	0	0	0	0	0	0	0	0	0	0	0	0	0	0	0	0
hsa-mir-105-3p	0	0	0	0	0	0	0	0	0	0	0	0	0	0	0	0	0	0	0	0	0	0	0	0	0	0	0	0	0	0	0	0	0	0	0	0
hsa-mir-6509-3p	0	0	0	0	0	0	0	0	0	0	0	0	0	0	0	0	0	0	0	0	0	0	0	0	0	0	0	0	0	0	0	0	0	0	0	0
hsa-mir-548z	0	0	0	0	0	0	0	0	0	0	0	0	0	0	0	0	0	0	0	0	0	0	0	0	0	0	0	0	0	0	0	0	0	0	0	0
hsa-mir-584-3p	0	0	0	0	0	0	0	0	0	0	0	0	0	0	0	0	0	0	0	0	0	0	0	0	0	0	0	0	0	0	0	0	0	0	0	0
hsa-mir-6775-5p	0	0	0	0	0	0	0	0	0	0	0	0	0	0	0	0	0	0	0	0	0	0	0	0	0	0	0	0	0	0	0	0	0	0	0	0
hsa-mir-6763-3p	0	0	0	0	0	0	0	0	0	0	0	0	0	0	0	0	0	0	0	0	0	0	0	0	0	0	0	0	0	0	0	0	0	0	0	0
hsa-mir-6733-3p	0	0	0	0	0	0	0	0	0	0	0	0	0	0	0	0	0	0	0	0	0	0	0	0	0	0	0	0	0	0	0	0	0	0	0	0
hsa-mir-3161	0	0	0	0	0	0	0	0	0	0	0	0	0	0	0	0	0	0	0	0	0	0	0	0	0	0	0	0	0	0	0	0	0	0	0	0
hsa-mir-3934-3p	0	0	0	0	0	0	0	0	0	0	0	0	0	0	0	0	0	0	0	0	0	0	0	0	0	0	0	0	0	0	0	0	0	0	0	0
