# Supplementary material for: Obesity and Roux-en-Y gastric bypass drive changes in miR-31 and miR-215 expression in the human rectal mucosa
Source: Int J Obes (Lond). 2021 Oct 29;46(2):333–41. doi: 10.1038/s41366-021-01005-y (PMC8794786; doi:10.1038/s41366-021-01005-y)
Supplement: Supplementary file 4 — Supplementary table 4 [file 41366_2021_1005_MOESM4_ESM.xlsx]

## Sheet: Table S1
Table S4: Significant differential expression of a total of 112 miRNAs between non-obese Controls and obese individuals before RYGB
miRNA	log2FoldChange	lfcSE	pvalue	padj
hsa-mir-31-5p	-5.97223	0.900502	3.31e-11	9.91e-09
hsa-mir-31-3p	-4.0231	1.05678	0.000141	0.001873
hsa-mir-215-3p	-3.62002	0.576702	3.45e-10	5.17e-08
hsa-mir-338-3p	-3.48859	0.775215	6.79e-06	0.000244
hsa-mir-215-5p	-3.16751	0.486982	7.8e-11	1.56e-08
hsa-mir-450a-5p	-2.92824	0.962445	0.002346	0.018492
hsa-mir-30a-5p	-2.65157	0.384534	5.37e-12	3.21e-09
hsa-mir-126-5p	-2.59453	0.580478	7.84e-06	0.000244
hsa-mir-887-3p	-2.40433	0.776132	0.001949	0.016681
hsa-mir-655-5p	-2.34056	0.819124	0.004271	0.026932
hsa-mir-133a-3p	-2.07077	0.559075	0.000212	0.002553
hsa-mir-204-5p	-2.03259	0.35817	1.39e-08	1.39e-06
hsa-mir-223-3p	-2.01588	0.457613	1.06e-05	0.000288
hsa-mir-30a-3p	-1.89198	0.389923	1.22e-06	0.000104
hsa-mir-7-5p	-1.87756	0.457586	4.07e-05	0.000734
hsa-mir-24-1-5p	-1.75984	0.61587	0.00427	0.026932
hsa-mir-181a-3p	-1.65984	0.555104	0.002788	0.020621
hsa-mir-145-5p	-1.65735	0.404432	4.17e-05	0.000734
hsa-mir-126-3p	-1.62206	0.373287	1.39e-05	0.000333
hsa-mir-4284	-1.61776	0.359941	6.97e-06	0.000244
hsa-mir-143-3p	-1.53098	0.334327	4.67e-06	0.000226
hsa-mir-143-5p	-1.5275	0.342383	8.14e-06	0.000244
hsa-mir-140-5p	-1.48739	0.373087	6.7e-05	0.001029
hsa-mir-193b-3p	-1.47959	0.382606	0.00011	0.001539
hsa-mir-30c-2-3p	-1.4743	0.338865	1.36e-05	0.000333
hsa-mir-455-3p	-1.44583	0.310865	3.3e-06	0.000198
hsa-mir-340-5p	-1.37766	0.307976	7.7e-06	0.000244
hsa-mir-9-5p	-1.31281	0.326241	5.72e-05	0.000952
hsa-mir-194-5p	-1.29704	0.305217	2.14e-05	0.000458
hsa-mir-99a-5p	-1.28485	0.362642	0.000396	0.004278
hsa-mir-452-5p	-1.25835	0.362507	0.000518	0.00526
hsa-mir-1-3p	-1.22719	0.434242	0.004712	0.028735
hsa-mir-29c-3p	-1.21018	0.421395	0.004081	0.026862
hsa-mir-145-3p	-1.18094	0.326308	0.000296	0.003405
hsa-mir-132-3p	-1.16149	0.268258	1.49e-05	0.000344
hsa-mir-874-3p	-1.14651	0.251797	5.28e-06	0.000226
hsa-mir-342-3p	-1.10013	0.296612	0.000208	0.002553
hsa-mir-625-3p	-1.09091	0.308154	0.0004	0.004278
hsa-mir-497-5p	-1.04979	0.350243	0.002724	0.020393
hsa-mir-455-5p	-0.98827	0.32644	0.002466	0.018701
hsa-mir-199b-5p	-0.94635	0.32331	0.003422	0.024402
hsa-mir-30b-5p	-0.86327	0.330175	0.008934	0.047846
hsa-mir-22-3p	-0.85115	0.277505	0.002161	0.017493
hsa-mir-148a-5p	-0.7848	0.225675	0.000506	0.005226
hsa-mir-29c-5p	-0.77699	0.265839	0.003469	0.024447
hsa-mir-27b-3p	-0.77111	0.266879	0.00386	0.026185
hsa-mir-29a-3p	-0.73331	0.194035	0.000157	0.002048
hsa-mir-652-3p	-0.62717	0.236846	0.008097	0.04491
hsa-mir-99b-5p	-0.53315	0.167906	0.001497	0.013382
hsa-mir-28-3p	0.374767	0.131029	0.004234	0.026932
hsa-mir-484	0.420652	0.150752	0.005265	0.030619
hsa-mir-15b-5p	0.47618	0.180673	0.008399	0.046156
hsa-mir-378a-3p	0.512625	0.16641	0.002067	0.017193
hsa-mir-200a-5p	0.571146	0.217013	0.008492	0.046244
hsa-mir-422a	0.599931	0.212239	0.004703	0.028735
hsa-mir-423-3p	0.61428	0.214252	0.004143	0.026932
hsa-mir-191-5p	0.684737	0.157111	1.31e-05	0.000333
hsa-mir-92a-3p	0.719919	0.250525	0.004058	0.026862
hsa-mir-320b	0.720511	0.257586	0.005155	0.030574
hsa-let-7d-5p	0.73126	0.182787	6.32e-05	0.000996
hsa-mir-92b-3p	0.750754	0.246021	0.002276	0.018181
hsa-mir-200c-3p	0.794494	0.179806	9.93e-06	0.000283
hsa-let-7a-5p	0.812017	0.234338	0.00053	0.005291
hsa-mir-200b-3p	0.894782	0.242172	0.00022	0.002584
hsa-mir-1273c	0.909484	0.347914	0.008946	0.047846
hsa-mir-1268a	0.909827	0.309135	0.003249	0.023448
hsa-mir-744-5p	0.920827	0.290915	0.001549	0.013648
hsa-mir-1248	0.935409	0.331285	0.004749	0.028735
hsa-mir-671-3p	0.983543	0.240427	4.3e-05	0.000736
hsa-mir-671-5p	1.0334	0.356441	0.003741	0.026057
hsa-mir-320a	1.0738	0.261424	4e-05	0.000734
hsa-mir-25-5p	1.15036	0.320022	0.000325	0.003671
hsa-mir-543	1.2285	0.378989	0.001189	0.010956
hsa-mir-210-3p	1.25498	0.281124	8.04e-06	0.000244
hsa-mir-203a-3p	1.29599	0.301043	1.67e-05	0.00037
hsa-mir-147b	1.31736	0.399037	0.000962	0.009076
hsa-mir-7851-3p	1.3542	0.458171	0.00312	0.022791
hsa-mir-1273a	1.37128	0.368744	0.0002	0.002551
hsa-mir-1273e	1.46924	0.417067	0.000427	0.004488
hsa-mir-200b-5p	1.48827	0.249245	2.36e-09	2.82e-07
hsa-mir-1262	1.54049	0.577373	0.007628	0.042702
hsa-mir-5096	1.5766	0.375244	2.65e-05	0.000529
hsa-mir-4459	1.68725	0.511419	0.00097	0.009076
hsa-mir-619-5p	1.68782	0.42941	8.47e-05	0.001269
hsa-mir-4429	1.69591	0.559986	0.002458	0.018701
hsa-mir-486-5p	1.70992	0.411346	3.23e-05	0.000623
hsa-mir-3665	1.70996	0.604684	0.004686	0.028735
hsa-mir-3960	1.79102	0.560049	0.001384	0.012561
hsa-mir-210-5p	1.7977	0.465655	0.000113	0.00154
hsa-mir-566	1.84514	0.459341	5.9e-05	0.000955
hsa-mir-4497	1.88321	0.483324	9.76e-05	0.001427
hsa-mir-3656	1.89045	0.694738	0.006506	0.036767
hsa-mir-1273d	1.97577	0.598194	0.000957	0.009076
hsa-mir-1273f	2.00274	0.425197	2.48e-06	0.000165
hsa-mir-1253	2.01955	0.727069	0.005475	0.031535
hsa-mir-3127-5p	2.07509	0.683042	0.002381	0.018526
hsa-mir-4446-3p	2.09437	0.565598	0.000213	0.002553
hsa-mir-4473	2.11876	0.592876	0.000352	0.003904
hsa-mir-3135b	2.12749	0.760164	0.005131	0.030574
hsa-mir-3648	2.18287	0.786991	0.005542	0.031619
hsa-mir-196b-5p	2.24762	0.77815	0.003872	0.026185
hsa-mir-4516	2.31948	0.754348	0.002106	0.017284
hsa-mir-4709-5p	2.35936	0.817266	0.003891	0.026185
hsa-mir-1247-5p	2.47707	0.541478	4.77e-06	0.000226
hsa-mir-196a-5p	2.49122	0.806032	0.001997	0.016846
hsa-mir-552-3p	2.50186	0.726842	0.000577	0.005668
hsa-mir-552-5p	2.74701	0.602094	5.06e-06	0.000226
hsa-mir-3196	2.74741	0.883541	0.001874	0.016267
hsa-mir-642b-5p	2.77007	0.991695	0.005218	0.030619
hsa-mir-3150b-3p	2.77397	0.717455	0.00011	0.001539
hsa-mir-486-3p	3.46525	0.82389	2.6e-05	0.000529
hsa-mir-1247-3p	3.78915	0.784911	1.38e-06	0.000104

## Sheet: Table S2
Table S2: Significant IPA predicted interplay in diseases between miRNAs and molecules occurring in network number 1 (Figure 1D) when comparing non-obese Controls with obese individuals before RYGB
Disease	p-value	minus log pvalue	Molecules
Cancer	1.11e-25	-24.9547	let-7a-5p, miR-1-3p, miR-100-5p, miR-1268a, miR-126a-3p, miR-126a-5p, miR-132-3p, miR-133a-3p, miR-140-5p, miR-143-3p, miR-143-5p, miR-145-3p, miR-145-5p, miR-16-5p, miR-181a-1-3p, miR-191-5p, miR-192-5p, miR-193a-3p, miR-194-5p, miR-196a-5p, miR-199a-5p, miR-200a-5p, miR-200b-3p, miR-203a-3p, miR-204-5p, miR-210-3p, miR-22-3p, miR-223-3p, miR-24-1-5p, miR-25-5p, miR-27a-3p, miR-29b-3p, miR-30a-3…
Gastrointestinal Disease	1.11e-25	-24.9547	let-7a-5p, miR-1-3p, miR-100-5p, miR-126a-3p, miR-126a-5p, miR-133a-3p, miR-140-5p, miR-143-3p, miR-145-5p, miR-16-5p, miR-191-5p, miR-192-5p, miR-193a-3p, miR-196a-5p, miR-199a-5p, miR-200b-3p, miR-203a-3p, miR-204-5p, miR-210-3p, miR-22-3p, miR-223-3p, miR-27a-3p, miR-28-3p, miR-29b-3p, miR-30a-3p, miR-30c-5p, miR-31-5p, miR-320b, miR-344a-5p, miR-378a-3p, miR-450a-5p, miR-452-5p, miR-652-3p, m…
Inflammatory Disease	4.46e-17	-16.3507	let-7a-5p, miR-1-3p, miR-100-5p, miR-126a-3p, miR-133a-3p, miR-140-5p, miR-143-3p, miR-143-5p, miR-145-5p, miR-16-5p, miR-181a-1-3p, miR-192-5p, miR-196a-5p, miR-199a-5p, miR-200b-3p, miR-203a-3p, miR-210-3p, miR-223-3p, miR-27a-3p, miR-29b-3p, miR-30a-3p, miR-30c-5p, miR-320b, miR-342-3p, miR-344a-5p, miR-423-3p, miR-486-5p, miR-625-3p, miR-671-5p, miR-92a-3p
Inflammatory Response	4.46e-17	-16.3507	let-7a-5p, miR-100-5p, miR-133a-3p, miR-143-3p, miR-143-5p, miR-16-5p, miR-192-5p, miR-199a-5p, miR-200b-3p, miR-210-3p, miR-223-3p, miR-27a-3p, miR-30c-5p, miR-320b, miR-342-3p, miR-344a-5p, miR-423-3p, miR-486-5p, miR-625-3p, miR-671-5p, miR-92a-3p
Cellular Growth and Proliferation	3.26e-07	-6.48678	let-7a-5p, miR-100-5p, miR-126a-5p, miR-132-3p, miR-133a-3p, miR-143-3p, miR-145-5p, miR-16-5p, miR-192-5p, miR-193a-3p, miR-194-5p, miR-199a-5p, miR-200a-5p, miR-200b-3p, miR-203a-3p, miR-204-5p, miR-223-3p, miR-27a-3p, miR-29b-3p, miR-30a-3p, miR-31-5p, miR-342-3p, miR-378a-3p, miR-486-5p, miR-7a-5p, miR-874-3p, miR-92a-3p
Cell Death and Survival	0.000131	-3.88273	let-7a-5p, miR-1-3p, miR-143-3p, miR-145-5p, miR-16-5p, miR-193a-3p, miR-194-5p, miR-200b-3p, miR-203a-3p, miR-204-5p, miR-210-3p, miR-223-3p, miR-29b-3p, miR-455-3p, miR-486-5p, miR-7a-5p
Tumor Morphology	0.00629	-2.20135	miR-143-3p, miR-145-5p, miR-16-5p, miR-200b-3p
Cell-To-Cell Signaling and Interaction	0.00942	-2.02595	miR-145-5p, miR-16-5p, miR-199a-5p

## Sheet: Table S3
Table S3: Significant differential expression of a total of 60 miRNAs in obese individuals pre- compared with post-RYGB
miRNA	log2FoldChange	lfcSE	pvalue	padj
hsa-mir-4516	-2.73827	0.702087	9.61e-05	0.002303
hsa-mir-1247-3p	-2.70697	0.766864	0.000416	0.008032
hsa-mir-552-5p	-2.61175	0.563905	3.63e-06	0.000184
hsa-mir-552-3p	-2.49629	0.679342	0.000238	0.005253
hsa-mir-3196	-2.41925	0.829555	0.003542	0.037441
hsa-mir-196a-5p	-2.28695	0.753658	0.00241	0.028289
hsa-mir-196b-5p	-2.23515	0.727385	0.00212	0.026319
hsa-mir-1247-5p	-2.23122	0.506758	1.07e-05	0.000405
hsa-mir-3150b-3p	-2.19233	0.680789	0.001281	0.019669
hsa-mir-3656	-1.95802	0.647369	0.00249	0.028289
hsa-mir-147b	-1.69247	0.361904	2.92e-06	0.000175
hsa-mir-1262	-1.45601	0.515168	0.004709	0.047014
hsa-mir-203a-3p	-1.33665	0.280518	1.89e-06	0.000128
hsa-mir-210-3p	-1.14507	0.262099	1.25e-05	0.00044
hsa-mir-671-5p	-1.06421	0.318372	0.00083	0.014619
hsa-mir-185-5p	-0.94947	0.215789	1.08e-05	0.000405
hsa-mir-200b-5p	-0.9281	0.233053	6.82e-05	0.001777
hsa-mir-671-3p	-0.89624	0.216466	3.47e-05	0.001039
hsa-mir-125b-5p	-0.84557	0.290126	0.003563	0.037441
hsa-mir-200b-3p	-0.83524	0.226401	0.000225	0.005183
hsa-mir-191-5p	-0.72771	0.146753	7.1e-07	6.2e-05
hsa-mir-28-3p	-0.34758	0.12208	0.004412	0.045562
hsa-mir-874-3p	0.636486	0.215631	0.00316	0.034415
hsa-mir-652-3p	0.668617	0.2184	0.002203	0.02639
hsa-mir-132-3p	0.688828	0.242458	0.004497	0.045655
hsa-mir-98-5p	0.718414	0.225621	0.001452	0.020705
hsa-mir-148b-3p	0.754077	0.224773	0.000794	0.014415
hsa-mir-129-5p	0.830397	0.266651	0.001845	0.024553
hsa-mir-342-3p	0.89657	0.274985	0.001112	0.01851
hsa-mir-335-3p	0.961822	0.31817	0.002503	0.028289
hsa-mir-29c-3p	1.03304	0.336683	0.002153	0.026319
hsa-mir-126-3p	1.08674	0.348275	0.001806	0.024553
hsa-mir-455-3p	1.10283	0.268565	4.02e-05	0.001146
hsa-mir-194-5p	1.11776	0.285247	8.91e-05	0.002223
hsa-mir-421	1.1633	0.365157	0.001444	0.020705
hsa-mir-4284	1.17321	0.330282	0.000382	0.007629
hsa-mir-9-5p	1.23225	0.27854	9.69e-06	0.000405
hsa-mir-181a-3p	1.31676	0.426119	0.002001	0.025499
hsa-mir-30c-2-3p	1.38411	0.290711	1.93e-06	0.000128
hsa-let-7a-3p	1.43586	0.448243	0.001359	0.020345
hsa-mir-4461	1.55628	0.481572	0.001231	0.0194
hsa-mir-223-3p	1.57778	0.388673	4.92e-05	0.00134
hsa-mir-30a-3p	1.63386	0.352972	3.68e-06	0.000184
hsa-mir-15b-3p	1.6771	0.511014	0.001031	0.017646
hsa-mir-126-5p	1.81382	0.433393	2.85e-05	0.000898
hsa-mir-7-5p	1.92511	0.427082	6.56e-06	0.000302
hsa-mir-4485-3p	1.94512	0.619214	0.001682	0.023433
hsa-mir-30a-5p	2.09192	0.357654	4.95e-09	5.92e-07
hsa-mir-204-5p	2.17046	0.316734	7.25e-12	2.17e-09
hsa-mir-338-3p	2.35864	0.562412	2.74e-05	0.000898
hsa-mir-655-5p	2.5424	0.727509	0.000475	0.008885
hsa-mir-450a-5p	2.5776	0.869471	0.003031	0.033623
hsa-mir-582-5p	2.61441	0.712982	0.000246	0.005253
hsa-mir-204-3p	2.90135	0.935849	0.001934	0.02518
hsa-mir-215-5p	3.00884	0.454575	3.62e-11	7.22e-09
hsa-mir-892c-3p	3.01173	0.832249	0.000296	0.006114
hsa-mir-215-3p	3.14955	0.492456	1.6e-10	2.39e-08
hsa-mir-424-5p	3.3708	1.03885	0.001176	0.019031
hsa-mir-31-3p	4.79696	0.968152	7.24e-07	6.2e-05
hsa-mir-31-5p	6.33131	0.80641	4.12e-15	2.47e-12
