# Supplementary material for: Obesity and Roux-en-Y gastric bypass drive changes in miR-31 and miR-215 expression in the human rectal mucosa
Source: Int J Obes (Lond). 2021 Oct 29;46(2):333–41. doi: 10.1038/s41366-021-01005-y (PMC8794786; doi:10.1038/s41366-021-01005-y)
Supplement: Supplementary file 5 — Supplementary table 5 [file 41366_2021_1005_MOESM5_ESM.xlsx]

## Sheet: Table S2
Table S5: Significant IPA predicted interplay in diseases between miRNAs and molecules occurring in network number 1 (Figure 1D) when comparing non-obese Controls with obese individuals before RYGB
Disease	p-value	minus log pvalue	Molecules
Cancer	1.11e-25	-24.9547	let-7a-5p, miR-1-3p, miR-100-5p, miR-1268a, miR-126a-3p, miR-126a-5p, miR-132-3p, miR-133a-3p, miR-140-5p, miR-143-3p, miR-143-5p, miR-145-3p, miR-145-5p, miR-16-5p, miR-181a-1-3p, miR-191-5p, miR-192-5p, miR-193a-3p, miR-194-5p, miR-196a-5p, miR-199a-5p, miR-200a-5p, miR-200b-3p, miR-203a-3p, miR-204-5p, miR-210-3p, miR-22-3p, miR-223-3p, miR-24-1-5p, miR-25-5p, miR-27a-3p, miR-29b-3p, miR-30a-3…
Gastrointestinal Disease	1.11e-25	-24.9547	let-7a-5p, miR-1-3p, miR-100-5p, miR-126a-3p, miR-126a-5p, miR-133a-3p, miR-140-5p, miR-143-3p, miR-145-5p, miR-16-5p, miR-191-5p, miR-192-5p, miR-193a-3p, miR-196a-5p, miR-199a-5p, miR-200b-3p, miR-203a-3p, miR-204-5p, miR-210-3p, miR-22-3p, miR-223-3p, miR-27a-3p, miR-28-3p, miR-29b-3p, miR-30a-3p, miR-30c-5p, miR-31-5p, miR-320b, miR-344a-5p, miR-378a-3p, miR-450a-5p, miR-452-5p, miR-652-3p, m…
Inflammatory Disease	4.46e-17	-16.3507	let-7a-5p, miR-1-3p, miR-100-5p, miR-126a-3p, miR-133a-3p, miR-140-5p, miR-143-3p, miR-143-5p, miR-145-5p, miR-16-5p, miR-181a-1-3p, miR-192-5p, miR-196a-5p, miR-199a-5p, miR-200b-3p, miR-203a-3p, miR-210-3p, miR-223-3p, miR-27a-3p, miR-29b-3p, miR-30a-3p, miR-30c-5p, miR-320b, miR-342-3p, miR-344a-5p, miR-423-3p, miR-486-5p, miR-625-3p, miR-671-5p, miR-92a-3p
Inflammatory Response	4.46e-17	-16.3507	let-7a-5p, miR-100-5p, miR-133a-3p, miR-143-3p, miR-143-5p, miR-16-5p, miR-192-5p, miR-199a-5p, miR-200b-3p, miR-210-3p, miR-223-3p, miR-27a-3p, miR-30c-5p, miR-320b, miR-342-3p, miR-344a-5p, miR-423-3p, miR-486-5p, miR-625-3p, miR-671-5p, miR-92a-3p
Cellular Growth and Proliferation	3.26e-07	-6.48678	let-7a-5p, miR-100-5p, miR-126a-5p, miR-132-3p, miR-133a-3p, miR-143-3p, miR-145-5p, miR-16-5p, miR-192-5p, miR-193a-3p, miR-194-5p, miR-199a-5p, miR-200a-5p, miR-200b-3p, miR-203a-3p, miR-204-5p, miR-223-3p, miR-27a-3p, miR-29b-3p, miR-30a-3p, miR-31-5p, miR-342-3p, miR-378a-3p, miR-486-5p, miR-7a-5p, miR-874-3p, miR-92a-3p
Cell Death and Survival	0.000131	-3.88273	let-7a-5p, miR-1-3p, miR-143-3p, miR-145-5p, miR-16-5p, miR-193a-3p, miR-194-5p, miR-200b-3p, miR-203a-3p, miR-204-5p, miR-210-3p, miR-223-3p, miR-29b-3p, miR-455-3p, miR-486-5p, miR-7a-5p
Tumor Morphology	0.00629	-2.20135	miR-143-3p, miR-145-5p, miR-16-5p, miR-200b-3p
Cell-To-Cell Signaling and Interaction	0.00942	-2.02595	miR-145-5p, miR-16-5p, miR-199a-5p
