# Supplementary material for: Obesity and Roux-en-Y gastric bypass drive changes in miR-31 and miR-215 expression in the human rectal mucosa
Source: Int J Obes (Lond). 2021 Oct 29;46(2):333–41. doi: 10.1038/s41366-021-01005-y (PMC8794786; doi:10.1038/s41366-021-01005-y)
Supplement: Supplementary file 6 — Supplementary table 6 [file 41366_2021_1005_MOESM6_ESM.xlsx]

## Sheet: Table S3
Table S6: Significant differential expression of a total of 60 miRNAs in obese individuals pre- compared with post-RYGB
miRNA	log2FoldChange	lfcSE	pvalue	padj
hsa-mir-4516	-2.73827	0.702087	9.61e-05	0.002303
hsa-mir-1247-3p	-2.70697	0.766864	0.000416	0.008032
hsa-mir-552-5p	-2.61175	0.563905	3.63e-06	0.000184
hsa-mir-552-3p	-2.49629	0.679342	0.000238	0.005253
hsa-mir-3196	-2.41925	0.829555	0.003542	0.037441
hsa-mir-196a-5p	-2.28695	0.753658	0.00241	0.028289
hsa-mir-196b-5p	-2.23515	0.727385	0.00212	0.026319
hsa-mir-1247-5p	-2.23122	0.506758	1.07e-05	0.000405
hsa-mir-3150b-3p	-2.19233	0.680789	0.001281	0.019669
hsa-mir-3656	-1.95802	0.647369	0.00249	0.028289
hsa-mir-147b	-1.69247	0.361904	2.92e-06	0.000175
hsa-mir-1262	-1.45601	0.515168	0.004709	0.047014
hsa-mir-203a-3p	-1.33665	0.280518	1.89e-06	0.000128
hsa-mir-210-3p	-1.14507	0.262099	1.25e-05	0.00044
hsa-mir-671-5p	-1.06421	0.318372	0.00083	0.014619
hsa-mir-185-5p	-0.94947	0.215789	1.08e-05	0.000405
hsa-mir-200b-5p	-0.9281	0.233053	6.82e-05	0.001777
hsa-mir-671-3p	-0.89624	0.216466	3.47e-05	0.001039
hsa-mir-125b-5p	-0.84557	0.290126	0.003563	0.037441
hsa-mir-200b-3p	-0.83524	0.226401	0.000225	0.005183
hsa-mir-191-5p	-0.72771	0.146753	7.1e-07	6.2e-05
hsa-mir-28-3p	-0.34758	0.12208	0.004412	0.045562
hsa-mir-874-3p	0.636486	0.215631	0.00316	0.034415
hsa-mir-652-3p	0.668617	0.2184	0.002203	0.02639
hsa-mir-132-3p	0.688828	0.242458	0.004497	0.045655
hsa-mir-98-5p	0.718414	0.225621	0.001452	0.020705
hsa-mir-148b-3p	0.754077	0.224773	0.000794	0.014415
hsa-mir-129-5p	0.830397	0.266651	0.001845	0.024553
hsa-mir-342-3p	0.89657	0.274985	0.001112	0.01851
hsa-mir-335-3p	0.961822	0.31817	0.002503	0.028289
hsa-mir-29c-3p	1.03304	0.336683	0.002153	0.026319
hsa-mir-126-3p	1.08674	0.348275	0.001806	0.024553
hsa-mir-455-3p	1.10283	0.268565	4.02e-05	0.001146
hsa-mir-194-5p	1.11776	0.285247	8.91e-05	0.002223
hsa-mir-421	1.1633	0.365157	0.001444	0.020705
hsa-mir-4284	1.17321	0.330282	0.000382	0.007629
hsa-mir-9-5p	1.23225	0.27854	9.69e-06	0.000405
hsa-mir-181a-3p	1.31676	0.426119	0.002001	0.025499
hsa-mir-30c-2-3p	1.38411	0.290711	1.93e-06	0.000128
hsa-let-7a-3p	1.43586	0.448243	0.001359	0.020345
hsa-mir-4461	1.55628	0.481572	0.001231	0.0194
hsa-mir-223-3p	1.57778	0.388673	4.92e-05	0.00134
hsa-mir-30a-3p	1.63386	0.352972	3.68e-06	0.000184
hsa-mir-15b-3p	1.6771	0.511014	0.001031	0.017646
hsa-mir-126-5p	1.81382	0.433393	2.85e-05	0.000898
hsa-mir-7-5p	1.92511	0.427082	6.56e-06	0.000302
hsa-mir-4485-3p	1.94512	0.619214	0.001682	0.023433
hsa-mir-30a-5p	2.09192	0.357654	4.95e-09	5.92e-07
hsa-mir-204-5p	2.17046	0.316734	7.25e-12	2.17e-09
hsa-mir-338-3p	2.35864	0.562412	2.74e-05	0.000898
hsa-mir-655-5p	2.5424	0.727509	0.000475	0.008885
hsa-mir-450a-5p	2.5776	0.869471	0.003031	0.033623
hsa-mir-582-5p	2.61441	0.712982	0.000246	0.005253
hsa-mir-204-3p	2.90135	0.935849	0.001934	0.02518
hsa-mir-215-5p	3.00884	0.454575	3.62e-11	7.22e-09
hsa-mir-892c-3p	3.01173	0.832249	0.000296	0.006114
hsa-mir-215-3p	3.14955	0.492456	1.6e-10	2.39e-08
hsa-mir-424-5p	3.3708	1.03885	0.001176	0.019031
hsa-mir-31-3p	4.79696	0.968152	7.24e-07	6.2e-05
hsa-mir-31-5p	6.33131	0.80641	4.12e-15	2.47e-12
