# Supplementary material for: Obesity and Roux-en-Y gastric bypass drive changes in miR-31 and miR-215 expression in the human rectal mucosa
Source: Int J Obes (Lond). 2021 Oct 29;46(2):333–41. doi: 10.1038/s41366-021-01005-y (PMC8794786; doi:10.1038/s41366-021-01005-y)
Supplement: Supplementary file 7 — Supplementary table 9 [file 41366_2021_1005_MOESM7_ESM.xlsx]

## Sheet: Sheet1
Table S9: Comparison in miRNA expression between the non-obese Controls and the obese participants post-RYGB (no significant differences were observed).
miRNA	log2FoldChange	lfcSE	pvalue	padj
hsa-mir-106b-3p	0.56281	0.160691	0.000461023	0.313241
hsa-mir-5096	1.29076	0.365168	0.000408229	0.313241
hsa-mir-619-5p	1.41457	0.411871	0.000593633	0.313241
hsa-mir-4485-3p	2.079	0.65096	0.00140442	0.378466
hsa-mir-1273h-5p	2.09334	0.648425	0.0012451	0.378466
hsa-mir-1273d	1.844	0.578487	0.00143449	0.378466
hsa-mir-1273f	1.23708	0.403322	0.00216061	0.380027
hsa-mir-193b-3p	-1.18527	0.378284	0.00172865	0.380027
hsa-mir-1273e	1.24807	0.405563	0.00208835	0.380027
hsa-mir-143-5p	-0.991347	0.33847	0.00340152	0.500974
hsa-mir-3168	2.11398	0.723541	0.00348119	0.500974
hsa-mir-486-5p	1.08526	0.403263	0.00711981	0.542383
hsa-mir-340-5p	-0.817371	0.309286	0.00822312	0.542383
hsa-mir-143-3p	-0.938122	0.328464	0.00428899	0.542383
hsa-let-7b-5p	0.422583	0.157883	0.00743833	0.542383
hsa-mir-24-1-5p	-1.66358	0.612384	0.0065963	0.542383
hsa-mir-8086	1.08763	0.393323	0.00568826	0.542383
hsa-let-7d-3p	0.566012	0.20842	0.0066132	0.542383
hsa-mir-1273a	0.952908	0.356726	0.00755665	0.542383
hsa-mir-566	1.21645	0.43777	0.00545698	0.542383
hsa-mir-574-5p	0.581548	0.219761	0.00813845	0.542383
hsa-mir-24-3p	-0.436554	0.16197	0.007033	0.542383
hsa-mir-452-5p	-0.964043	0.360466	0.00748543	0.542383
hsa-mir-1253	1.98132	0.708959	0.00519497	0.542383
hsa-mir-4497	1.20798	0.461747	0.00889405	0.563171
hsa-mir-6124	2.36544	0.917389	0.00992456	0.604253
hsa-mir-6131	1.02522	0.400875	0.0105445	0.618218
hsa-mir-3908	1.40074	0.553813	0.0114302	0.646213
hsa-mir-194-3p	0.607388	0.242213	0.0121535	0.663415
hsa-mir-192-3p	0.590545	0.240932	0.0142427	0.751538
hsa-mir-7641	0.883435	0.363518	0.0150889	0.752062
hsa-let-7f-1-3p	1.13465	0.467413	0.0152028	0.752062
hsa-mir-887-3p	-1.88057	0.783446	0.016378	0.785649
hsa-mir-1285-5p	1.02043	0.427437	0.0169718	0.790185
hsa-mir-145-5p	-0.929871	0.397387	0.0192855	0.812941
hsa-mir-3929	1.4197	0.604878	0.0189209	0.812941
hsa-mir-1268a	0.70441	0.298095	0.0181259	0.812941
hsa-mir-375	0.419045	0.17942	0.0195147	0.812941
hsa-mir-200b-5p	0.560171	0.243079	0.0211959	0.819983
hsa-mir-5095	1.12073	0.488289	0.0217207	0.819983
hsa-mir-7851-3p	0.993889	0.436739	0.0228638	0.819983
hsa-mir-1273c	0.763739	0.336063	0.0230497	0.819983
hsa-mir-185-5p	-0.52859	0.22938	0.0211985	0.819983
hsa-mir-4472	1.12163	0.493729	0.0231008	0.819983
hsa-mir-497-5p	-0.790868	0.348658	0.0233097	0.819983
hsa-mir-6073	0.890094	0.397559	0.0251628	0.865927
hsa-mir-145-3p	-0.716035	0.322022	0.0261783	0.881706
hsa-mir-3128	0.773851	3.69112	0.833939	0.988273
hsa-mir-7-5p	0.0475463	0.450246	0.915899	0.988273
hsa-mir-3658	0.551903	3.69112	0.881142	0.988273
hsa-mir-548ag	0.232982	1.94679	0.904741	0.988273
hsa-mir-217	-0.111991	1.71265	0.947863	0.988273
hsa-mir-520f-3p	1.06238	3.69112	0.773484	0.988273
hsa-mir-222-3p	-0.0693574	0.16367	0.671739	0.988273
hsa-mir-8059	0.551899	3.69112	0.881143	0.988273
hsa-mir-612	1.06238	3.69112	0.773484	0.988273
hsa-mir-206	0.840437	1.96914	0.669522	0.988273
hsa-mir-29c-3p	-0.177143	0.437775	0.685739	0.988273
hsa-mir-4511	0.773851	3.69112	0.833939	0.988273
hsa-mir-6760-5p	1.06238	3.69112	0.773484	0.988273
hsa-mir-1289	1.41079	2.14656	0.511031	0.988273
hsa-mir-30c-2-3p	-0.0901901	0.348473	0.795778	0.988273
hsa-mir-6780a-5p	0.0977397	3.28649	0.976275	0.988273
hsa-mir-4707-5p	1.06238	3.69112	0.773484	0.988273
hsa-mir-337-5p	0.243729	1.25614	0.846152	0.988273
hsa-mir-766-3p	-0.410148	0.542042	0.449246	0.988273
hsa-mir-5001-5p	0.61848	3.3944	0.855421	0.988273
hsa-mir-5047	0.329949	3.69112	0.928772	0.988273
hsa-mir-5009-3p	0.773851	3.69112	0.833939	0.988273
hsa-mir-539-5p	0.139527	0.813999	0.863902	0.988273
hsa-mir-4787-5p	0.0980011	2.84216	0.972493	0.988273
hsa-mir-548w	0.329949	2.36895	0.889229	0.988273
hsa-mir-4510	0.188761	1.43799	0.895564	0.988273
hsa-mir-1237-5p	0.773851	3.69112	0.833939	0.988273
hsa-mir-4649-5p	0.551899	3.69112	0.881143	0.988273
hsa-mir-361-5p	-0.101241	0.194544	0.602786	0.988273
hsa-mir-548al	0.551901	3.69112	0.881142	0.988273
hsa-mir-106a-5p	0.418798	0.548752	0.445354	0.988273
hsa-mir-1294	0.800293	0.775943	0.302362	0.988273
hsa-mir-600	1.41044	2.60632	0.588397	0.988273
hsa-mir-585-3p	-1.1915	0.93096	0.200595	0.988273
hsa-mir-138-5p	-0.953831	0.847678	0.260492	0.988273
hsa-mir-1287-5p	-0.163281	0.473423	0.730174	0.988273
hsa-mir-1304-5p	0.205517	0.703607	0.770217	0.988273
hsa-mir-513c-3p	0.773851	3.69112	0.833939	0.988273
hsa-mir-4536-5p	0.116333	3.69084	0.974855	0.988273
hsa-mir-141-5p	0.676756	0.911728	0.457919	0.988273
hsa-mir-378j	0.618484	2.25309	0.783697	0.988273
hsa-mir-4314	0.329949	3.69112	0.928772	0.988273
hsa-mir-138-1-3p	0.987573	1.6664	0.553424	0.988273
hsa-mir-3591-5p	1.06238	3.69112	0.773484	0.988273
hsa-mir-3664-5p	0.773851	3.69112	0.833939	0.988273
hsa-mir-4431	0.551899	3.69112	0.881143	0.988273
hsa-mir-369-5p	-0.919422	1.17788	0.435055	0.988273
hsa-mir-3158-3p	0.281346	0.331026	0.39537	0.988273
hsa-mir-9-5p	-0.0805557	0.335337	0.810157	0.988273
hsa-mir-4664-3p	0.249659	0.787545	0.751236	0.988273
hsa-mir-4461	0.561959	0.529945	0.288958	0.988273
hsa-mir-345-5p	-0.503072	0.237535	0.0341848	0.988273
hsa-mir-6890-3p	1.06238	3.69112	0.773484	0.988273
hsa-mir-4742-3p	0.329951	3.69112	0.928772	0.988273
hsa-mir-4781-3p	0.144374	2.28793	0.949685	0.988273
hsa-mir-4715-3p	0.551899	3.69112	0.881143	0.988273
hsa-mir-4508	-0.187836	0.523883	0.719934	0.988273
hsa-mir-6816-3p	0.773851	3.69112	0.833939	0.988273
hsa-mir-520a-3p	1.06238	3.69112	0.773484	0.988273
hsa-mir-185-3p	0.250554	0.324998	0.440742	0.988273
hsa-mir-655-3p	0.551903	3.69112	0.881142	0.988273
hsa-mir-891a-5p	0.551905	3.69112	0.881141	0.988273
hsa-mir-4309	0.329949	3.69112	0.928772	0.988273
hsa-mir-320b	0.418878	0.251418	0.0957013	0.988273
hsa-mir-1228-3p	1.06238	3.69112	0.773484	0.988273
hsa-mir-421	0.471784	0.442805	0.286675	0.988273
hsa-mir-6805-5p	0.329949	3.69112	0.928772	0.988273
hsa-mir-663a	0.857813	0.881969	0.330746	0.988273
hsa-mir-6875-5p	1.06238	3.69112	0.773484	0.988273
hsa-mir-6851-5p	0.773851	3.69112	0.833939	0.988273
hsa-mir-6750-3p	0.773851	3.69112	0.833939	0.988273
hsa-mir-552-5p	0.135263	0.555738	0.8077	0.988273
hsa-mir-411-5p	-1.69939	0.83488	0.0418016	0.988273
hsa-mir-195-5p	0.010838	0.408201	0.978818	0.988273
hsa-mir-6741-5p	1.06238	3.69112	0.773484	0.988273
hsa-mir-4478	-0.327953	1.21099	0.786534	0.988273
hsa-mir-382-5p	0.069112	0.261999	0.791944	0.988273
hsa-mir-5693	0.773851	3.69112	0.833939	0.988273
hsa-mir-1292-5p	-0.544449	0.535949	0.309697	0.988273
hsa-mir-4659b-3p	0.773851	3.69112	0.833939	0.988273
hsa-mir-3679-3p	0.773851	3.69112	0.833939	0.988273
hsa-mir-5706	0.773851	3.69112	0.833939	0.988273
hsa-mir-4640-5p	0.404599	2.85558	0.887327	0.988273
hsa-mir-621	1.20324	1.8298	0.510807	0.988273
hsa-mir-3147	0.551899	3.69112	0.881143	0.988273
hsa-mir-410-3p	0.678356	1.39603	0.627026	0.988273
hsa-mir-135a-3p	-0.639347	1.38037	0.643242	0.988273
hsa-mir-1267	1.0769	1.39189	0.439112	0.988273
hsa-mir-6814-3p	0.551899	3.69112	0.881143	0.988273
hsa-let-7a-3p	0.370402	0.555509	0.504913	0.988273
hsa-mir-766-5p	-0.48467	1.03576	0.639831	0.988273
hsa-mir-346	1.02884	0.910391	0.258432	0.988273
hsa-mir-658	1.00767	0.983086	0.30536	0.988273
hsa-mir-5690	0.551901	3.69112	0.881142	0.988273
hsa-mir-4425	0.387032	2.33887	0.868568	0.988273
hsa-mir-1272	0.551899	3.69112	0.881143	0.988273
hsa-mir-6746-5p	0.551901	3.69112	0.881142	0.988273
hsa-mir-4417	-0.984032	1.21312	0.417277	0.988273
hsa-mir-3665	0.484978	0.576057	0.399848	0.988273
hsa-mir-548a-3p	1.06238	3.69112	0.773484	0.988273
hsa-mir-6780b-3p	1.35091	3.69112	0.714372	0.988273
hsa-mir-592	-0.344698	1.14945	0.764269	0.988273
hsa-mir-6802-3p	0.115721	2.31797	0.960184	0.988273
hsa-mir-6833-3p	0.329951	3.69112	0.928772	0.988273
hsa-mir-6745	1.06238	3.69112	0.773484	0.988273
hsa-mir-559	0.907017	2.80767	0.746658	0.988273
hsa-mir-6786-3p	0.840436	2.30341	0.715211	0.988273
hsa-mir-3688-5p	1.06238	3.69112	0.773484	0.988273
hsa-mir-4737	0.551899	3.69112	0.881143	0.988273
hsa-mir-4667-3p	0.84043	3.69112	0.819887	0.988273
hsa-mir-551b-5p	0.773854	3.69112	0.833938	0.988273
hsa-mir-3907	0.84043	3.69112	0.819887	0.988273
hsa-mir-659-5p	-0.313777	1.07034	0.769402	0.988273
hsa-mir-24-2-5p	-0.464593	0.376548	0.21727	0.988273
hsa-mir-376a-3p	1.12897	2.59339	0.663326	0.988273
hsa-mir-6799-3p	1.06238	3.69112	0.773484	0.988273
hsa-mir-1976	-0.129012	2.425	0.957572	0.988273
hsa-mir-892c-3p	1.4083	0.9977	0.158082	0.988273
hsa-mir-4774-5p	0.551899	3.69112	0.881143	0.988273
hsa-mir-4785	0.676499	1.8457	0.713971	0.988273
hsa-mir-4755-5p	0.676918	1.70735	0.691756	0.988273
hsa-mir-7110-5p	0.84043	3.69112	0.819887	0.988273
hsa-mir-335-3p	0.498287	0.360379	0.166765	0.988273
hsa-mir-541-3p	0.773853	3.69112	0.833939	0.988273
hsa-mir-125a-5p	-0.0634531	0.203102	0.754722	0.988273
hsa-mir-548aq-3p	0.773853	3.69112	0.833939	0.988273
hsa-mir-4640-3p	0.254523	2.01153	0.899311	0.988273
hsa-mir-4419b	0.347628	1.27993	0.78593	0.988273
hsa-mir-6788-3p	0.551899	3.69112	0.881143	0.988273
hsa-mir-181a-5p	0.0911712	0.175447	0.603306	0.988273
hsa-mir-133a-5p	1.06238	3.66528	0.77193	0.988273
hsa-mir-128-2-5p	1.06238	3.69112	0.773484	0.988273
hsa-mir-6503-3p	1.238	0.787483	0.115929	0.988273
hsa-mir-223-3p	-0.438099	0.466443	0.34761	0.988273
hsa-mir-3126-5p	0.329952	3.31992	0.920832	0.988273
hsa-mir-6829-3p	0.3869	2.44468	0.874251	0.988273
hsa-mir-214-3p	-0.128701	0.273664	0.63815	0.988273
hsa-mir-646	0.551901	3.69112	0.881142	0.988273
hsa-mir-5682	0.773855	3.69112	0.833938	0.988273
hsa-mir-365b-5p	0.681696	1.03063	0.508332	0.988273
hsa-mir-3135a	1.74452	0.976807	0.0741083	0.988273
hsa-mir-708-3p	-0.869739	0.955544	0.362715	0.988273
hsa-mir-224-5p	-0.0354928	0.222581	0.873306	0.988273
hsa-mir-3162-3p	0.84043	3.69112	0.819887	0.988273
hsa-mir-4326	-0.483173	0.683476	0.479607	0.988273
hsa-mir-142-5p	0.0429318	0.40382	0.915333	0.988273
hsa-mir-4800-3p	0.387795	1.91181	0.839259	0.988273
hsa-mir-98-3p	0.840433	3.314	0.799804	0.988273
hsa-mir-92b-5p	0.362155	0.567228	0.523171	0.988273
hsa-mir-6887-5p	0.692722	2.24303	0.757448	0.988273
hsa-mir-146a-3p	0.618482	3.19428	0.846472	0.988273
hsa-mir-1973	0.329948	1.68963	0.845175	0.988273
hsa-mir-328-3p	0.0339295	0.246766	0.890638	0.988273
hsa-mir-6087	0.544579	0.417831	0.192456	0.988273
hsa-mir-4690-5p	0.84043	3.69112	0.819887	0.988273
hsa-mir-5687	0.551899	3.69112	0.881143	0.988273
hsa-mir-3150b-3p	0.581642	0.58804	0.322604	0.988273
hsa-mir-3173-5p	0.462898	0.494695	0.349415	0.988273
hsa-mir-624-3p	0.551899	3.69112	0.881143	0.988273
hsa-mir-3917	0.0884831	0.883455	0.920221	0.988273
hsa-mir-500b-5p	-0.586645	0.569553	0.303005	0.988273
hsa-let-7b-3p	0.48542	0.335224	0.147604	0.988273
hsa-mir-30e-3p	-0.011899	0.176408	0.946222	0.988273
hsa-mir-6715a-3p	0.773851	3.69112	0.833939	0.988273
hsa-mir-937-3p	0.508956	0.78929	0.519039	0.988273
hsa-mir-6894-3p	0.551901	3.69112	0.881142	0.988273
hsa-mir-548au-5p	0.773851	3.69112	0.833939	0.988273
hsa-mir-455-3p	-0.343001	0.314098	0.274824	0.988273
hsa-mir-30c-5p	0.124128	0.173875	0.475293	0.988273
hsa-mir-4436a	0.773853	3.69112	0.833939	0.988273
hsa-mir-5196-3p	1.14587	1.52107	0.451249	0.988273
hsa-mir-4450	0.551899	3.69112	0.881143	0.988273
hsa-let-7g-3p	0.840432	3.53702	0.812183	0.988273
hsa-mir-513a-5p	0.773857	3.61819	0.830641	0.988273
hsa-mir-3607-5p	0.840435	2.89997	0.771963	0.988273
hsa-mir-676-3p	1.06238	3.4989	0.761407	0.988273
hsa-mir-4296	0.551899	3.69112	0.881143	0.988273
hsa-mir-6729-5p	0.329949	3.69112	0.928772	0.988273
hsa-mir-501-5p	-0.579678	0.470395	0.217829	0.988273
hsa-mir-148a-5p	-0.221933	0.224055	0.321915	0.988273
hsa-mir-30c-1-3p	0.0477832	0.425018	0.910485	0.988273
hsa-mir-4751	0.551899	3.69112	0.881143	0.988273
hsa-mir-4787-3p	0.840438	1.65169	0.610867	0.988273
hsa-mir-494-5p	0.551903	3.69112	0.881142	0.988273
hsa-mir-151b	0.524073	0.5692	0.357197	0.988273
hsa-mir-4319	0.773851	3.69112	0.833939	0.988273
hsa-mir-548f-3p	0.773853	3.69112	0.833939	0.988273
hsa-mir-379-3p	0.387627	1.98531	0.845199	0.988273
hsa-mir-614	0.84043	3.69112	0.819887	0.988273
hsa-mir-4642	0.551899	3.69112	0.881143	0.988273
hsa-mir-7705	0.773851	3.69112	0.833939	0.988273
hsa-mir-6869-5p	1.06238	3.69112	0.773484	0.988273
hsa-mir-1268b	0.0679784	0.521974	0.896382	0.988273
hsa-mir-381-5p	0.773851	3.69112	0.833939	0.988273
hsa-mir-148a-3p	0.136849	0.332889	0.681004	0.988273
hsa-mir-627-5p	1.06238	3.69112	0.773484	0.988273
hsa-mir-3167	0.551901	3.69112	0.881142	0.988273
hsa-mir-301a-5p	0.618485	1.70654	0.717038	0.988273
hsa-mir-7977	0.114866	1.71438	0.946581	0.988273
hsa-mir-19a-3p	1.76186	1.01638	0.0830135	0.988273
hsa-mir-5684	0.803595	0.951603	0.39841	0.988273
hsa-mir-4717-3p	0.618484	1.94969	0.751075	0.988273
hsa-mir-101-3p	0.243309	0.290532	0.402334	0.988273
hsa-mir-625-5p	0.494811	0.475639	0.298197	0.988273
hsa-mir-129-2-3p	0.5519	1.72072	0.748408	0.988273
hsa-mir-4728-3p	0.314378	1.14019	0.78276	0.988273
hsa-mir-487a-5p	0.110631	0.749935	0.882721	0.988273
hsa-mir-4723-5p	0.551901	3.69112	0.881142	0.988273
hsa-mir-32-5p	0.199261	1.05847	0.850677	0.988273
hsa-mir-29a-5p	0.773851	3.69112	0.833939	0.988273
hsa-mir-767-5p	-0.366685	2.30108	0.87339	0.988273
hsa-mir-3656	-0.0675662	0.666217	0.919219	0.988273
hsa-mir-193b-5p	-0.282879	0.495381	0.567977	0.988273
hsa-mir-412-5p	0.840438	1.83659	0.647235	0.988273
hsa-mir-6769b-3p	0.387225	2.20309	0.860479	0.988273
hsa-mir-1273g-5p	0.848906	1.04788	0.417871	0.988273
hsa-mir-629-3p	-0.776632	0.687075	0.258331	0.988273
hsa-mir-505-3p	0.189016	0.160515	0.238973	0.988273
hsa-mir-4666b	0.0977273	3.30981	0.976445	0.988273
hsa-mir-5189-5p	0.551904	3.42079	0.871827	0.988273
hsa-mir-3605-3p	-0.0698899	0.376272	0.852646	0.988273
hsa-mir-6509-5p	0.84043	3.69112	0.819887	0.988273
hsa-mir-190a-3p	1.06238	3.69112	0.773484	0.988273
hsa-mir-3115	1.06238	3.69112	0.773484	0.988273
hsa-mir-154-5p	-1.27312	0.856818	0.137313	0.988273
hsa-mir-939-5p	-0.201178	1.23749	0.870857	0.988273
hsa-mir-6825-3p	0.773851	3.69112	0.833939	0.988273
hsa-mir-3157-5p	1.06239	2.39775	0.65771	0.988273
hsa-mir-607	1.35092	2.26336	0.550596	0.988273
hsa-mir-1247-5p	0.245852	0.508282	0.628605	0.988273
hsa-mir-3074-3p	0.773856	3.33311	0.816404	0.988273
hsa-mir-331-5p	0.0780435	0.386323	0.839904	0.988273
hsa-mir-6886-5p	0.551899	3.69112	0.881143	0.988273
hsa-mir-15a-5p	-0.325705	0.636261	0.608718	0.988273
hsa-mir-6719-3p	0.329951	3.63637	0.927702	0.988273
hsa-mir-4700-5p	1.35091	3.69112	0.714373	0.988273
hsa-mir-6842-3p	0.37262	0.43197	0.388354	0.988273
hsa-mir-548at-5p	0.551903	3.69112	0.881142	0.988273
hsa-mir-6892-3p	1.06238	3.69112	0.773484	0.988273
hsa-mir-4259	0.427401	0.994804	0.667462	0.988273
hsa-mir-6848-3p	0.551901	3.69112	0.881142	0.988273
hsa-mir-6129	0.551901	3.69112	0.881142	0.988273
hsa-mir-656-5p	0.551899	3.69112	0.881143	0.988273
hsa-mir-3194-5p	1.06238	3.69112	0.773484	0.988273
hsa-mir-6720-3p	0.123413	0.905571	0.891598	0.988273
hsa-mir-4669	1.06238	3.46116	0.758885	0.988273
hsa-mir-3529-5p	0.551899	3.69112	0.881143	0.988273
hsa-mir-6806-3p	0.157258	1.53119	0.918199	0.988273
hsa-mir-3152-5p	0.907017	2.62123	0.729322	0.988273
hsa-mir-802	0.773855	1.85884	0.677183	0.988273
hsa-mir-6785-5p	0.773851	3.69112	0.833939	0.988273
hsa-mir-6811-5p	1.06238	3.69112	0.773484	0.988273
hsa-mir-149-3p	0.907018	2.59709	0.726906	0.988273
hsa-mir-99b-3p	0.196914	0.19504	0.312683	0.988273
hsa-mir-548ai	0.551899	3.69112	0.881143	0.988273
hsa-mir-342-5p	0.565287	0.377699	0.134482	0.988273
hsa-mir-99a-3p	0.773855	2.28741	0.73513	0.988273
hsa-mir-3674	1.06238	3.69112	0.773484	0.988273
hsa-mir-424-3p	0.158979	0.365282	0.663402	0.988273
hsa-mir-152-3p	-0.0162802	0.232471	0.944169	0.988273
hsa-mir-27a-3p	0.0585928	0.185112	0.751603	0.988273
hsa-mir-3960	0.552914	0.548505	0.313435	0.988273
hsa-mir-130b-5p	0.188392	0.222647	0.39747	0.988273
hsa-mir-508-5p	0.773853	3.69112	0.833939	0.988273
hsa-mir-196a-5p	0.204268	0.78912	0.795747	0.988273
hsa-mir-30a-5p	-0.559658	0.378643	0.139392	0.988273
hsa-mir-4656	0.551899	3.69112	0.881143	0.988273
hsa-mir-4764-5p	1.06238	3.69112	0.773484	0.988273
hsa-mir-127-3p	-0.273895	0.260998	0.293988	0.988273
hsa-mir-7848-3p	0.773851	3.69112	0.833939	0.988273
hsa-mir-144-5p	0.551902	3.69112	0.881142	0.988273
hsa-mir-3939	0.773853	3.69112	0.833939	0.988273
hsa-mir-2355-3p	-0.545257	0.915671	0.551528	0.988273
hsa-mir-377-5p	-0.610067	0.682993	0.371736	0.988273
hsa-mir-1914-5p	0.773854	3.69112	0.833938	0.988273
hsa-mir-8071	0.0980903	2.72568	0.971292	0.988273
hsa-mir-4792	0.446427	1.4742	0.762022	0.988273
hsa-mir-1258	0.32995	3.0147	0.912848	0.988273
hsa-mir-4524a-5p	0.551899	3.69112	0.881143	0.988273
hsa-mir-495-5p	0.773851	3.69112	0.833939	0.988273
hsa-mir-147a	0.329949	3.69112	0.928772	0.988273
hsa-mir-126-5p	-0.780703	0.603189	0.195565	0.988273
hsa-mir-5001-3p	0.278532	0.987785	0.777962	0.988273
hsa-mir-6882-3p	0.773851	3.69112	0.833939	0.988273
hsa-mir-5000-3p	0.551899	3.69112	0.881143	0.988273
hsa-mir-3940-3p	-0.847982	0.972842	0.383397	0.988273
hsa-mir-6810-5p	0.773851	3.69112	0.833939	0.988273
hsa-mir-371b-5p	0.551899	3.69112	0.881143	0.988273
hsa-mir-3925-5p	0.773853	3.69112	0.833939	0.988273
hsa-mir-6735-5p	0.329949	3.69112	0.928772	0.988273
hsa-mir-1909-3p	0.551899	3.69112	0.881143	0.988273
hsa-mir-4725-5p	1.06238	3.69112	0.773484	0.988273
hsa-mir-376c-3p	0.386583	2.77607	0.889248	0.988273
hsa-mir-4755-3p	-0.25842	1.90583	0.892142	0.988273
hsa-mir-5187-5p	1.8189	1.19221	0.127096	0.988273
hsa-mir-3944-5p	0.188262	1.20463	0.875811	0.988273
hsa-mir-5708	1.31956	0.956004	0.167497	0.988273
hsa-mir-6789-3p	0.61848	3.69112	0.86693	0.988273
hsa-mir-4269	0.551899	3.69112	0.881143	0.988273
hsa-mir-365b-3p	-0.377191	0.378195	0.318597	0.988273
hsa-mir-3158-5p	0.773851	3.69112	0.833939	0.988273
hsa-mir-6133	0.551899	3.69112	0.881143	0.988273
hsa-mir-135b-5p	-0.519047	0.695425	0.455442	0.988273
hsa-mir-221-5p	-0.188868	0.23921	0.429792	0.988273
hsa-mir-548y	0.907019	2.27496	0.690117	0.988273
hsa-mir-6810-3p	0.551901	3.69112	0.881142	0.988273
hsa-mir-648	0.404549	2.75227	0.883142	0.988273
hsa-mir-3934-5p	0.370843	0.361758	0.305309	0.988273
hsa-mir-378d	-0.0174205	0.194415	0.928601	0.988273
hsa-mir-4687-3p	0.840437	2.31963	0.717117	0.988273
hsa-mir-548e-3p	0.551903	3.69112	0.881142	0.988273
hsa-mir-452-3p	0.773854	1.91342	0.685893	0.988273
hsa-mir-5187-3p	0.551899	3.69112	0.881143	0.988273
hsa-mir-7703	0.773851	3.69112	0.833939	0.988273
hsa-let-7g-5p	0.0859553	0.215804	0.690407	0.988273
hsa-mir-3925-3p	0.551899	3.69112	0.881143	0.988273
hsa-mir-4724-5p	1.06239	2.22895	0.633624	0.988273
hsa-mir-374c-3p	0.551899	3.69112	0.881143	0.988273
hsa-mir-4291	0.551899	3.69112	0.881143	0.988273
hsa-mir-3910	0.551899	3.69112	0.881143	0.988273
hsa-mir-4448	-0.180225	0.35523	0.611912	0.988273
hsa-mir-3675-5p	0.386507	2.87753	0.89315	0.988273
hsa-mir-5581-3p	0.773851	3.69112	0.833939	0.988273
hsa-mir-652-5p	0.773851	3.69112	0.833939	0.988273
hsa-mir-134-5p	-0.0739478	0.248078	0.76564	0.988273
hsa-mir-4324	-0.261371	0.823706	0.751007	0.988273
hsa-mir-1236-5p	0.329949	2.36152	0.888882	0.988273
hsa-mir-567	-0.208958	1.26713	0.869017	0.988273
hsa-mir-4521	0.347999	0.51814	0.501819	0.988273
hsa-mir-124-3p	0.551901	3.69112	0.881142	0.988273
hsa-mir-95-5p	0.773853	3.69112	0.833939	0.988273
hsa-mir-1913	1.35092	2.6433	0.6093	0.988273
hsa-mir-3653-3p	0.704473	0.466425	0.130949	0.988273
hsa-mir-2117	1.06238	3.69112	0.773484	0.988273
hsa-mir-892a	0.773851	3.69112	0.833939	0.988273
hsa-mir-6749-3p	0.840433	3.35414	0.80215	0.988273
hsa-mir-4680-3p	0.435554	1.87073	0.815896	0.988273
hsa-mir-181d-5p	-0.0219731	0.259732	0.93258	0.988273
hsa-mir-6876-5p	0.773851	3.69112	0.833939	0.988273
hsa-mir-1269a	-1.42922	1.9442	0.462266	0.988273
hsa-mir-330-3p	-0.0435422	0.296444	0.883225	0.988273
hsa-mir-578	0.773851	3.69112	0.833939	0.988273
hsa-mir-6803-3p	0.618484	2.18884	0.777512	0.988273
hsa-mir-5089-3p	0.773851	3.69112	0.833939	0.988273
hsa-mir-4689	0.773851	3.69112	0.833939	0.988273
hsa-mir-4762-3p	1.06238	3.68355	0.77303	0.988273
hsa-mir-500a-5p	0.0991382	1.96414	0.959745	0.988273
hsa-mir-3605-5p	0.786095	1.07053	0.462762	0.988273
hsa-mir-4538	0.368474	0.947404	0.697328	0.988273
hsa-mir-450a-2-3p	0.773851	3.69112	0.833939	0.988273
hsa-mir-3185	0.773853	3.69112	0.833939	0.988273
hsa-mir-92b-3p	0.274972	0.240344	0.252593	0.988273
hsa-mir-4433a-5p	0.773851	3.69112	0.833939	0.988273
hsa-mir-4323	0.329951	3.69112	0.928772	0.988273
hsa-mir-433-3p	0.31437	0.404747	0.437331	0.988273
hsa-mir-548k	-0.0416905	1.12788	0.970514	0.988273
hsa-mir-548an	0.329949	3.69112	0.928772	0.988273
hsa-mir-219a-5p	0.32995	3.26385	0.919477	0.988273
hsa-mir-4273	0.773853	3.69112	0.833939	0.988273
hsa-mir-2681-5p	0.840433	3.41731	0.805734	0.988273
hsa-mir-210-3p	0.109908	0.273836	0.688153	0.988273
hsa-mir-589-3p	0.551901	1.9424	0.776308	0.988273
hsa-mir-147b	-0.375111	0.366846	0.30653	0.988273
hsa-mir-6827-3p	0.773851	3.69112	0.833939	0.988273
hsa-mir-126-3p	-0.53532	0.366957	0.144618	0.988273
hsa-mir-483-3p	-0.694533	1.20843	0.565466	0.988273
hsa-mir-4680-5p	0.551899	3.69112	0.881143	0.988273
hsa-mir-182-5p	-0.0850678	0.325264	0.79368	0.988273
hsa-mir-6775-3p	0.773851	3.69112	0.833939	0.988273
hsa-mir-6793-5p	0.840431	3.69112	0.819887	0.988273
hsa-mir-130b-3p	-0.0840278	0.41693	0.840277	0.988273
hsa-mir-1262	0.0844871	0.480509	0.860429	0.988273
hsa-mir-29a-3p	-0.251454	0.190817	0.187579	0.988273
hsa-mir-197-3p	0.117456	0.18164	0.517865	0.988273
hsa-mir-320c	-0.211969	0.287348	0.460713	0.988273
hsa-mir-1911-5p	0.551899	3.69112	0.881143	0.988273
hsa-mir-7158-3p	1.06238	3.69112	0.773484	0.988273
hsa-mir-514a-3p	0.773853	3.69112	0.833939	0.988273
hsa-mir-656-3p	0.773851	3.69112	0.833939	0.988273
hsa-mir-6865-3p	1.06238	3.69112	0.773484	0.988273
hsa-mir-664b-3p	-0.559666	0.990548	0.57207	0.988273
hsa-mir-4713-5p	0.386637	2.71058	0.886575	0.988273
hsa-mir-6797-3p	1.12897	2.75474	0.681932	0.988273
hsa-mir-1296-3p	0.551902	2.86249	0.847112	0.988273
hsa-mir-125b-2-3p	-0.335799	0.579176	0.562058	0.988273
hsa-mir-6772-3p	0.329951	3.55148	0.925979	0.988273
hsa-mir-1284	0.618482	3.19377	0.846448	0.988273
hsa-let-7i-5p	0.0235628	0.173515	0.891982	0.988273
hsa-mir-3129-3p	0.959612	1.6651	0.564406	0.988273
hsa-mir-129-1-3p	-0.201621	1.2808	0.874915	0.988273
hsa-mir-98-5p	0.167047	0.24118	0.488545	0.988273
hsa-mir-539-3p	0.551899	3.69112	0.881143	0.988273
hsa-mir-665	-0.34602	0.833025	0.677865	0.988273
hsa-mir-4639-5p	0.551899	3.69112	0.881143	0.988273
hsa-mir-3622b-3p	0.84043	3.69112	0.819887	0.988273
hsa-mir-7151-5p	0.551899	3.69112	0.881143	0.988273
hsa-mir-3196	0.328161	0.803076	0.682811	0.988273
hsa-mir-5090	0.191077	1.9819	0.923194	0.988273
hsa-mir-3200-5p	0.551901	3.69112	0.881142	0.988273
hsa-mir-2113	0.773851	3.69112	0.833939	0.988273
hsa-mir-4523	0.840432	3.46672	0.808448	0.988273
hsa-mir-517a-3p	0.551899	3.69112	0.881143	0.988273
hsa-mir-4304	0.773851	3.69112	0.833939	0.988273
hsa-mir-3664-3p	0.551901	3.69112	0.881142	0.988273
hsa-mir-505-5p	0.922379	0.616374	0.134534	0.988273
hsa-mir-3187-3p	-0.384817	1.62035	0.812277	0.988273
hsa-mir-5582-3p	0.773851	3.69112	0.833939	0.988273
hsa-mir-130a-5p	1.12897	1.51048	0.454805	0.988273
hsa-mir-21-5p	0.0479876	0.288962	0.868103	0.988273
hsa-mir-532-3p	-0.0175091	0.277004	0.9496	0.988273
hsa-mir-1248	0.240721	0.314196	0.443588	0.988273
hsa-mir-19b-1-5p	0.116333	3.69084	0.974855	0.988273
hsa-mir-4795-3p	0.773851	3.69112	0.833939	0.988273
hsa-mir-548x-5p	0.551899	3.69112	0.881143	0.988273
hsa-mir-487b-3p	-0.287675	0.429087	0.502581	0.988273
hsa-mir-190b	1.32145	0.773595	0.0876005	0.988273
hsa-mir-6766-3p	0.329951	3.68074	0.928571	0.988273
hsa-mir-6128	1.06238	3.69112	0.773484	0.988273
hsa-mir-7846-3p	1.12897	2.63617	0.668461	0.988273
hsa-mir-3191-3p	0.551899	3.69112	0.881143	0.988273
hsa-mir-132-3p	-0.472665	0.265725	0.0752769	0.988273
hsa-mir-378f	0.114296	0.194501	0.556774	0.988273
hsa-mir-1228-5p	0.773851	3.69112	0.833939	0.988273
hsa-mir-3691-5p	0.907023	1.42317	0.523914	0.988273
hsa-mir-361-3p	-0.168738	0.167546	0.313878	0.988273
hsa-mir-409-5p	-1.48817	0.876089	0.089386	0.988273
hsa-mir-19b-3p	0.18645	0.724385	0.796878	0.988273
hsa-mir-4422	1.06238	3.69112	0.773484	0.988273
hsa-mir-492	0.474258	0.701452	0.498972	0.988273
hsa-mir-103b	1.06238	3.69112	0.773484	0.988273
hsa-mir-548bb-3p	1.06238	3.69112	0.773484	0.988273
hsa-mir-6514-3p	0.773851	3.69112	0.833939	0.988273
hsa-mir-4443	-0.0190144	0.495008	0.969359	0.988273
hsa-mir-4484	0.986826	1.55024	0.52441	0.988273
hsa-mir-7111-5p	1.06238	3.69112	0.773484	0.988273
hsa-mir-708-5p	-0.722472	0.737071	0.326991	0.988273
hsa-mir-3663-3p	0.551899	3.69112	0.881143	0.988273
hsa-mir-140-5p	-0.785239	0.380387	0.0389878	0.988273
hsa-mir-3179	-0.137151	1.38335	0.921024	0.988273
hsa-mir-6859-3p	1.06238	3.69112	0.773484	0.988273
hsa-mir-516a-3p	1.06238	3.69112	0.773484	0.988273
hsa-mir-6761-5p	-0.311335	1.52065	0.837777	0.988273
hsa-mir-4504	0.773851	3.69112	0.833939	0.988273
hsa-mir-1255a	0.692734	2.25556	0.75875	0.988273
hsa-mir-378i	-0.0706672	0.243448	0.771605	0.988273
hsa-mir-31-3p	0.773854	1.17297	0.509423	0.988273
hsa-mir-423-3p	0.192307	0.210393	0.360697	0.988273
hsa-mir-342-3p	-0.20356	0.292417	0.486347	0.988273
hsa-mir-3136-5p	0.773851	3.69112	0.833939	0.988273
hsa-mir-6080	0.551899	3.69112	0.881143	0.988273
hsa-mir-153-3p	1.06238	3.69112	0.773484	0.988273
hsa-mir-4709-5p	0.855221	0.700589	0.222193	0.988273
hsa-mir-490-3p	-1.32681	1.03216	0.198626	0.988273
hsa-mir-5191	0.773851	3.69112	0.833939	0.988273
hsa-mir-3940-5p	0.329951	3.55325	0.926016	0.988273
hsa-mir-1827	1.19	1.50056	0.427753	0.988273
hsa-mir-23b-3p	-0.264106	0.199463	0.185473	0.988273
hsa-mir-924	0.551899	3.69112	0.881143	0.988273
hsa-mir-4659a-3p	0.551899	3.69112	0.881143	0.988273
hsa-mir-3193	0.551903	3.69112	0.881142	0.988273
hsa-mir-2861	1.12897	3.04641	0.710944	0.988273
hsa-mir-3157-3p	0.740974	1.53954	0.630307	0.988273
hsa-mir-4748	1.12897	2.73812	0.680109	0.988273
hsa-mir-6785-3p	0.773851	3.69112	0.833939	0.988273
hsa-mir-3689f	0.551899	3.69112	0.881143	0.988273
hsa-mir-3663-5p	0.551899	3.69112	0.881143	0.988273
hsa-mir-181a-3p	-0.343082	0.581341	0.555085	0.988273
hsa-mir-135a-5p	-0.101387	1.13556	0.928856	0.988273
hsa-mir-3928-3p	-0.0907941	0.699575	0.896737	0.988273
hsa-mir-4467	0.551901	3.69112	0.881142	0.988273
hsa-mir-3652	0.04495	0.944612	0.962046	0.988273
hsa-mir-615-3p	-0.266817	0.770833	0.729237	0.988273
hsa-mir-3661	1.06238	3.69112	0.773484	0.988273
hsa-mir-5588-3p	0.773851	3.69112	0.833939	0.988273
hsa-mir-3916	1.17239	1.02356	0.252041	0.988273
hsa-mir-545-5p	0.84043	3.69112	0.819887	0.988273
hsa-mir-6875-3p	0.551901	3.69112	0.881142	0.988273
hsa-mir-212-3p	-0.590428	0.764836	0.440134	0.988273
hsa-mir-4289	0.551902	2.87984	0.848022	0.988273
hsa-mir-4453	0.840433	3.35577	0.802244	0.988273
hsa-mir-4788	1.06238	3.69112	0.773483	0.988273
hsa-mir-431-3p	0.0893104	0.732488	0.902956	0.988273
hsa-mir-4436b-3p	1.35092	3.32035	0.684112	0.988273
hsa-mir-2276-3p	0.329956	3.19293	0.917693	0.988273
hsa-mir-1180-3p	0.111366	0.241065	0.6441	0.988273
hsa-mir-326	-0.135842	0.323987	0.675011	0.988273
hsa-mir-125b-1-3p	-0.834918	0.540068	0.122117	0.988273
hsa-mir-1224-3p	0.551899	3.69112	0.881143	0.988273
hsa-mir-15b-3p	0.463045	0.610243	0.44798	0.988273
hsa-mir-1273h-3p	-0.346038	0.766776	0.651781	0.988273
hsa-mir-362-5p	-0.588174	0.326922	0.0719987	0.988273
hsa-mir-26a-2-3p	1.78384	0.990967	0.0718454	0.988273
hsa-mir-6858-5p	0.61848	3.47544	0.858756	0.988273
hsa-mir-4491	0.551903	3.69112	0.881142	0.988273
hsa-mir-4756-3p	1.06238	3.69112	0.773484	0.988273
hsa-mir-5681a	0.773851	3.69112	0.833939	0.988273
hsa-mir-4436b-5p	0.773855	3.64211	0.831737	0.988273
hsa-mir-641	-0.701916	0.893095	0.431905	0.988273
hsa-mir-5588-5p	0.856612	0.515313	0.0964497	0.988273
hsa-mir-548o-3p	-0.121145	0.500141	0.808609	0.988273
hsa-mir-6791-3p	0.551899	3.69112	0.881143	0.988273
hsa-mir-1343-5p	0.840436	3.03508	0.781851	0.988273
hsa-mir-605-3p	0.449895	1.71081	0.792572	0.988273
hsa-mir-4796-5p	0.773851	3.69112	0.833939	0.988273
hsa-mir-1234-3p	0.812052	0.994951	0.414401	0.988273
hsa-mir-6846-5p	0.773851	3.69112	0.833939	0.988273
hsa-mir-450b-5p	1.06239	2.36574	0.653379	0.988273
hsa-mir-129-5p	0.422278	0.303599	0.164254	0.988273
hsa-mir-183-3p	1.06239	2.87339	0.711581	0.988273
hsa-mir-3678-5p	0.551903	3.69112	0.881142	0.988273
hsa-mir-153-5p	1.35091	3.69112	0.714373	0.988273
hsa-mir-6853-3p	1.06238	3.69112	0.773484	0.988273
hsa-mir-4463	-0.476351	1.25456	0.70417	0.988273
hsa-mir-4674	0.0979736	2.87895	0.972852	0.988273
hsa-mir-4482-5p	0.773851	3.69112	0.833939	0.988273
hsa-mir-296-3p	-0.0804528	0.436488	0.853764	0.988273
hsa-mir-6502-5p	0.329951	3.69112	0.928772	0.988273
hsa-mir-1251-5p	1.06238	3.69112	0.773484	0.988273
hsa-mir-635	0.773851	3.69112	0.833939	0.988273
hsa-mir-4292	0.773851	3.69112	0.833939	0.988273
hsa-mir-3613-5p	-1.17169	0.87108	0.178593	0.988273
hsa-mir-216a-3p	1.23732	1.61924	0.444784	0.988273
hsa-mir-181b-3p	0.84043	3.69112	0.819887	0.988273
hsa-mir-558	0.840436	2.43063	0.729517	0.988273
hsa-mir-4715-5p	0.773851	3.69112	0.833939	0.988273
hsa-mir-6765-5p	1.06238	3.69112	0.773484	0.988273
hsa-mir-940	-0.35246	0.642149	0.583091	0.988273
hsa-mir-92a-3p	0.501035	0.246072	0.0417369	0.988273
hsa-mir-1265	1.12897	1.92728	0.558019	0.988273
hsa-mir-4753-3p	0.773851	3.69112	0.833939	0.988273
hsa-mir-544a	1.06238	3.69112	0.773484	0.988273
hsa-mir-1910-5p	0.386982	2.37636	0.870639	0.988273
hsa-mir-485-3p	-0.249248	0.444001	0.574547	0.988273
hsa-mir-3200-3p	1.36629	0.759956	0.0722008	0.988273
hsa-let-7i-3p	-0.162937	0.491403	0.74021	0.988273
hsa-mir-374a-5p	-0.168166	0.722687	0.815998	0.988273
hsa-mir-765	1.35091	3.41506	0.692418	0.988273
hsa-mir-136-3p	0.442185	1.38517	0.749554	0.988273
hsa-mir-493-3p	-0.26304	0.308861	0.394411	0.988273
hsa-mir-4773	0.0975807	3.6908	0.978907	0.988273
hsa-mir-133a-3p	-1.0949	0.553101	0.0477524	0.988273
hsa-mir-885-5p	-0.299396	1.71719	0.861589	0.988273
hsa-mir-194-5p	-0.179275	0.299895	0.549979	0.988273
hsa-mir-1233-5p	0.706813	1.89353	0.708942	0.988273
hsa-mir-653-5p	0.773856	2.82436	0.78409	0.988273
hsa-mir-30d-5p	-0.0918882	0.212082	0.664821	0.988273
hsa-mir-1277-3p	0.773851	3.69112	0.833939	0.988273
hsa-mir-1245a	0.551899	3.69112	0.881143	0.988273
hsa-mir-1202	1.06238	3.69112	0.773484	0.988273
hsa-mir-449c-5p	-0.495943	1.44362	0.731191	0.988273
hsa-mir-519a-3p	0.773851	3.69112	0.833939	0.988273
hsa-mir-650	0.0359659	0.738001	0.961131	0.988273
hsa-mir-1252-5p	0.773851	3.69112	0.833939	0.988273
hsa-mir-5787	0.551899	3.69112	0.881143	0.988273
hsa-mir-3166	0.773851	3.69112	0.833939	0.988273
hsa-mir-7975	0.551901	3.69112	0.881142	0.988273
hsa-mir-3688-3p	-0.14113	1.6771	0.932936	0.988273
hsa-mir-639	0.618483	2.81581	0.826147	0.988273
hsa-mir-27b-5p	-0.185132	0.366248	0.61322	0.988273
hsa-mir-6796-5p	0.61848	3.54224	0.861393	0.988273
hsa-mir-3127-3p	1.13683	0.649814	0.0802085	0.988273
hsa-mir-6715b-3p	0.162065	0.631036	0.797315	0.988273
hsa-mir-3182	0.115944	0.330527	0.725749	0.988273
hsa-mir-511-5p	0.0807552	0.301779	0.78901	0.988273
hsa-mir-128-1-5p	-0.103199	1.2375	0.933539	0.988273
hsa-mir-6744-5p	-1.11504	1.12481	0.321535	0.988273
hsa-mir-501-3p	0.25681	0.264426	0.331449	0.988273
hsa-mir-4313	0.32995	2.77021	0.905191	0.988273
hsa-mir-3675-3p	0.551899	3.69112	0.881143	0.988273
hsa-mir-3188	0.233	1.25951	0.853235	0.988273
hsa-mir-7849-3p	0.773851	3.69112	0.833939	0.988273
hsa-mir-6824-5p	0.773851	3.69112	0.833939	0.988273
hsa-mir-5007-5p	0.551899	3.69112	0.881143	0.988273
hsa-mir-548i	1.06238	3.69112	0.773484	0.988273
hsa-let-7f-5p	0.315009	0.281222	0.262653	0.988273
hsa-mir-591	0.329949	3.69112	0.928772	0.988273
hsa-mir-548ba	0.551899	3.69112	0.881143	0.988273
hsa-mir-34a-5p	-0.0214526	0.28653	0.940318	0.988273
hsa-mir-320a	0.404723	0.25664	0.114794	0.988273
hsa-mir-137	0.329949	3.69112	0.928772	0.988273
hsa-mir-502-3p	-0.234605	0.214759	0.274653	0.988273
hsa-let-7d-5p	0.279624	0.179066	0.118389	0.988273
hsa-mir-4676-3p	0.329949	2.3283	0.887307	0.988273
hsa-mir-6132	1.79883	2.47093	0.466616	0.988273
hsa-mir-597-3p	-0.365268	0.940633	0.697778	0.988273
hsa-mir-6754-3p	0.773851	3.69112	0.833939	0.988273
hsa-mir-548b-5p	0.840437	1.94842	0.66622	0.988273
hsa-mir-5002-3p	0.551899	3.69112	0.881143	0.988273
hsa-mir-4330	0.551899	3.69112	0.881143	0.988273
hsa-mir-1179	0.773851	3.69112	0.833939	0.988273
hsa-mir-3173-3p	0.907019	2.31274	0.694923	0.988273
hsa-mir-1537-3p	0.773851	3.69112	0.833939	0.988273
hsa-mir-556-5p	1.06238	3.60013	0.76792	0.988273
hsa-mir-133b	-1.83107	0.953545	0.0548233	0.988273
hsa-mir-587	0.551899	3.69112	0.881143	0.988273
hsa-mir-4671-5p	0.329949	3.69112	0.928772	0.988273
hsa-mir-378b	-0.651288	0.674298	0.334106	0.988273
hsa-mir-877-5p	0.44	0.394248	0.264401	0.988273
hsa-mir-6815-5p	1.12897	2.65281	0.670418	0.988273
hsa-mir-3198	2.35958	1.84137	0.200043	0.988273
hsa-mir-602	1.06238	3.69112	0.773484	0.988273
hsa-mir-339-3p	-0.153553	0.23057	0.50543	0.988273
hsa-mir-503-3p	0.551901	3.69112	0.881142	0.988273
hsa-mir-3614-5p	1.51179	0.869498	0.0820886	0.988273
hsa-mir-338-5p	-0.076691	0.258295	0.766533	0.988273
hsa-mir-618	0.419686	0.987893	0.670961	0.988273
hsa-mir-6880-5p	1.06238	3.69112	0.773484	0.988273
hsa-mir-1302	1.06238	3.69112	0.773484	0.988273
hsa-mir-4525	0.285048	0.805862	0.72355	0.988273
hsa-mir-4636	0.907017	2.55232	0.722312	0.988273
hsa-mir-5702	0.551899	3.69112	0.881143	0.988273
hsa-mir-5087	0.551899	3.69112	0.881143	0.988273
hsa-mir-3622a-3p	0.387881	1.87703	0.836286	0.988273
hsa-mir-1-3p	-0.754223	0.428867	0.0786385	0.988273
hsa-mir-6837-3p	0.479929	1.5293	0.753655	0.988273
hsa-mir-222-5p	0.551901	3.69112	0.881142	0.988273
hsa-mir-411-3p	-0.334943	1.11204	0.763264	0.988273
hsa-mir-410-5p	0.551901	3.69112	0.881142	0.988273
hsa-mir-1295a	-0.522965	1.00008	0.601028	0.988273
hsa-mir-550a-3-5p	0.188742	1.48771	0.899045	0.988273
hsa-mir-155-5p	0.153158	0.327528	0.640058	0.988273
hsa-mir-215-5p	-0.158673	0.479019	0.740458	0.988273
hsa-mir-4688	1.4267	3.09711	0.645046	0.988273
hsa-mir-4651	0.773853	3.69112	0.833939	0.988273
hsa-mir-4676-5p	0.551901	3.69112	0.881142	0.988273
hsa-mir-5189-3p	0.840433	3.2677	0.797029	0.988273
hsa-mir-624-5p	-0.122772	1.7935	0.945424	0.988273
hsa-mir-6881-3p	0.329951	3.55117	0.925973	0.988273
hsa-mir-324-3p	-0.259585	0.280234	0.354282	0.988273
hsa-mir-6847-5p	0.329951	2.99846	0.912378	0.988273
hsa-mir-409-3p	-0.181113	0.267434	0.498264	0.988273
hsa-mir-550a-5p	1.06238	3.69112	0.773484	0.988273
hsa-mir-451b	0.551901	3.69112	0.881142	0.988273
hsa-mir-4421	1.12897	2.57565	0.661151	0.988273
hsa-mir-20a-5p	0.0318088	0.310971	0.918527	0.988273
hsa-mir-1229-3p	0.907021	1.63302	0.578604	0.988273
hsa-mir-6771-5p	0.551901	3.69112	0.881142	0.988273
hsa-mir-4738-3p	1.64883	3.50595	0.638145	0.988273
hsa-mir-96-5p	-0.233219	0.582339	0.688798	0.988273
hsa-mir-6083	1.06238	3.69112	0.773484	0.988273
hsa-mir-490-5p	-0.626475	1.18092	0.595767	0.988273
hsa-mir-4767	0.242562	1.33653	0.855986	0.988273
hsa-mir-491-5p	-0.778944	0.586935	0.184463	0.988273
hsa-mir-3918	0.329949	1.9341	0.864542	0.988273
hsa-mir-95-3p	0.0183225	0.249873	0.941546	0.988273
hsa-mir-508-3p	-0.0624913	1.96587	0.974641	0.988273
hsa-mir-6820-5p	-0.0966074	2.44628	0.968498	0.988273
hsa-mir-4782-5p	0.773851	3.69112	0.833939	0.988273
hsa-mir-651-5p	-0.0494823	1.43238	0.972442	0.988273
hsa-mir-1226-5p	0.618485	1.53515	0.687036	0.988273
hsa-mir-668-5p	1.06238	3.69112	0.773484	0.988273
hsa-mir-660-5p	0.738708	0.456814	0.105859	0.988273
hsa-mir-668-3p	-0.390931	1.71164	0.819339	0.988273
hsa-mir-105-5p	0.840432	3.69112	0.819887	0.988273
hsa-mir-744-3p	-0.291006	2.07059	0.888231	0.988273
hsa-mir-671-5p	-0.0308152	0.326303	0.924762	0.988273
hsa-mir-4746-5p	-0.204527	0.849611	0.809764	0.988273
hsa-mir-139-3p	0.065649	0.427178	0.877861	0.988273
hsa-mir-424-5p	1.06239	1.21013	0.37999	0.988273
hsa-mir-33a-5p	-0.0968008	2.31189	0.966602	0.988273
hsa-mir-212-5p	-0.43225	0.44568	0.332113	0.988273
hsa-mir-497-3p	0.773851	3.69112	0.833939	0.988273
hsa-mir-200a-3p	0.0901693	0.305757	0.768066	0.988273
hsa-mir-4489	0.773851	3.69112	0.833939	0.988273
hsa-mir-181c-3p	1.12434	0.908343	0.215794	0.988273
hsa-mir-6852-3p	0.773853	3.69112	0.833939	0.988273
hsa-mir-26a-5p	-0.176256	0.168535	0.295648	0.988273
hsa-mir-500b-3p	-0.715346	0.967035	0.459463	0.988273
hsa-mir-601	0.840433	3.33834	0.801233	0.988273
hsa-mir-187-5p	0.773851	3.69112	0.833939	0.988273
hsa-mir-4690-3p	0.329949	3.69112	0.928772	0.988273
hsa-mir-542-3p	0.551903	3.69112	0.881142	0.988273
hsa-mir-132-5p	-0.561493	0.351522	0.110194	0.988273
hsa-mir-598-5p	0.387102	2.28675	0.865576	0.988273
hsa-mir-4516	-0.418794	0.707787	0.554055	0.988273
hsa-mir-214-5p	-0.427234	0.240645	0.075837	0.988273
hsa-mir-200c-5p	-0.20337	0.834197	0.807393	0.988273
hsa-mir-1324	0.329953	3.5675	0.92631	0.988273
hsa-mir-6871-5p	0.551899	3.69112	0.881143	0.988273
hsa-mir-1290	0.907022	1.35505	0.503263	0.988273
hsa-mir-6762-3p	0.551899	3.69112	0.881143	0.988273
hsa-mir-4456	1.06238	3.69112	0.773484	0.988273
hsa-mir-5697	0.0976698	3.44243	0.977365	0.988273
hsa-mir-675-3p	0.551899	3.69112	0.881143	0.988273
hsa-mir-376a-2-5p	0.329949	3.69112	0.928772	0.988273
hsa-mir-450a-5p	-0.350632	1.06457	0.741881	0.988273
hsa-mir-454-3p	0.513237	0.771427	0.505854	0.988273
hsa-mir-4750-5p	0.745623	1.84032	0.68536	0.988273
hsa-mir-1-5p	0.773851	3.69112	0.833939	0.988273
hsa-mir-6831-5p	1.06238	3.69112	0.773484	0.988273
hsa-mir-1538	0.676893	1.71492	0.693058	0.988273
hsa-mir-8052	0.773851	3.69112	0.833939	0.988273
hsa-mir-4778-5p	0.551899	3.69112	0.881143	0.988273
hsa-mir-548aw	0.551903	3.69112	0.881142	0.988273
hsa-mir-3144-3p	1.06238	3.69112	0.773484	0.988273
hsa-mir-655-5p	0.20184	0.852485	0.812838	0.988273
hsa-mir-6752-3p	0.551903	3.69112	0.881142	0.988273
hsa-mir-216b-5p	1.04123	0.80795	0.197492	0.988273
hsa-mir-663b	1.23075	1.27036	0.332633	0.988273
hsa-mir-30e-5p	-0.249968	0.259632	0.33566	0.988273
hsa-mir-4721	1.06238	3.69112	0.773484	0.988273
hsa-mir-4274	0.551899	3.69112	0.881143	0.988273
hsa-mir-1237-3p	0.750816	1.91683	0.695283	0.988273
hsa-mir-3620-3p	0.773853	3.69112	0.833939	0.988273
hsa-mir-6730-3p	0.551899	3.69112	0.881143	0.988273
hsa-mir-1299	-0.129937	0.79527	0.870213	0.988273
hsa-mir-4539	-0.590783	1.27663	0.643532	0.988273
hsa-mir-3177-5p	0.551901	3.69112	0.881142	0.988273
hsa-mir-339-5p	0.0795646	0.269045	0.767436	0.988273
hsa-mir-6770-3p	-0.143849	2.22351	0.948417	0.988273
hsa-mir-3122	0.773851	3.69112	0.833939	0.988273
hsa-mir-1270	0.209938	1.10061	0.848725	0.988273
hsa-mir-6723-5p	0.746815	0.76931	0.331668	0.988273
hsa-mir-200c-3p	0.348104	0.176609	0.0487183	0.988273
hsa-mir-365a-5p	-0.411123	0.681421	0.546288	0.988273
hsa-mir-374a-3p	0.0990753	1.99339	0.96036	0.988273
hsa-mir-7850-5p	0.773851	3.69112	0.833939	0.988273
hsa-mir-4498	0.618482	3.00354	0.836855	0.988273
hsa-mir-370-5p	0.907019	2.56926	0.724068	0.988273
hsa-mir-3687	0.225534	0.629669	0.720209	0.988273
hsa-mir-372-3p	0.551899	3.69112	0.881143	0.988273
hsa-mir-221-3p	-0.159368	0.127464	0.211191	0.988273
hsa-mir-4761-3p	1.06238	3.69112	0.773484	0.988273
hsa-mir-509-3-5p	1.06239	3.63456	0.770057	0.988273
hsa-mir-4709-3p	0.618482	2.77025	0.823334	0.988273
hsa-mir-6829-5p	0.551899	3.69112	0.881143	0.988273
hsa-mir-944	0.551899	3.69112	0.881143	0.988273
hsa-mir-4284	-0.444555	0.356061	0.211834	0.988273
hsa-mir-489-3p	0.618483	2.32995	0.790663	0.988273
hsa-mir-6800-5p	0.551899	3.69112	0.881143	0.988273
hsa-mir-6736-5p	0.618484	2.27257	0.785506	0.988273
hsa-mir-422a	0.0822353	0.205138	0.688509	0.988273
hsa-mir-6809-5p	0.773851	3.69112	0.833939	0.988273
hsa-mir-6718-5p	0.907015	2.84002	0.749446	0.988273
hsa-mir-3614-3p	0.61848	3.69112	0.86693	0.988273
hsa-mir-671-3p	0.0873052	0.223101	0.695557	0.988273
hsa-mir-28-3p	0.0271897	0.128515	0.832444	0.988273
hsa-mir-6071	0.773851	3.69112	0.833939	0.988273
hsa-mir-330-5p	-0.144176	0.297568	0.628022	0.988273
hsa-mir-642b-5p	1.84961	0.950802	0.0517375	0.988273
hsa-mir-138-2-3p	0.773851	3.69112	0.833939	0.988273
hsa-mir-6774-3p	-0.0623082	1.40261	0.964567	0.988273
hsa-mir-4529-3p	0.773851	3.69112	0.833939	0.988273
hsa-mir-323b-3p	-1.0781	1.12889	0.339573	0.988273
hsa-mir-3170	0.551903	2.99749	0.853918	0.988273
hsa-mir-20b-5p	0.369872	0.86609	0.669336	0.988273
hsa-mir-6883-5p	0.618483	2.56292	0.809308	0.988273
hsa-mir-4301	0.618484	1.87456	0.741449	0.988273
hsa-mir-6895-3p	0.329949	3.69112	0.928772	0.988273
hsa-mir-5089-5p	0.773851	3.69112	0.833939	0.988273
hsa-mir-6836-3p	-0.573642	1.9949	0.773687	0.988273
hsa-mir-140-3p	-0.217599	0.231027	0.346256	0.988273
hsa-mir-4306	0.329949	3.69112	0.928772	0.988273
hsa-mir-4429	0.613813	0.49119	0.211429	0.988273
hsa-mir-6807-5p	0.551901	3.69112	0.881142	0.988273
hsa-mir-6817-3p	0.551899	3.69112	0.881143	0.988273
hsa-mir-7114-5p	0.551901	3.69112	0.881142	0.988273
hsa-mir-30b-5p	-0.265151	0.325474	0.415266	0.988273
hsa-mir-548ay-3p	0.773852	3.69112	0.833939	0.988273
hsa-mir-369-3p	0.907022	1.67977	0.589219	0.988273
hsa-mir-6513-5p	0.75916	1.17102	0.516799	0.988273
hsa-mir-6866-5p	0.234831	1.20616	0.845633	0.988273
hsa-mir-15b-5p	0.327979	0.176077	0.0625033	0.988273
hsa-mir-6734-3p	0.551901	3.69112	0.881142	0.988273
hsa-mir-3064-5p	-1.0024	1.28301	0.434636	0.988273
hsa-mir-25-5p	0.638511	0.300255	0.0334565	0.988273
hsa-mir-29b-1-5p	-0.40981	0.739118	0.579266	0.988273
hsa-mir-378e	-0.113389	0.221209	0.608239	0.988273
hsa-mir-4286	-0.31676	0.493135	0.520653	0.988273
hsa-mir-4632-3p	0.551901	3.69112	0.881142	0.988273
hsa-mir-376a-5p	0.551899	3.69112	0.881143	0.988273
hsa-mir-6820-3p	0.551903	3.63418	0.879294	0.988273
hsa-mir-6747-3p	0.735358	1.47931	0.619123	0.988273
hsa-mir-4646-5p	1.06238	3.69112	0.773484	0.988273
hsa-mir-3154	1.06238	3.69112	0.773484	0.988273
hsa-mir-548ay-5p	-0.47073	1.02981	0.647598	0.988273
hsa-mir-6511b-3p	0.934887	0.950634	0.325393	0.988273
hsa-mir-2110	0.252451	0.25778	0.327418	0.988273
hsa-mir-1288-3p	0.551901	3.69112	0.881142	0.988273
hsa-mir-20a-3p	0.551901	3.69112	0.881142	0.988273
hsa-mir-3192-5p	1.12897	1.91975	0.556476	0.988273
hsa-mir-4799-5p	0.773851	3.69112	0.833939	0.988273
hsa-mir-574-3p	0.15103	0.258687	0.559334	0.988273
hsa-mir-3619-5p	0.773856	3.69112	0.833938	0.988273
hsa-mir-154-3p	0.773851	3.69112	0.833939	0.988273
hsa-mir-27b-3p	-0.228945	0.26223	0.382626	0.988273
hsa-mir-4418	0.329951	3.69112	0.928772	0.988273
hsa-mir-323a-5p	0.773851	3.69112	0.833939	0.988273
hsa-mir-6741-3p	0.907016	2.73818	0.740458	0.988273
hsa-mir-873-3p	0.32995	2.33629	0.88769	0.988273
hsa-mir-598-3p	-0.646956	0.465832	0.164888	0.988273
hsa-mir-3684	0.551899	3.69112	0.881143	0.988273
hsa-mir-6854-5p	0.551901	3.69112	0.881142	0.988273
hsa-mir-33b-5p	0.310765	0.960686	0.74633	0.988273
hsa-mir-769-5p	-0.0652545	0.284845	0.818801	0.988273
hsa-mir-4657	0.329951	3.69112	0.928772	0.988273
hsa-mir-548az-5p	-0.385877	0.861686	0.654286	0.988273
hsa-mir-548av-3p	0.840435	2.75628	0.76043	0.988273
hsa-mir-627-3p	0.0997444	1.73759	0.954223	0.988273
hsa-mir-4684-5p	0.551899	3.69112	0.881143	0.988273
hsa-mir-3137	0.773851	3.69112	0.833939	0.988273
hsa-mir-6881-5p	1.06238	3.69112	0.773484	0.988273
hsa-mir-4532	-0.665646	0.42656	0.118643	0.988273
hsa-mir-345-3p	0.676413	1.87868	0.718812	0.988273
hsa-mir-553	0.773851	3.69112	0.833939	0.988273
hsa-mir-6774-5p	0.551903	3.69112	0.881142	0.988273
hsa-mir-643	0.440075	1.49642	0.768693	0.988273
hsa-mir-1254	0.394286	0.531046	0.457802	0.988273
hsa-mir-3615	-0.0476116	0.26777	0.858874	0.988273
hsa-mir-296-5p	-0.320971	0.590203	0.586558	0.988273
hsa-mir-3125	0.840435	2.79967	0.764032	0.988273
hsa-mir-622	0.0295198	0.584385	0.959713	0.988273
hsa-mir-1298-5p	0.551899	3.69112	0.881143	0.988273
hsa-mir-4710	0.840433	3.39782	0.804641	0.988273
hsa-mir-590-3p	0.329953	3.62759	0.927527	0.988273
hsa-mir-4740-5p	0.551901	3.69112	0.881142	0.988273
hsa-mir-4522	0.329952	3.66716	0.928307	0.988273
hsa-mir-1297	1.18046	1.51531	0.435969	0.988273
hsa-mir-378a-5p	-0.0109277	0.237945	0.96337	0.988273
hsa-mir-6740-5p	0.551899	3.69112	0.881143	0.988273
hsa-mir-647	1.06238	3.69112	0.773484	0.988273
hsa-mir-23b-5p	0.242631	0.327339	0.458558	0.988273
hsa-mir-506-3p	0.773851	3.69112	0.833939	0.988273
hsa-mir-548ae-5p	1.06238	3.69112	0.773484	0.988273
hsa-mir-762	0.551903	3.69112	0.881142	0.988273
hsa-mir-4741	0.840436	2.3181	0.716938	0.988273
hsa-mir-1247-3p	1.08218	0.618358	0.0801047	0.988273
hsa-mir-4537	0.215206	0.781511	0.783031	0.988273
hsa-mir-6842-5p	1.12897	2.16435	0.601934	0.988273
hsa-mir-6504-5p	0.773851	3.69112	0.833939	0.988273
hsa-mir-548av-5p	1.06238	3.69112	0.773484	0.988273
hsa-mir-6865-5p	0.551899	3.69112	0.881143	0.988273
hsa-mir-8072	0.329952	2.83178	0.907242	0.988273
hsa-mir-532-5p	-0.192835	0.187367	0.303395	0.988273
hsa-mir-323a-3p	-0.11555	0.47848	0.809173	0.988273
hsa-mir-4662a-5p	0.773851	3.69112	0.833939	0.988273
hsa-mir-5585-3p	0.955002	0.84971	0.261049	0.988273
hsa-mir-4325	0.419271	3.50721	0.904843	0.988273
hsa-mir-1285-3p	-0.44224	0.489725	0.366506	0.988273
hsa-mir-4683	0.480595	0.971142	0.620688	0.988273
hsa-mir-770-5p	0.329952	3.69112	0.928771	0.988273
hsa-mir-5092	2.22225	1.62244	0.170782	0.988273
hsa-mir-4500	0.827392	1.35498	0.541443	0.988273
hsa-mir-135b-3p	0.618484	2.51763	0.805945	0.988273
hsa-mir-548ax	0.773851	3.69112	0.833939	0.988273
hsa-mir-6813-5p	0.773851	3.69112	0.833939	0.988273
hsa-mir-6728-5p	0.773851	3.69112	0.833939	0.988273
hsa-mir-4440	-0.413206	1.89195	0.827116	0.988273
hsa-mir-5010-3p	0.462861	0.517381	0.37099	0.988273
hsa-mir-10b-5p	0.0486151	0.304473	0.873141	0.988273
hsa-mir-1908-5p	-0.223209	1.87249	0.905114	0.988273
hsa-mir-4648	0.773851	3.69112	0.833939	0.988273
hsa-mir-5003-3p	0.329951	3.69112	0.928772	0.988273
hsa-mir-4482-3p	0.551899	3.69112	0.881143	0.988273
hsa-mir-548ar-3p	0.329949	3.69112	0.928772	0.988273
hsa-mir-1321	0.773851	3.69112	0.833939	0.988273
hsa-mir-10b-3p	-0.758421	0.671177	0.258482	0.988273
hsa-mir-1243	0.551899	3.69112	0.881143	0.988273
hsa-mir-3195	-0.12264	0.420764	0.770692	0.988273
hsa-mir-576-3p	-0.921452	0.83631	0.270546	0.988273
hsa-mir-548d-3p	0.773851	3.69112	0.833939	0.988273
hsa-mir-6716-3p	0.397436	0.862722	0.645031	0.988273
hsa-mir-487b-5p	0.840434	2.96144	0.77657	0.988273
hsa-mir-1343-3p	-0.861132	0.784397	0.27228	0.988273
hsa-mir-877-3p	0.798999	1.32132	0.545382	0.988273
hsa-mir-6855-5p	0.387237	2.19545	0.859994	0.988273
hsa-mir-1225-3p	0.329951	3.69112	0.928772	0.988273
hsa-mir-299-3p	1.12897	1.97068	0.566722	0.988273
hsa-mir-192-5p	0.122374	0.242882	0.614373	0.988273
hsa-mir-7155-3p	1.12896	3.40923	0.740532	0.988273
hsa-mir-6134	1.20381	2.10764	0.567888	0.988273
hsa-mir-4518	0.551899	3.69112	0.881143	0.988273
hsa-mir-20b-3p	0.551899	3.69112	0.881143	0.988273
hsa-mir-5703	0.773851	3.69112	0.833939	0.988273
hsa-mir-6808-3p	1.47903	1.63546	0.36581	0.988273
hsa-mir-4295	0.551901	3.69112	0.881142	0.988273
hsa-mir-4519	-0.331522	2.21704	0.881133	0.988273
hsa-mir-431-5p	-0.658037	1.09301	0.547146	0.988273
hsa-mir-125a-3p	-0.0492365	0.443315	0.911565	0.988273
hsa-mir-550b-2-5p	0.32995	3.44029	0.923594	0.988273
hsa-mir-429	0.0235587	0.391273	0.951988	0.988273
hsa-mir-664b-5p	-0.0511548	0.825289	0.950576	0.988273
hsa-mir-4752	1.06238	3.69112	0.773484	0.988273
hsa-mir-519d-3p	0.329949	3.69112	0.928772	0.988273
hsa-mir-219a-1-3p	-0.768428	0.726362	0.290095	0.988273
hsa-mir-6125	-0.0967144	2.36857	0.96743	0.988273
hsa-mir-3976	0.618483	2.79479	0.82486	0.988273
hsa-mir-548v	0.551901	3.69112	0.881142	0.988273
hsa-mir-16-2-3p	0.523641	0.287275	0.0683359	0.988273
hsa-mir-521	1.06238	3.69112	0.773484	0.988273
hsa-mir-210-5p	0.583414	0.411096	0.15585	0.988273
hsa-mir-30a-3p	-0.258117	0.389718	0.507768	0.988273
hsa-mir-676-5p	0.773851	3.69112	0.833939	0.988273
hsa-mir-4730	0.773855	3.61016	0.83027	0.988273
hsa-mir-6765-3p	0.551899	3.69112	0.881143	0.988273
hsa-mir-6779-5p	1.20325	1.83615	0.512266	0.988273
hsa-mir-10a-3p	-0.339959	0.33767	0.314041	0.988273
hsa-mir-6763-5p	0.116333	3.69084	0.974855	0.988273
hsa-mir-548t-5p	0.618485	1.99498	0.756546	0.988273
hsa-mir-3944-3p	0.840438	1.33923	0.530296	0.988273
hsa-mir-6783-5p	0.773853	3.69112	0.833939	0.988273
hsa-mir-495-3p	-0.646318	0.47658	0.175049	0.988273
hsa-mir-548n	1.06238	3.69112	0.773484	0.988273
hsa-mir-1275	0.234771	0.364008	0.518952	0.988273
hsa-mir-193a-3p	0.618482	3.046	0.839098	0.988273
hsa-mir-199a-5p	-0.31793	0.290399	0.273602	0.988273
hsa-mir-6085	1.06238	3.69112	0.773484	0.988273
hsa-mir-4317	0.228621	2.3726	0.923236	0.988273
hsa-mir-4777-3p	1.06238	3.69112	0.773484	0.988273
hsa-mir-1286	0.773851	3.69112	0.833939	0.988273
hsa-mir-3176	0.124203	0.752569	0.868914	0.988273
hsa-mir-564	0.773851	3.69112	0.833939	0.988273
hsa-mir-6886-3p	0.551899	3.69112	0.881143	0.988273
hsa-mir-4474-3p	-0.0605038	2.25638	0.978608	0.988273
hsa-mir-18a-3p	0.195646	0.458639	0.669685	0.988273
hsa-mir-34c-3p	0.329953	3.01149	0.912755	0.988273
hsa-mir-1185-1-3p	0.126512	1.20339	0.916273	0.988273
hsa-mir-519e-5p	0.551899	3.69112	0.881143	0.988273
hsa-mir-4419a	0.488807	0.435504	0.261695	0.988273
hsa-mir-17-3p	-0.176602	0.909009	0.845957	0.988273
hsa-mir-4460	1.12897	2.51567	0.653595	0.988273
hsa-mir-299-5p	-0.646044	1.07661	0.54846	0.988273
hsa-mir-3130-3p	1.06238	3.69112	0.773484	0.988273
hsa-mir-3152-3p	1.06238	3.69112	0.773483	0.988273
hsa-mir-4258	0.773851	3.69112	0.833939	0.988273
hsa-mir-30d-3p	0.150501	0.529599	0.776274	0.988273
hsa-mir-493-5p	-0.262975	0.275677	0.340123	0.988273
hsa-mir-191-5p	-0.042974	0.154196	0.780478	0.988273
hsa-mir-572	0.773851	3.69112	0.833939	0.988273
hsa-mir-27a-5p	0.357561	0.493843	0.469043	0.988273
hsa-mir-6762-5p	0.551899	3.69112	0.881143	0.988273
hsa-mir-876-3p	0.551899	3.69112	0.881143	0.988273
hsa-mir-548a-5p	0.551899	3.69112	0.881143	0.988273
hsa-mir-1469	1.06238	3.69112	0.773484	0.988273
hsa-mir-6751-3p	0.329951	3.68756	0.928703	0.988273
hsa-mir-1250-5p	-0.0507632	1.03361	0.96083	0.988273
hsa-mir-7-1-3p	-0.160064	0.750837	0.831186	0.988273
hsa-mir-124-5p	0.551899	3.69112	0.881143	0.988273
hsa-mir-3180-5p	0.840435	2.76785	0.761401	0.988273
hsa-mir-522-5p	0.551899	3.69112	0.881143	0.988273
hsa-mir-4800-5p	0.907016	2.75699	0.742165	0.988273
hsa-mir-582-3p	-0.387464	0.744117	0.602574	0.988273
hsa-let-7e-3p	0.0518388	0.537799	0.92321	0.988273
hsa-mir-4732-5p	1.06238	3.69112	0.773484	0.988273
hsa-mir-203a-3p	-0.0406592	0.292992	0.88963	0.988273
hsa-mir-4426	0.840433	3.5275	0.811686	0.988273
hsa-mir-5193	0.702764	0.548193	0.199855	0.988273
hsa-mir-3609	-0.0622481	0.43421	0.886006	0.988273
hsa-mir-4783-5p	0.773851	3.69112	0.833939	0.988273
hsa-mir-6787-3p	0.551901	3.69112	0.881142	0.988273
hsa-mir-331-3p	-0.140406	0.222956	0.528861	0.988273
hsa-mir-2682-3p	0.329949	3.69112	0.928772	0.988273
hsa-mir-6873-3p	0.618484	1.98137	0.754927	0.988273
hsa-mir-3691-3p	0.329951	3.69112	0.928772	0.988273
hsa-mir-5571-3p	-0.265332	0.428455	0.535735	0.988273
hsa-mir-6165	-0.0920902	2.87632	0.974459	0.988273
hsa-mir-1303	0.00729624	0.275988	0.978909	0.988273
hsa-mir-6840-5p	0.386569	2.79389	0.889954	0.988273
hsa-mir-620	0.840433	3.40132	0.804838	0.988273
hsa-mir-197-5p	-0.545371	1.01188	0.589908	0.988273
hsa-mir-103a-3p	-0.0638302	0.187822	0.733974	0.988273
hsa-mir-651-3p	1.06238	3.69112	0.773484	0.988273
hsa-mir-3155a	0.130167	2.85175	0.963594	0.988273
hsa-mir-3150b-5p	0.262289	1.71097	0.878163	0.988273
hsa-mir-1293	0.84043	3.69112	0.819887	0.988273
hsa-mir-1306-5p	0.684159	0.504737	0.175266	0.988273
hsa-mir-324-5p	0.261328	0.349518	0.454653	0.988273
hsa-mir-6834-5p	1.35092	3.05296	0.658131	0.988273
hsa-mir-23c	-0.468671	0.934005	0.615818	0.988273
hsa-mir-628-3p	-1.03117	1.40221	0.462104	0.988273
hsa-mir-6773-5p	1.35091	3.69112	0.714373	0.988273
hsa-mir-5698	0.329949	3.69112	0.928772	0.988273
hsa-mir-4732-3p	1.48439	1.13991	0.192846	0.988273
hsa-mir-6859-5p	0.551901	3.69112	0.881142	0.988273
hsa-mir-6757-5p	0.84043	3.69112	0.819887	0.988273
hsa-mir-4637	1.06238	3.69112	0.773484	0.988273
hsa-mir-548as-5p	0.773853	3.69112	0.833939	0.988273
hsa-mir-298	0.84043	3.69112	0.819887	0.988273
hsa-mir-6848-5p	0.551901	3.69112	0.881142	0.988273
hsa-mir-649	0.773853	3.69112	0.833939	0.988273
hsa-mir-7702	0.840432	3.54242	0.812465	0.988273
hsa-mir-1225-5p	0.551899	3.69112	0.881143	0.988273
hsa-mir-29b-2-5p	0.137716	0.443982	0.756422	0.988273
hsa-mir-3180-3p	0.551899	3.69112	0.881143	0.988273
hsa-mir-374c-5p	0.32995	2.38859	0.890133	0.988273
hsa-mir-4703-3p	0.329951	3.69112	0.928772	0.988273
hsa-mir-517c-3p	1.06238	3.69112	0.773484	0.988273
hsa-mir-548s	1.06239	2.69544	0.693475	0.988273
hsa-mir-4784	0.551899	3.69112	0.881143	0.988273
hsa-mir-1229-5p	0.773851	3.69112	0.833939	0.988273
hsa-mir-645	0.551899	3.69112	0.881143	0.988273
hsa-mir-562	0.551899	3.69112	0.881143	0.988273
hsa-mir-4739	0.907022	1.51218	0.548633	0.988273
hsa-mir-148b-3p	0.152582	0.237275	0.520185	0.988273
hsa-mir-5008-3p	1.06238	3.69112	0.773484	0.988273
hsa-mir-548ah-3p	0.440188	1.48977	0.767632	0.988273
hsa-mir-203a-5p	0.90702	2.24034	0.685582	0.988273
hsa-mir-1587	1.06239	2.80627	0.705002	0.988273
hsa-mir-3164	1.06238	3.69112	0.773484	0.988273
hsa-mir-3689b-5p	0.84043	3.69112	0.819887	0.988273
hsa-mir-6743-3p	0.551899	3.69112	0.881143	0.988273
hsa-mir-383-5p	0.329947	1.53137	0.82941	0.988273
hsa-mir-181d-3p	0.551901	3.69112	0.881142	0.988273
hsa-mir-4496	1.35092	2.57653	0.600058	0.988273
hsa-mir-378a-3p	0.0987827	0.163455	0.545618	0.988273
hsa-mir-215-3p	-0.470468	0.592231	0.426962	0.988273
hsa-mir-3679-5p	0.806083	0.747072	0.280592	0.988273
hsa-mir-6510-5p	1.06238	3.69112	0.773484	0.988273
hsa-mir-301b-5p	0.618481	3.69112	0.86693	0.988273
hsa-mir-466	0.130826	3.64828	0.971394	0.988273
hsa-mir-3135b	0.773684	0.653657	0.236562	0.988273
hsa-mir-33b-3p	1.10265	1.03547	0.286934	0.988273
hsa-mir-31-5p	0.359082	0.953136	0.706369	0.988273
hsa-mir-664a-5p	0.133201	0.250075	0.594279	0.988273
hsa-mir-107	-0.331634	0.209967	0.114232	0.988273
hsa-mir-6726-3p	0.551903	3.69112	0.881142	0.988273
hsa-mir-1269b	0.32995	2.80419	0.906335	0.988273
hsa-mir-4458	0.84043	3.69112	0.819887	0.988273
hsa-mir-933	0.551901	3.69112	0.881142	0.988273
hsa-mir-338-3p	-1.12995	0.843244	0.180244	0.988273
hsa-mir-551a	0.773851	3.69112	0.833939	0.988273
hsa-mir-7976	1.42716	0.760094	0.0604353	0.988273
hsa-mir-548l	-0.118709	1.3455	0.929697	0.988273
hsa-mir-4660	0.0983663	2.44374	0.967892	0.988273
hsa-mir-544b	1.06238	3.69112	0.773484	0.988273
hsa-mir-548am-3p	0.618484	2.31926	0.789721	0.988273
hsa-mir-4267	0.773851	3.69112	0.833939	0.988273
hsa-mir-4452	0.907014	3.16241	0.774257	0.988273
hsa-mir-3622a-5p	-0.387179	0.873759	0.65768	0.988273
hsa-mir-504-5p	0.119241	0.302932	0.693859	0.988273
hsa-mir-4520-2-3p	0.773851	3.69112	0.833939	0.988273
hsa-mir-625-3p	-0.488739	0.309062	0.113794	0.988273
hsa-mir-874-5p	-0.0979756	1.41449	0.944778	0.988273
hsa-mir-4745-5p	1.06238	3.69112	0.773484	0.988273
hsa-mir-543	0.467668	0.363389	0.198108	0.988273
hsa-mir-873-5p	0.840435	2.76386	0.761067	0.988273
hsa-mir-34b-3p	0.0991778	1.94644	0.959363	0.988273
hsa-mir-3909	-0.117386	0.576814	0.838739	0.988273
hsa-mir-6818-5p	0.551899	3.69112	0.881143	0.988273
hsa-mir-186-5p	-0.244189	0.252701	0.333887	0.988273
hsa-mir-4638-3p	0.32995	2.83549	0.907364	0.988273
hsa-mir-6891-5p	0.84043	3.69112	0.819887	0.988273
hsa-mir-8057	1.06238	3.69112	0.773484	0.988273
hsa-mir-6759-5p	0.551901	3.69112	0.881142	0.988273
hsa-mir-196a-3p	-0.0733451	1.21731	0.951955	0.988273
hsa-mir-6858-3p	0.773853	3.69112	0.833939	0.988273
hsa-mir-3620-5p	-0.426037	0.880773	0.628593	0.988273
hsa-mir-5699-5p	0.329948	1.96342	0.866546	0.988273
hsa-mir-6758-5p	0.551899	3.69112	0.881143	0.988273
hsa-mir-6860	0.551901	3.69112	0.881142	0.988273
hsa-mir-3617-5p	-0.329856	1.53591	0.829952	0.988273
hsa-mir-4322	0.551899	3.69112	0.881143	0.988273
hsa-mir-4797-5p	-0.0983186	1.71236	0.954213	0.988273
hsa-mir-942-5p	-0.285534	0.431509	0.508157	0.988273
hsa-mir-4512	-1.37065	1.08757	0.207568	0.988273
hsa-mir-579-5p	0.556715	1.13391	0.623449	0.988273
hsa-mir-6511a-5p	0.146349	1.95445	0.94031	0.988273
hsa-mir-1304-3p	-0.225505	0.495893	0.649293	0.988273
hsa-mir-181c-5p	0.282738	0.61978	0.648253	0.988273
hsa-mir-632	0.687289	1.20492	0.568404	0.988273
hsa-mir-6514-5p	1.12897	1.87924	0.547999	0.988273
hsa-mir-4677-3p	1.12897	1.95648	0.563911	0.988273
hsa-mir-200a-5p	0.252652	0.212396	0.23423	0.988273
hsa-mir-582-5p	0.960514	0.89714	0.284332	0.988273
hsa-mir-4469	0.551899	3.69112	0.881143	0.988273
hsa-mir-4804-5p	1.18912	1.91153	0.53389	0.988273
hsa-mir-202-3p	0.551899	3.69112	0.881143	0.988273
hsa-mir-1199-3p	0.551899	3.69112	0.881143	0.988273
hsa-mir-4687-5p	1.06238	3.69112	0.773484	0.988273
hsa-mir-100-5p	-0.645118	0.305231	0.0345544	0.988273
hsa-mir-18a-5p	0.61848	3.45915	0.858098	0.988273
hsa-mir-193a-5p	0.278384	0.200769	0.165568	0.988273
hsa-mir-6501-3p	0.84043	3.69112	0.819887	0.988273
hsa-mir-3689e	0.329949	3.69112	0.928772	0.988273
hsa-mir-199b-3p	-0.105296	0.28776	0.714427	0.988273
hsa-mir-494-3p	-0.328874	0.480629	0.493812	0.988273
hsa-mir-7704	0.0452942	0.337283	0.893172	0.988273
hsa-mir-889-5p	0.551901	3.69112	0.881142	0.988273
hsa-mir-7158-5p	0.551899	3.69112	0.881143	0.988273
hsa-mir-128-3p	0.202907	0.159044	0.202029	0.988273
hsa-mir-2277-5p	-0.906549	0.733541	0.216513	0.988273
hsa-mir-4802-5p	0.551901	3.69112	0.881142	0.988273
hsa-mir-1231	1.06238	3.69112	0.773484	0.988273
hsa-mir-4724-3p	0.551899	3.69112	0.881143	0.988273
hsa-mir-182-3p	0.329949	2.76737	0.905094	0.988273
hsa-mir-23a-5p	-0.0350406	0.714682	0.960896	0.988273
hsa-mir-1181	1.35092	2.55837	0.597471	0.988273
hsa-mir-652-3p	0.0414516	0.234187	0.859506	0.988273
hsa-mir-4473	0.675995	0.483194	0.161809	0.988273
hsa-mir-654-5p	-0.518297	0.552325	0.348043	0.988273
hsa-mir-3150a-5p	-0.128702	2.23285	0.954035	0.988273
hsa-mir-382-3p	-0.450217	1.08187	0.677301	0.988273
hsa-mir-4251	0.551899	3.69112	0.881143	0.988273
hsa-mir-3655	-0.137056	1.49983	0.92719	0.988273
hsa-mir-6721-5p	0.440013	1.5001	0.769275	0.988273
hsa-mir-148b-5p	0.149024	0.404991	0.712896	0.988273
hsa-mir-223-5p	0.272966	0.494979	0.581312	0.988273
hsa-mir-6130	0.773851	3.69112	0.833939	0.988273
hsa-mir-10a-5p	0.0101518	0.243271	0.966714	0.988273
hsa-mir-484	0.059922	0.146346	0.682207	0.988273
hsa-mir-483-5p	0.677943	1.46751	0.644103	0.988273
hsa-mir-99a-5p	-0.416016	0.356538	0.243283	0.988273
hsa-mir-6850-5p	1.06238	3.69112	0.773484	0.988273
hsa-mir-555	1.06238	3.69112	0.773484	0.988273
hsa-mir-211-5p	-2.77934	1.39493	0.0463204	0.988273
hsa-mir-6078	1.06238	3.69112	0.773484	0.988273
hsa-mir-4507	1.12897	3.05614	0.711823	0.988273
hsa-mir-199b-5p	-0.157252	0.323972	0.627401	0.988273
hsa-mir-1249-5p	0.0975787	3.6908	0.978908	0.988273
hsa-mir-6803-5p	1.04056	1.23574	0.399759	0.988273
hsa-mir-93-5p	0.109684	0.163562	0.502479	0.988273
hsa-mir-3138	0.581485	1.17924	0.62194	0.988273
hsa-mir-4433b-5p	0.329951	3.69112	0.928772	0.988273
hsa-mir-4672	0.433995	2.08526	0.835132	0.988273
hsa-mir-195-3p	-0.198869	0.300604	0.508249	0.988273
hsa-mir-5691	0.773851	3.69112	0.833939	0.988273
hsa-mir-320e	-0.516007	0.832497	0.535369	0.988273
hsa-mir-3922-3p	1.18042	1.52087	0.437662	0.988273
hsa-mir-92a-1-5p	0.812637	0.427741	0.057455	0.988273
hsa-mir-8485	1.2092	0.561443	0.0312617	0.988273
hsa-mir-183-5p	0.220846	0.249017	0.375149	0.988273
hsa-mir-4318	0.618483	2.64648	0.815218	0.988273
hsa-mir-577	-0.296636	0.962711	0.757986	0.988273
hsa-mir-370-3p	-0.0122621	0.254792	0.961616	0.988273
hsa-mir-4311	0.386575	2.78645	0.88966	0.988273
hsa-mir-3117-3p	0.618486	2.28803	0.786919	0.988273
hsa-mir-1245b-5p	0.551899	3.69112	0.881143	0.988273
hsa-mir-4736	0.329949	3.69112	0.928772	0.988273
hsa-mir-5100	0.244989	0.424007	0.563403	0.988273
hsa-mir-1468-5p	0.0465571	0.576233	0.935605	0.988273
hsa-mir-3174	0.0977069	3.35493	0.976766	0.988273
hsa-mir-4668-5p	0.84043	3.69112	0.819887	0.988273
hsa-mir-4768-5p	1.06238	3.69112	0.773484	0.988273
hsa-mir-4772-5p	0.329951	3.69112	0.928772	0.988273
hsa-mir-6501-5p	0.44058	0.615412	0.474047	0.988273
hsa-mir-3187-5p	0.32995	3.34901	0.921518	0.988273
hsa-mir-22-3p	-0.319625	0.272835	0.241399	0.988273
hsa-mir-6089	0.386487	2.90844	0.894285	0.988273
hsa-mir-4638-5p	0.115816	2.43471	0.96206	0.988273
hsa-mir-3690	-0.539965	1.29477	0.676653	0.988273
hsa-mir-4646-3p	0.551899	3.69112	0.881143	0.988273
hsa-mir-3159	0.973294	0.67195	0.147488	0.988273
hsa-mir-337-3p	-0.414828	1.20412	0.730465	0.988273
hsa-mir-17-5p	-0.300205	0.262066	0.251988	0.988273
hsa-mir-1301-3p	0.0976822	0.271042	0.718552	0.988273
hsa-mir-6867-5p	0.551901	3.69112	0.881142	0.988273
hsa-mir-581	0.773853	3.69112	0.833939	0.988273
hsa-mir-6503-5p	0.550178	0.805712	0.494704	0.988273
hsa-mir-5572	0.61848	3.60757	0.863878	0.988273
hsa-mir-219b-5p	0.551899	3.69112	0.881143	0.988273
hsa-mir-4999-5p	1.01073	1.17163	0.388318	0.988273
hsa-mir-3667-5p	1.06238	3.69112	0.773484	0.988273
hsa-mir-8077	1.35091	3.69112	0.714373	0.988273
hsa-mir-329-3p	-0.411279	0.460997	0.372312	0.988273
hsa-mir-1185-2-3p	0.329949	3.69112	0.928772	0.988273
hsa-mir-1291	0.326626	0.423927	0.441017	0.988273
hsa-mir-130a-3p	-0.676342	0.49662	0.173233	0.988273
hsa-mir-3913-5p	0.643509	1.02741	0.53109	0.988273
hsa-mir-3654	1.35092	3.26082	0.678664	0.988273
hsa-mir-33a-3p	-0.525148	0.452621	0.245952	0.988273
hsa-mir-26b-5p	0.125573	0.22906	0.583548	0.988273
hsa-mir-6793-3p	0.840433	3.13686	0.78876	0.988273
hsa-mir-6879-5p	1.64889	3.69074	0.655046	0.988273
hsa-mir-152-5p	0.257504	0.979908	0.792717	0.988273
hsa-mir-3660	0.551901	3.69112	0.881142	0.988273
hsa-mir-4459	0.992155	0.481203	0.0392244	0.988273
hsa-mir-142-3p	-0.424192	0.694624	0.541412	0.988273
hsa-mir-935	-0.179803	1.27449	0.887808	0.988273
hsa-mir-6877-5p	1.01813	1.60478	0.525799	0.988273
hsa-mir-6754-5p	0.551899	3.69112	0.881143	0.988273
hsa-mir-146a-5p	-0.211705	0.255574	0.407473	0.988273
hsa-mir-519a-5p	0.773853	3.69112	0.833939	0.988273
hsa-mir-6892-5p	1.06238	3.69112	0.773484	0.988273
hsa-mir-146b-5p	-0.0322289	0.283338	0.909438	0.988273
hsa-mir-32-3p	-0.15059	1.53921	0.922063	0.988273
hsa-mir-4675	0.773851	3.69112	0.833939	0.988273
hsa-mir-6887-3p	0.225769	1.93442	0.907089	0.988273
hsa-mir-103a-2-5p	1.12898	1.31707	0.39134	0.988273
hsa-mir-144-3p	1.34773	2.10982	0.522958	0.988273
hsa-mir-4790-3p	0.551899	3.69112	0.881143	0.988273
hsa-mir-3651	1.35091	3.69112	0.714373	0.988273
hsa-mir-487a-3p	-0.145796	2.75017	0.957721	0.988273
hsa-mir-4454	0.295664	0.957167	0.757401	0.988273
hsa-mir-4731-3p	0.773851	3.69112	0.833939	0.988273
hsa-mir-6809-3p	1.06238	3.69112	0.773484	0.988273
hsa-mir-5696	0.329951	3.69112	0.928772	0.988273
hsa-mir-4279	0.84043	3.69112	0.819887	0.988273
hsa-mir-329-5p	1.12897	1.85699	0.543215	0.988273
hsa-mir-6750-5p	1.06238	3.69112	0.773484	0.988273
hsa-mir-4685-3p	0.483568	1.01982	0.635379	0.988273
hsa-mir-4758-3p	1.06239	3.19108	0.739192	0.988273
hsa-mir-520d-5p	0.773851	3.69112	0.833939	0.988273
hsa-mir-149-5p	0.13082	0.254505	0.607239	0.988273
hsa-mir-941	0.421143	0.269466	0.11808	0.988273
hsa-mir-584-5p	0.0555063	0.366681	0.87968	0.988273
hsa-mir-3194-3p	0.0978596	3.05707	0.974463	0.988273
hsa-mir-6868-3p	0.329951	3.69112	0.928772	0.988273
hsa-mir-26b-3p	-0.140373	0.425666	0.741571	0.988273
hsa-mir-6756-5p	0.84043	3.69112	0.819887	0.988273
hsa-mir-6800-3p	0.773853	3.69112	0.833939	0.988273
hsa-mir-7109-3p	1.06238	3.69112	0.773484	0.988273
hsa-mir-504-3p	0.61848	3.4293	0.856876	0.988273
hsa-mir-2278	1.20333	1.86754	0.519355	0.988273
hsa-mir-548q	1.2028	0.945886	0.203509	0.988273
hsa-mir-1260a	-0.090139	0.55576	0.871156	0.988273
hsa-mir-3162-5p	1.06238	3.69112	0.773484	0.988273
hsa-mir-638	1.06238	3.29324	0.747002	0.988273
hsa-mir-6777-5p	1.06238	3.69112	0.773484	0.988273
hsa-mir-4505	1.06238	3.69112	0.773484	0.988273
hsa-mir-181b-5p	0.160161	0.182351	0.379775	0.988273
hsa-mir-550a-3p	0.551899	3.69112	0.881143	0.988273
hsa-mir-576-5p	-0.0273325	0.646517	0.966278	0.988273
hsa-mir-2277-3p	-0.090755	1.03719	0.930274	0.988273
hsa-mir-6861-3p	1.12897	2.18255	0.604965	0.988273
hsa-mir-4283	0.551899	3.69112	0.881143	0.988273
hsa-mir-449a	0.386254	3.32264	0.907455	0.988273
hsa-mir-1203	0.551899	3.69112	0.881143	0.988273
hsa-mir-6744-3p	0.551899	3.69112	0.881143	0.988273
hsa-mir-1271-5p	-0.680714	0.541631	0.208831	0.988273
hsa-mir-2116-3p	-0.316085	0.891054	0.722791	0.988273
hsa-let-7a-2-3p	0.329949	3.69112	0.928772	0.988273
hsa-mir-1972	0.116109	2.95128	0.968618	0.988273
hsa-mir-4533	0.773851	3.69112	0.833939	0.988273
hsa-mir-4635	0.387603	1.99681	0.846089	0.988273
hsa-mir-6753-3p	1.35091	3.69112	0.714373	0.988273
hsa-mir-3619-3p	0.773853	3.69112	0.833939	0.988273
hsa-mir-4731-5p	0.773851	3.69112	0.833939	0.988273
hsa-mir-4708-3p	-0.404607	1.1177	0.717352	0.988273
hsa-mir-3190-3p	1.55717	1.1251	0.166352	0.988273
hsa-mir-4698	0.618482	3.31724	0.852096	0.988273
hsa-mir-7974	-0.170737	1.02075	0.86716	0.988273
hsa-mir-340-3p	0.223128	0.672595	0.740084	0.988273
hsa-mir-503-5p	-0.582914	0.635563	0.359058	0.988273
hsa-mir-548h-5p	0.773851	3.69112	0.833939	0.988273
hsa-mir-7706	0.297041	0.283093	0.294054	0.988273
hsa-mir-187-3p	0.551901	1.94172	0.776232	0.988273
hsa-mir-7845-5p	0.551903	3.69112	0.881142	0.988273
hsa-mir-191-3p	-0.35329	0.453108	0.435565	0.988273
hsa-mir-29b-3p	-0.183822	0.443159	0.678288	0.988273
hsa-mir-6127	0.618485	1.68316	0.71328	0.988273
hsa-mir-190a-5p	0.815661	1.03072	0.428739	0.988273
hsa-mir-200b-3p	0.0595446	0.237873	0.802339	0.988273
hsa-mir-595	0.329949	3.69112	0.928772	0.988273
hsa-mir-1307-3p	0.196149	0.156464	0.209974	0.988273
hsa-mir-4716-3p	0.840435	2.691	0.754803	0.988273
hsa-mir-4423-5p	0.551899	3.69112	0.881143	0.988273
hsa-mir-6852-5p	0.0984862	2.34566	0.966509	0.988273
hsa-mir-939-3p	1.35091	3.69112	0.714373	0.988273
hsa-mir-3606-3p	1.06238	3.69112	0.773484	0.988273
hsa-mir-6724-5p	-0.611959	0.608353	0.314451	0.988273
hsa-mir-3667-3p	0.387219	2.20775	0.860772	0.988273
hsa-mir-664a-3p	0.445943	0.58639	0.446962	0.988273
hsa-mir-589-5p	0.460829	0.232445	0.0474199	0.988273
hsa-mir-25-3p	0.299048	0.142318	0.0356177	0.988273
hsa-mir-4485-5p	1.10577	0.817663	0.176262	0.988273
hsa-mir-3116	0.907017	2.59954	0.727154	0.988273
hsa-mir-3151-3p	0.551903	3.69112	0.881142	0.988273
hsa-mir-744-5p	0.370265	0.284646	0.19333	0.988273
hsa-mir-557	1.06238	3.69112	0.773484	0.988273
hsa-mir-335-5p	1.02735	1.13229	0.364236	0.988273
hsa-mir-616-5p	0.551906	3.49821	0.87464	0.988273
hsa-mir-670-5p	1.35091	3.69112	0.714373	0.988273
hsa-mir-4654	0.329948	2.2214	0.881923	0.988273
hsa-mir-8083	0.329949	3.69112	0.928772	0.988273
hsa-mir-9-3p	1.06239	2.81585	0.705959	0.988273
hsa-mir-6843-3p	0.773857	3.48851	0.824446	0.988273
hsa-mir-3074-5p	-0.494184	0.737877	0.503025	0.988273
hsa-mir-6845-3p	1.06238	3.69112	0.773484	0.988273
hsa-mir-887-5p	-0.765499	1.2208	0.530629	0.988273
hsa-mir-6505-5p	0.329951	3.66379	0.928242	0.988273
hsa-mir-660-3p	-0.281185	2.40322	0.906857	0.988273
hsa-mir-509-3p	0.907023	1.22516	0.459099	0.988273
hsa-mir-522-3p	1.35091	3.69112	0.714373	0.988273
hsa-mir-451a	0.339142	0.450859	0.451924	0.988273
hsa-mir-425-5p	-0.00877553	0.224899	0.968874	0.988273
hsa-mir-6737-3p	0.773853	3.69112	0.833939	0.988273
hsa-mir-4444	0.840433	3.4832	0.809337	0.988273
hsa-mir-22-5p	-0.15761	0.352322	0.654624	0.988273
hsa-mir-3613-3p	-0.51511	1.02119	0.613966	0.988273
hsa-mir-8065	1.12897	2.1618	0.601505	0.988273
hsa-mir-1245b-3p	0.773851	3.69112	0.833939	0.988273
hsa-mir-320d	0.448696	0.368577	0.223462	0.988273
hsa-mir-513c-5p	0.773854	3.69112	0.833938	0.988273
hsa-mir-6070	0.551899	3.69112	0.881143	0.988273
hsa-mir-7854-3p	1.32251	0.929514	0.154795	0.988273
hsa-mir-423-5p	0.324925	0.186237	0.0810392	0.988273
hsa-mir-6720-5p	0.32995	2.3691	0.889235	0.988273
hsa-mir-125b-5p	-0.652669	0.305492	0.0326428	0.988273
hsa-mir-3610	0.551901	3.69112	0.881142	0.988273
hsa-mir-3177-3p	0.328497	0.732142	0.653662	0.988273
hsa-mir-1276	0.0996298	1.77514	0.955242	0.988273
hsa-mir-654-3p	-0.07201	0.367975	0.844851	0.988273
hsa-mir-377-3p	0.773851	3.69112	0.833939	0.988273
hsa-mir-6513-3p	-0.0859346	1.24289	0.944878	0.988273
hsa-let-7f-2-3p	0.551901	1.97997	0.780442	0.988273
hsa-mir-184	-0.198451	0.866549	0.818859	0.988273
hsa-mir-4701-5p	0.551901	3.69112	0.881142	0.988273
hsa-mir-3131	0.350222	0.567694	0.537288	0.988273
hsa-mir-588	0.773851	3.69112	0.833939	0.988273
hsa-mir-1909-5p	0.551899	3.69112	0.881143	0.988273
hsa-mir-548j-5p	1.0391	1.13799	0.361189	0.988273
hsa-mir-378g	0.0680006	0.195418	0.727859	0.988273
hsa-mir-549a	0.551899	3.69112	0.881143	0.988273
hsa-mir-432-5p	-0.0575642	0.317383	0.856076	0.988273
hsa-mir-7111-3p	1.06238	3.69112	0.773484	0.988273
hsa-mir-6081	0.773853	3.69112	0.833939	0.988273
hsa-mir-1915-3p	1.06238	3.69112	0.773484	0.988273
hsa-mir-3912-3p	0.551901	3.69112	0.881142	0.988273
hsa-mir-511-3p	0.551899	3.69112	0.881143	0.988273
hsa-mir-181a-2-3p	-0.0726908	0.197552	0.712905	0.988273
hsa-mir-6827-5p	0.907019	2.12278	0.669176	0.988273
hsa-mir-1226-3p	-1.35616	0.931107	0.145254	0.988273
hsa-mir-134-3p	1.06238	3.69112	0.773484	0.988273
hsa-mir-548ad-5p	0.116333	3.69084	0.974855	0.988273
hsa-mir-3938	0.773853	3.69112	0.833939	0.988273
hsa-mir-874-3p	-0.51002	0.251839	0.042849	0.988273
hsa-mir-3065-5p	0.115813	2.42963	0.961982	0.988273
hsa-mir-1296-5p	0.147926	0.343751	0.666956	0.988273
hsa-mir-7107-5p	0.551899	3.69112	0.881143	0.988273
hsa-mir-4681	0.329949	3.69112	0.928772	0.988273
hsa-mir-4697-3p	0.329949	2.43986	0.892428	0.988273
hsa-let-7e-5p	0.056058	0.266085	0.833139	0.988273
hsa-mir-675-5p	0.773851	3.69112	0.833939	0.988273
hsa-mir-6821-5p	0.907021	1.81294	0.616861	0.988273
hsa-mir-629-5p	-0.0984	0.206828	0.634248	0.988273
hsa-mir-7106-3p	0.773851	3.69112	0.833939	0.988273
hsa-let-7c-3p	0.773854	3.69112	0.833939	0.988273
hsa-mir-580-3p	0.551901	3.69112	0.881142	0.988273
hsa-mir-6732-3p	0.84043	3.69112	0.819887	0.988273
hsa-mir-6826-5p	0.773853	3.69112	0.833939	0.988273
hsa-mir-4321	0.551899	3.69112	0.881143	0.988273
hsa-mir-6734-5p	0.840437	1.94509	0.665682	0.988273
hsa-mir-4446-3p	1.09261	0.504932	0.0304733	0.988273
hsa-mir-3181	0.840432	3.55177	0.812949	0.988273
hsa-mir-5188	1.06238	3.69112	0.773484	0.988273
hsa-mir-889-3p	0.0990035	2.02777	0.96106	0.988273
hsa-mir-769-3p	0.750892	0.49964	0.132873	0.988273
hsa-mir-6893-3p	0.773851	3.69112	0.833939	0.988273
hsa-mir-1261	1.06238	3.69112	0.773484	0.988273
hsa-mir-188-5p	0.771868	1.41883	0.58643	0.988273
hsa-mir-3646	1.06238	3.69112	0.773484	0.988273
hsa-mir-216a-5p	1.65833	2.62847	0.528098	0.988273
hsa-mir-4763-5p	0.840433	3.44542	0.807287	0.988273
hsa-mir-425-3p	-0.22743	0.23599	0.335184	0.988273
hsa-mir-151a-3p	0.0870558	0.206297	0.673031	0.988273
hsa-mir-29c-5p	-0.27423	0.2644	0.299652	0.988273
hsa-mir-4531	0.551899	3.69112	0.881143	0.988273
hsa-mir-3123	0.551899	3.69112	0.881143	0.988273
hsa-mir-4757-3p	0.551899	3.69112	0.881143	0.988273
hsa-mir-4517	1.06238	3.69112	0.773484	0.988273
hsa-mir-3130-5p	0.982465	1.2618	0.436204	0.988273
hsa-mir-151a-5p	0.761955	0.487956	0.1184	0.988273
hsa-mir-5739	0.551899	3.69112	0.881143	0.988273
hsa-mir-6884-5p	0.329949	3.69112	0.928772	0.988273
hsa-mir-6516-3p	0.676998	1.68423	0.687711	0.988273
hsa-mir-16-5p	-0.0896924	0.307534	0.770554	0.988273
hsa-mir-6755-5p	0.551899	3.69112	0.881143	0.988273
hsa-mir-6735-3p	0.773851	3.69112	0.833939	0.988273
hsa-mir-628-5p	0.0989508	1.24647	0.936726	0.988273
hsa-mir-6874-3p	1.06238	3.43682	0.757232	0.988273
hsa-mir-203b-3p	-0.0291604	0.827844	0.971901	0.988273
hsa-mir-526b-5p	0.551899	3.69112	0.881143	0.988273
hsa-mir-7155-5p	1.06238	3.69112	0.773484	0.988273
hsa-mir-101-5p	1.06238	3.69112	0.773484	0.988273
hsa-mir-5009-5p	0.329948	1.95202	0.865774	0.988273
hsa-mir-548u	0.551899	3.69112	0.881143	0.988273
hsa-mir-4433b-3p	0.773851	3.69112	0.833939	0.988273
hsa-mir-653-3p	0.907019	2.41752	0.707522	0.988273
hsa-mir-6764-5p	0.32995	3.56794	0.926319	0.988273
hsa-mir-6511a-3p	-0.169058	0.843271	0.841106	0.988273
hsa-mir-942-3p	1.12897	2.381	0.635386	0.988273
hsa-mir-6506-5p	0.551899	3.69112	0.881143	0.988273
hsa-mir-2682-5p	0.329949	3.69112	0.928772	0.988273
hsa-mir-96-3p	0.404116	1.46663	0.782901	0.988273
hsa-mir-8079	0.116089	2.90467	0.96812	0.988273
hsa-mir-760	0.387038	0.684148	0.571582	0.988273
hsa-mir-499a-3p	0.773853	3.69112	0.833939	0.988273
hsa-mir-6516-5p	-0.080629	1.12964	0.943099	0.988273
hsa-mir-3648	0.17289	0.728066	0.812296	0.988273
hsa-mir-4479	1.35092	2.8942	0.640666	0.988273
hsa-mir-4667-5p	1.12896	3.41645	0.741061	0.988273
hsa-mir-3127-5p	0.892967	0.583956	0.126222	0.988273
hsa-mir-4684-3p	1.12811	0.99553	0.257142	0.988273
hsa-mir-4502	0.773853	3.69112	0.833939	0.988273
hsa-mir-412-3p	0.551899	3.69112	0.881143	0.988273
hsa-mir-4328	0.0975805	3.6908	0.978907	0.988273
hsa-mir-4492	-0.285089	0.577976	0.621833	0.988273
hsa-mir-204-5p	0.137871	0.371064	0.710223	0.988273
hsa-mir-4780	0.773853	3.69112	0.833939	0.988273
hsa-mir-3653-5p	0.358446	0.375751	0.340111	0.988273
hsa-mir-4277	0.551899	3.69112	0.881143	0.988273
hsa-let-7a-5p	0.386626	0.230182	0.0930248	0.988273
hsa-mir-6731-5p	0.551899	3.69112	0.881143	0.988273
hsa-mir-4430	0.625809	1.04508	0.549297	0.988273
hsa-mir-30b-3p	0.246104	0.40868	0.547046	0.988273
hsa-mir-219a-2-3p	0.551899	3.69112	0.881143	0.988273
hsa-mir-6832-5p	0.84043	3.69112	0.819887	0.988273
hsa-mir-599	0.551899	3.69112	0.881143	0.988273
hsa-mir-1249-3p	0.117506	0.590289	0.842212	0.988273
hsa-mir-3140-3p	-1.19977	1.19946	0.317184	0.988273
hsa-mir-139-5p	-0.2499	0.24905	0.315662	0.988273
hsa-mir-211-3p	0.551899	3.69112	0.881143	0.988273
hsa-mir-3183	0.329949	3.69112	0.928772	0.988273
hsa-mir-4728-5p	0.551903	3.69112	0.881142	0.988273
hsa-mir-922	0.551899	3.69112	0.881143	0.988273
hsa-mir-943	0.676919	1.70686	0.691672	0.988273
hsa-mir-4747-3p	1.06238	3.69112	0.773484	0.988273
hsa-mir-6787-5p	0.551899	3.69112	0.881143	0.988273
hsa-mir-5685	1.06238	3.69112	0.773484	0.988273
hsa-mir-1205	0.551899	3.69112	0.881143	0.988273
hsa-mir-6801-5p	0.551899	3.69112	0.881143	0.988273
hsa-let-7c-5p	0.233685	0.156497	0.135379	0.988273
hsa-mir-7515	0.773851	3.69112	0.833939	0.988273
hsa-mir-6879-3p	0.329949	3.69112	0.928772	0.988273
hsa-mir-6751-5p	0.551901	3.69112	0.881142	0.988273
hsa-mir-3065-3p	0.329951	3.50615	0.925025	0.988273
hsa-mir-374b-5p	0.793912	0.989469	0.422343	0.988273
hsa-mir-6730-5p	-0.146647	3.1397	0.962746	0.988273
hsa-mir-3659	0.551899	3.69112	0.881143	0.988273
hsa-mir-5006-3p	0.0703274	2.31023	0.975715	0.988273
hsa-mir-18b-3p	0.618482	2.80607	0.825553	0.988273
hsa-mir-8053	0.773851	3.69112	0.833939	0.988273
hsa-mir-3941	0.840433	3.31201	0.799686	0.988273
hsa-mir-6821-3p	1.64888	3.65576	0.651964	0.988273
hsa-mir-4664-5p	0.840433	3.444	0.807209	0.988273
hsa-mir-548ap-5p	0.773851	3.69112	0.833939	0.988273
hsa-mir-5695	1.06238	3.69112	0.773483	0.988273
hsa-mir-379-5p	-0.0113243	0.358021	0.974767	0.988273
hsa-mir-642b-3p	0.551903	2.79085	0.843238	0.988273
hsa-mir-7847-3p	0.448585	2.12499	0.832809	0.988273
hsa-mir-636	-0.270122	2.91552	0.926182	0.988273
hsa-mir-502-5p	1.41142	1.71345	0.410093	0.988273
hsa-mir-99b-5p	-0.225977	0.165099	0.171083	0.988273
hsa-mir-93-3p	0.344737	0.588254	0.557853	0.988273
hsa-mir-892b	0.773851	3.69112	0.833939	0.988273
hsa-mir-127-5p	-0.831303	0.938725	0.375852	0.988273
hsa-mir-150-5p	-0.139187	0.401777	0.729021	0.988273
hsa-mir-3607-3p	0.740352	0.383595	0.0536026	0.988273
hsa-mir-4665-5p	0.907017	2.5763	0.724792	0.988273
hsa-mir-662	0.773851	3.69112	0.833939	0.988273
hsa-mir-3120-5p	0.329949	3.69112	0.928772	0.988273
hsa-mir-6515-5p	-0.0353916	1.10551	0.974461	0.988273
hsa-mir-500a-3p	-0.174771	0.228323	0.444	0.988273
hsa-mir-541-5p	0.84043	3.69112	0.819887	0.988273
hsa-mir-485-5p	-0.0924016	0.444457	0.835309	0.988273
hsa-mir-3199	0.678463	1.37907	0.622739	0.988273
hsa-mir-1273g-3p	0.267117	0.504963	0.596817	0.988273
hsa-mir-455-5p	-0.32267	0.325493	0.321526	0.988273
hsa-mir-4265	0.84043	3.69112	0.819887	0.988273
hsa-mir-1266-5p	-0.516661	0.844846	0.540839	0.988273
hsa-mir-1307-5p	-0.259518	0.499719	0.603532	0.988273
hsa-mir-6791-5p	0.551901	3.69112	0.881142	0.988273
hsa-mir-136-5p	1.05879	1.36845	0.439103	0.988273
hsa-mir-6500-3p	0.907021	1.73851	0.601862	0.988273
hsa-mir-6844	0.773851	3.69112	0.833939	0.988273
hsa-mir-3915	1.06238	3.69112	0.773484	0.988273
hsa-mir-363-5p	1.06238	3.69112	0.773484	0.988273
hsa-mir-4707-3p	0.329951	3.69112	0.928772	0.988273
hsa-mir-4442	0.773853	3.69112	0.833939	0.988273
hsa-mir-5701	0.433603	0.228352	0.0575857	0.988273
hsa-mir-4449	1.06935	0.749383	0.153588	0.988273
hsa-mir-188-3p	0.773851	3.69112	0.833939	0.988273
hsa-mir-23a-3p	-0.0364463	0.170177	0.830416	0.988273
hsa-mir-381-3p	-0.606572	0.326043	0.0628283	0.988273
hsa-mir-4524a-3p	0.226242	1.9896	0.909466	0.988273
hsa-mir-3911	0.329949	3.69112	0.928772	0.988273
hsa-mir-378c	-0.170371	0.175531	0.331745	0.988273
hsa-mir-7108-3p	-0.0496623	1.3175	0.969931	0.988273
hsa-mir-7152-3p	1.35092	3.39909	0.691047	0.988273
hsa-mir-3191-5p	0.551899	3.69112	0.881143	0.988273
hsa-mir-204-3p	0.907024	1.11337	0.415265	0.988273
hsa-mir-4487	1.12897	2.28681	0.621526	0.988273
hsa-mir-28-5p	0.00873634	0.198935	0.964972	0.988273
hsa-mir-6727-5p	0.387119	2.27405	0.864827	0.988273
hsa-mir-4647	1.02492	1.08933	0.34677	0.988273
hsa-mir-4701-3p	0.551901	3.69112	0.881142	0.988273
hsa-mir-6776-5p	0.551899	3.69112	0.881143	0.988273
hsa-mir-1224-5p	0.490014	0.389307	0.208145	0.988273
hsa-mir-3134	0.551899	3.69112	0.881143	0.988273
hsa-mir-6507-5p	0.324589	1.00975	0.747866	0.988273
hsa-mir-5689	0.766286	1.07034	0.474034	0.988273
hsa-mir-5010-5p	1.43366	1.88261	0.446342	0.988273
hsa-mir-196b-3p	0.329949	3.69112	0.928772	0.988273
hsa-mir-3681-5p	0.773851	3.69112	0.833939	0.988273
hsa-mir-3936	0.90702	1.93663	0.639534	0.988273
hsa-mir-6510-3p	1.00207	0.895377	0.263071	0.988273
hsa-mir-3202	0.840435	2.68179	0.753988	0.988273
hsa-mir-4661-5p	-0.404929	0.804533	0.614747	0.988273
hsa-mir-4706	0.773851	3.69112	0.833939	0.988273
hsa-mir-5692c	0.773853	3.69112	0.833939	0.988273
hsa-mir-1278	1.06238	3.69112	0.773484	0.988273
hsa-mir-5571-5p	0.0982652	2.53676	0.9691	0.988273
hsa-mir-21-3p	-0.236342	0.308493	0.443606	0.988273
hsa-mir-6789-5p	0.551899	3.69112	0.881143	0.988273
hsa-mir-6716-5p	0.90702	2.14979	0.673089	0.988273
hsa-mir-4791	0.410864	0.33023	0.213436	0.988273
hsa-mir-141-3p	0.171868	0.32543	0.597412	0.988273
hsa-mir-3149	0.618482	3.32535	0.852453	0.988273
hsa-mir-4645-3p	0.48084	1.70045	0.777352	0.988273
hsa-mir-6738-5p	0.692719	2.23995	0.757126	0.988273
hsa-mir-16-1-3p	0.419336	3.61486	0.90765	0.988273
hsa-mir-486-3p	1.36081	0.673335	0.0432801	0.988273
hsa-mir-1255b-5p	0.882229	1.13902	0.438607	0.988273
hsa-mir-378h	-0.244817	0.301629	0.416992	0.988273
hsa-mir-4466	-0.0924132	1.69232	0.956451	0.988273
hsa-mir-496	0.773853	3.69112	0.833939	0.988273
hsa-mir-6512-5p	0.551899	3.69112	0.881143	0.988273
hsa-mir-363-3p	0.289623	0.312693	0.354332	0.988273
hsa-mir-758-3p	0.484919	0.886745	0.58448	0.988273
hsa-mir-4437	-0.13961	1.68116	0.933817	0.988273
hsa-mir-3124-5p	0.551899	3.69112	0.881143	0.988273
hsa-mir-3133	0.0376051	1.2318	0.975646	0.988273
hsa-mir-5680	1.06238	3.69112	0.773484	0.988273
hsa-mir-6876-3p	0.551899	3.69112	0.881143	0.988273
hsa-mir-146b-3p	0.182006	0.264844	0.491945	0.988273
hsa-mir-454-5p	0.907021	1.96561	0.644479	0.988273
hsa-mir-1306-3p	0.79941	0.732911	0.27539	0.988273
hsa-mir-3178	-0.910636	1.025	0.374312	0.988273
hsa-mir-605-5p	-0.0838764	1.4011	0.952263	0.988273
hsa-mir-224-3p	0.256046	0.704213	0.716163	0.988273
hsa-mir-6812-5p	1.35091	3.69112	0.714373	0.988273
hsa-mir-5699-3p	-0.0282814	1.59107	0.985818	0.994615
hsa-mir-196b-5p	0.0124669	0.760995	0.986929	0.994928
hsa-mir-4797-3p	-0.0567722	3.64772	0.987582	0.994928
hsa-mir-4772-3p	-0.0128572	0.94721	0.98917	0.994928
hsa-mir-218-5p	-0.00514008	0.382264	0.989272	0.994928
hsa-mir-34c-5p	-0.0100797	0.741339	0.989152	0.994928
hsa-mir-106b-5p	0.00517377	0.450464	0.990836	0.995869
hsa-mir-552-3p	0.00556505	0.695296	0.993614	0.997012
hsa-mir-499a-5p	0.00661099	0.887282	0.994055	0.997012
hsa-mir-150-3p	0.00450555	0.599096	0.994	0.997012
hsa-mir-1260b	-0.00218048	0.480885	0.996382	0.997012
hsa-mir-5091	0.00614671	1.02918	0.995235	0.997012
hsa-mir-199a-3p	-0.0111524	1.77012	0.994973	0.997012
hsa-mir-26a-1-3p	0.00756142	1.47969	0.995923	0.997012
hsa-mir-218-1-3p	0.000454928	1.00438	0.999639	0.999639
hsa-mir-205-5p	2.67842	1.05377	NA	NA
hsa-mir-3139	NA	NA	NA	NA
hsa-mir-1246	2.18008	0.52307	NA	NA
hsa-mir-7110-3p	0.585582	0.668349	NA	NA
hsa-mir-548o-5p	NA	NA	NA	NA
hsa-mir-1825	NA	NA	NA	NA
hsa-mir-4488	0.345752	0.607652	NA	NA
hsa-mir-448	NA	NA	NA	NA
hsa-mir-19a-5p	NA	NA	NA	NA
hsa-mir-6739-5p	NA	NA	NA	NA
hsa-mir-1244	NA	NA	NA	NA
hsa-mir-571	NA	NA	NA	NA
hsa-mir-4726-5p	NA	NA	NA	NA
hsa-mir-7853-5p	NA	NA	NA	NA
hsa-mir-5587-3p	NA	NA	NA	NA
hsa-mir-6792-5p	NA	NA	NA	NA
hsa-mir-4266	NA	NA	NA	NA
hsa-mir-4634	NA	NA	NA	NA
hsa-mir-3190-5p	NA	NA	NA	NA
hsa-mir-6126	NA	NA	NA	NA
hsa-mir-2053	NA	NA	NA	NA
hsa-mir-5707	NA	NA	NA	NA
hsa-mir-3611	NA	NA	NA	NA
hsa-mir-2355-5p	NA	NA	NA	NA
hsa-mir-520f-5p	NA	NA	NA	NA
hsa-mir-6884-3p	NA	NA	NA	NA
hsa-mir-548ac	NA	NA	NA	NA
hsa-mir-4758-5p	NA	NA	NA	NA
hsa-mir-6786-5p	NA	NA	NA	NA
hsa-mir-4723-3p	NA	NA	NA	NA
hsa-mir-122-5p	4.60891	2.21162	NA	NA
hsa-mir-6813-3p	NA	NA	NA	NA
hsa-mir-4506	NA	NA	NA	NA
hsa-mir-34a-3p	NA	NA	NA	NA
hsa-mir-3160-3p	NA	NA	NA	NA
hsa-mir-4520-5p	NA	NA	NA	NA
hsa-mir-7113-5p	NA	NA	NA	NA
hsa-mir-575	NA	NA	NA	NA
hsa-mir-5088-3p	NA	NA	NA	NA
hsa-mir-5088-5p	NA	NA	NA	NA
hsa-mir-5004-3p	NA	NA	NA	NA
hsa-mir-3977	NA	NA	NA	NA
hsa-mir-4650-3p	NA	NA	NA	NA
hsa-mir-920	NA	NA	NA	NA
hsa-mir-7844-5p	NA	NA	NA	NA
hsa-mir-4686	NA	NA	NA	NA
hsa-mir-6780b-5p	NA	NA	NA	NA
hsa-mir-4447	NA	NA	NA	NA
hsa-mir-3146	NA	NA	NA	NA
hsa-mir-4527	NA	NA	NA	NA
hsa-mir-6788-5p	NA	NA	NA	NA
hsa-mir-6766-5p	NA	NA	NA	NA
hsa-mir-4529-5p	3.66254	2.95707	NA	NA
hsa-mir-1199-5p	NA	NA	NA	NA
hsa-mir-3974	NA	NA	NA	NA
hsa-mir-616-3p	NA	NA	NA	NA
hsa-mir-3689d	NA	NA	NA	NA
hsa-mir-3978	NA	NA	NA	NA
hsa-mir-4515	NA	NA	NA	NA
hsa-mir-4673	NA	NA	NA	NA
hsa-mir-1266-3p	NA	NA	NA	NA
hsa-mir-6808-5p	NA	NA	NA	NA
hsa-mir-105-3p	NA	NA	NA	NA
hsa-mir-6509-3p	NA	NA	NA	NA
hsa-mir-548z	NA	NA	NA	NA
hsa-mir-584-3p	NA	NA	NA	NA
hsa-mir-6775-5p	NA	NA	NA	NA
hsa-mir-6763-3p	NA	NA	NA	NA
hsa-mir-6733-3p	NA	NA	NA	NA
hsa-mir-3161	NA	NA	NA	NA
hsa-mir-3934-3p	NA	NA	NA	NA
